# Supplementary material for: The plasmidome associated with Gram-negative bloodstream infections: A large-scale observational study using complete plasmid assemblies
Source: Nat Commun. 2024 Feb 22;15:1612. doi: 10.1038/s41467-024-45761-7 (PMC10881496; doi:10.1038/s41467-024-45761-7)
Supplement: Supplementary file 4 — Supplementary Dataset 1-2 [file 41467_2024_45761_MOESM4_ESM.zip]

Archive with 2 entries (2 files):
- SD_1.txt
- SD_2.txt
