# Supplementary material for: The plasmidome associated with Gram-negative bloodstream infections: A large-scale observational study using complete plasmid assemblies
Source: Nat Commun. 2024 Feb 22;15:1612. doi: 10.1038/s41467-024-45761-7 (PMC10881496; doi:10.1038/s41467-024-45761-7)
Supplement: Supplementary file 4 — Supplementary Dataset 1-2 [file 41467_2024_45761_MOESM4_ESM.zip › SD_1.txt]

Assembly	# contigs (>= 0 bp)	# contigs (>= 1000 bp)	# contigs (>= 5000 bp)	# contigs (>= 10000 bp)	# contigs (>= 25000 bp)	# contigs (>= 50000 bp)	Total length (>= 0 bp)	Total length (>= 1000 bp)	Total length (>= 5000 bp)	Total length (>= 10000 bp)	Total length (>= 25000 bp)	Total length (>= 50000 bp)	# contigs	Largest contig	Total length	GC (%)	N50	N75	L50	L75	# N's per 100 kbp
000774a6_5784_466e_8cb7_caa111dcafc5	2	2	2	2	2	2	5270771	5270771	5270771	5270771	5270771	5270771	2	5145197	5270771	50.74	5145197	5145197	1	1	0.00
0055f81e_2eac_46d9_a3b8_069d8eafe872	2	2	2	2	2	2	5352760	5352760	5352760	5352760	5352760	5352760	2	5212006	5352760	50.52	5212006	5212006	1	1	0.00
00a6bb9a_799b_43d6_823a_4651c0452a2f	2	2	2	2	2	2	5084644	5084644	5084644	5084644	5084644	5084644	2	4971293	5084644	50.67	4971293	4971293	1	1	0.00
00f9ff36_dcc6_453b_be28_04a53e482160	2	2	2	2	2	2	4943291	4943291	4943291	4943291	4943291	4943291	2	4771553	4943291	50.70	4771553	4771553	1	1	0.00
01471ea7_7e7a_43e2_84d0_aa04e1df6131	1	1	1	1	1	1	6112097	6112097	6112097	6112097	6112097	6112097	1	6112097	6112097	54.99	6112097	6112097	1	1	0.00
017d25a4_a6ad_4826_9f65_e7a74b1c95cf	2	2	2	2	2	2	5114257	5114257	5114257	5114257	5114257	5114257	2	5000028	5114257	50.57	5000028	5000028	1	1	0.00
0233ca07_2f55_4d5c_9187_8af851e62dcb	5	5	4	3	3	2	5193350	5193350	5191801	5186634	5186634	5156359	5	5037918	5193350	50.69	5037918	5037918	1	1	0.00
02745057_7b57_442c_88d1_c4eab6209542	4	4	4	4	4	4	5025981	5025981	5025981	5025981	5025981	5025981	4	4755121	5025981	50.68	4755121	4755121	1	1	0.00
0289773b_c7e6_4c72_be2b_1da8dc1b0ab8	2	2	2	2	2	2	5943471	5943471	5943471	5943471	5943471	5943471	2	5878189	5943471	55.17	5878189	5878189	1	1	0.00
02f7df04_03d7_4300_8748_6edb30cf2f5c	3	3	3	3	3	3	5062031	5062031	5062031	5062031	5062031	5062031	3	4856086	5062031	50.73	4856086	4856086	1	1	0.00
034e77f6_e525_42a6_a3fe_c86854b0622f	2	2	2	2	2	2	5336737	5336737	5336737	5336737	5336737	5336737	2	5234687	5336737	50.67	5234687	5234687	1	1	0.00
0427d9d9_0483_47be_884d_7ec408034770	2	2	2	2	2	2	5337653	5337653	5337653	5337653	5337653	5337653	2	5164303	5337653	50.63	5164303	5164303	1	1	0.00
045c06a3_45c7_4d4a_8345_b6b47a3c3458	7	7	7	4	3	3	5788014	5788014	5788014	5767707	5752298	5752298	7	5410921	5788014	56.95	5410921	5410921	1	1	0.00
05b38397_9080_496b_86de_69d0a57fc9ab	2	2	2	2	2	2	5425189	5425189	5425189	5425189	5425189	5425189	2	5311709	5425189	50.64	5311709	5311709	1	1	0.00
05baef21_6e93_4789_a138_d3782474750b	2	2	2	2	2	2	5459248	5459248	5459248	5459248	5459248	5459248	2	5273391	5459248	57.32	5273391	5273391	1	1	0.00
06286bfb_e297_4bf6_bee4_75f8722feabe	5	5	4	4	4	2	5320251	5320251	5315658	5315658	5315658	5249655	5	5132698	5320251	50.61	5132698	5132698	1	1	0.00
064dcc28_eebb_454d_8595_f061980ab5ad	2	2	2	2	2	2	5218334	5218334	5218334	5218334	5218334	5218334	2	5083691	5218334	50.71	5083691	5083691	1	1	0.00
06a0eba9_ff16_4640_8adc_f764a4b927a0	2	2	2	2	2	2	5100485	5100485	5100485	5100485	5100485	5100485	2	4986237	5100485	50.48	4986237	4986237	1	1	0.00
070bfdb2_db66_4db7_be35_d193c883afad	10	10	6	5	5	5	5178016	5178016	5166269	5160032	5160032	5160032	10	4781131	5178016	54.83	4781131	4781131	1	1	0.00
07576148_4cb2_4e97_b3fe_e50d876b41a1	1	1	1	1	1	1	5089185	5089185	5089185	5089185	5089185	5089185	1	5089185	5089185	50.50	5089185	5089185	1	1	0.00
07758c44_c76b_4691_b921_d63bb5b82202	6	6	5	5	4	2	5068899	5068899	5065642	5065642	5055523	4981262	6	4906975	5068899	50.55	4906975	4906975	1	1	0.00
07aafd66_5d8d_48ef_8edf_843728d1fbf9	2	2	2	2	2	2	5131297	5131297	5131297	5131297	5131297	5131297	2	5006034	5131297	50.51	5006034	5006034	1	1	0.00
085f3158_e8a9_46a7_be3f_bbac2a357e78	2	2	2	2	2	2	5284128	5284128	5284128	5284128	5284128	5284128	2	5217991	5284128	50.27	5217991	5217991	1	1	0.00
08950ca2_5b0b_4068_8305_33c608a6cacc	11	11	7	4	3	2	5390198	5390198	5373980	5356417	5345136	5301620	11	5210265	5390198	50.48	5210265	5210265	1	1	0.00
08aa8736_ab5f_42d1_a980_15ad0e3c872c	4	4	3	2	2	2	5452481	5452481	5450975	5445255	5445255	5445255	4	5246953	5452481	50.61	5246953	5246953	1	1	0.00
08ddc6b8_0f1e_4c7b_b600_36eb2281b06b	4	4	3	2	2	2	5251117	5251117	5247045	5241878	5241878	5241878	4	5096405	5251117	50.76	5096405	5096405	1	1	0.00
090e1bce_7233_4ce2_b357_21c7b35454ce	2	2	2	2	2	2	5304996	5304996	5304996	5304996	5304996	5304996	2	5116061	5304996	50.65	5116061	5116061	1	1	0.00
0975de62_d2e9_43f7_9d44_24309830c6b7	1	1	1	1	1	1	4891609	4891609	4891609	4891609	4891609	4891609	1	4891609	4891609	50.53	4891609	4891609	1	1	0.00
09dff8c2_db9b_4089_82e9_64980b12faec	2	2	2	2	2	2	5281385	5281385	5281385	5281385	5281385	5281385	2	5167149	5281385	50.59	5167149	5167149	1	1	0.00
09eef1cc_c9f9_4d33_a1c3_247c4a8eebba	3	3	3	2	2	2	5225136	5225136	5225136	5218461	5218461	5218461	3	5104230	5225136	50.50	5104230	5104230	1	1	0.00
0aea426a_44b4_4a95_9b84_02f910e172a5	3	3	2	1	1	1	5119173	5119173	5115113	5109951	5109951	5109951	3	5109951	5119173	50.70	5109951	5109951	1	1	0.00
0afe7285_a7cf_4b3d_b875_bca39c519b30	1	1	1	1	1	1	4888861	4888861	4888861	4888861	4888861	4888861	1	4888861	4888861	50.80	4888861	4888861	1	1	0.00
0b2279f1_2c90_4e22_bd3e_a1751ce9c18a	3	3	2	2	2	2	5050761	5050761	5049209	5049209	5049209	5049209	3	4911631	5050761	50.50	4911631	4911631	1	1	0.00
0b23983d_2e95_43f9_8ece_ed233333d50b	3	3	2	2	2	2	5332749	5332749	5331197	5331197	5331197	5331197	3	5187204	5332749	50.81	5187204	5187204	1	1	0.00
0b76c650_85df_4f1a_b8d6_3d7a12cee6e3	2	2	2	2	2	2	5149684	5149684	5149684	5149684	5149684	5149684	2	5000002	5149684	50.68	5000002	5000002	1	1	0.00
0c166d5c_fee3_4887_ab09_0e6d4e31c355	2	2	2	2	2	2	4917802	4917802	4917802	4917802	4917802	4917802	2	4772759	4917802	50.67	4772759	4772759	1	1	0.00
0c778e58_1160_4370_a9c1_d5883cfcf632	2	2	2	1	1	1	5125892	5125892	5125892	5120729	5120729	5120729	2	5120729	5125892	50.70	5120729	5120729	1	1	0.00
0ca54088_8a5c_4fc9_aa7e_83d5a85afb01	5	5	4	4	3	3	5451655	5451655	5448682	5448682	5437669	5437669	5	5255505	5451655	50.47	5255505	5255505	1	1	0.00
0d6465b7_c1d1_4485_82ac_3bf2e2937535	2	2	2	2	2	2	4878247	4878247	4878247	4878247	4878247	4878247	2	4764012	4878247	50.62	4764012	4764012	1	1	0.00
0db25674_24c8_48bc_a703_4a98d31de479	6	6	6	4	3	3	5768251	5768251	5768251	5753332	5734254	5734254	6	5373673	5768251	56.98	5373673	5373673	1	1	0.00
0de49eab_5193_4a56_92b7_e48cb0ed8dc0	4	4	2	2	2	2	4777551	4777551	4771561	4771561	4771561	4771561	4	4685820	4777551	50.63	4685820	4685820	1	1	0.00
0df2177e_a058_4aeb_a077_bf22f14fccfd	1	1	1	1	1	1	5115354	5115354	5115354	5115354	5115354	5115354	1	5115354	5115354	50.41	5115354	5115354	1	1	0.00
0df2bfbf_ae2f_40fd_84c7_9c89c2393d12	3	3	2	2	2	2	5168934	5168934	5167388	5167388	5167388	5167388	3	5059757	5168934	50.56	5059757	5059757	1	1	0.00
0e511192_eb40_4e2e_b5a9_f93562523eb3	4	4	3	3	3	3	4170025	4170025	4165560	4165560	4165560	4165560	4	3862216	4170025	38.59	3862216	3862216	1	1	0.00
0f1f5c79_a055_40b7_b718_143ff1eb43c5	3	3	3	3	3	3	5083193	5083193	5083193	5083193	5083193	5083193	3	4530190	5083193	55.05	4530190	4530190	1	1	0.00
102bcca4_ee70_4251_bef5_bcfaebc1e3dc	7	7	7	4	4	3	5512924	5512924	5512924	5492697	5492697	5446449	7	5282855	5512924	50.33	5282855	5282855	1	1	0.00
10554175_1812_4506_a177_a0d0c0206ac0	5	5	3	2	2	2	5271045	5271045	5265671	5260040	5260040	5260040	5	5136239	5271045	50.59	5136239	5136239	1	1	0.00
1066082a_9db5_498d_bdca_7ce6be4b5f84	2	2	2	2	2	2	5492781	5492781	5492781	5492781	5492781	5492781	2	5277269	5492781	57.26	5277269	5277269	1	1	0.00
10cee15d_06e2_4ae2_9155_2f0581ef0a3a	7	7	6	2	2	2	5334379	5334379	5331528	5305993	5305993	5305993	7	5154067	5334379	50.60	5154067	5154067	1	1	0.00
10fdb62a_d39d_4135_95a6_d6599afa2283	3	3	2	2	2	2	5566197	5566197	5562101	5562101	5562101	5562101	3	5358535	5566197	57.26	5358535	5358535	1	1	0.00
1142371a_2563_46c0_b6d2_f873e9ec8690	5	5	4	4	4	4	6580792	6580792	6576922	6576922	6576922	6576922	5	6110523	6580792	55.65	6110523	6110523	1	1	0.00
11540ee1_36b6_4b88_a504_96dd0bc62866	2	2	2	2	2	2	5349826	5349826	5349826	5349826	5349826	5349826	2	5215065	5349826	50.50	5215065	5215065	1	1	0.00
11f973e0_91ed_41ee_b700_659682615cae	2	2	2	2	2	1	4695006	4695006	4695006	4695006	4695006	4665365	2	4665365	4695006	50.60	4665365	4665365	1	1	0.00
1266f7c3_0745_44db_afdc_f9b4f21a88d3	3	3	3	3	3	3	5354622	5354622	5354622	5354622	5354622	5354622	3	5139609	5354622	50.48	5139609	5139609	1	1	0.00
12885be0_e7d8_4fb7_bab1_de366f8a2a15	3	3	3	2	2	2	5258430	5258430	5258430	5252799	5252799	5252799	3	5132660	5258430	50.47	5132660	5132660	1	1	0.00
131e5e5f_9e96_4d4e_a0a0_fd3398f6e5c8	3	3	2	2	2	2	5193298	5193298	5189224	5189224	5189224	5189224	3	5050012	5193298	50.68	5050012	5050012	1	1	0.00
1321227c_a885_4f7e_9953_5e8a958f6cb0	3	3	3	2	2	2	5280992	5280992	5280992	5274763	5274763	5274763	3	5142849	5280992	50.42	5142849	5142849	1	1	0.00
135e7616_54ba_4aa7_aebb_09003f5b54a6	3	3	2	2	2	2	5289167	5289167	5287056	5287056	5287056	5287056	3	5148774	5289167	50.48	5148774	5148774	1	1	0.00
138d2644_15f2_430b_9edb_57681d785b88	6	6	6	5	4	4	5461518	5461518	5461518	5454872	5433101	5433101	6	5155315	5461518	50.95	5155315	5155315	1	1	0.00
13a4b49b_f57c_461a_9330_21d2a597eb54	4	4	3	3	3	2	5035529	5035529	5033216	5033216	5033216	4988171	4	4886613	5035529	50.53	4886613	4886613	1	1	0.00
13b1854e_cd20_4325_bf06_072c2de1ea40	6	6	5	4	3	3	5765772	5765772	5764075	5754522	5739113	5739113	6	5374580	5765772	56.98	5374580	5374580	1	1	0.00
13ecbd76_da32_4fc4_8d8d_ba85b71fd0a7	4	4	3	2	2	2	5332080	5332080	5328008	5321015	5321015	5321015	4	5175506	5332080	50.59	5175506	5175506	1	1	0.00
14534de7_4a7b_469b_8451_5bda30ac96b6	2	2	2	2	2	2	5108796	5108796	5108796	5108796	5108796	5108796	2	4950587	5108796	50.91	4950587	4950587	1	1	0.00
14913dae_2ac7_412c_9097_36b0dab1916c	3	3	3	2	2	2	5216924	5216924	5216924	5209943	5209943	5209943	3	5136962	5216924	50.44	5136962	5136962	1	1	0.00
154e6100_6ca4_437e_933c_0e65384a6b65	1	1	1	1	1	1	5495011	5495011	5495011	5495011	5495011	5495011	1	5495011	5495011	57.31	5495011	5495011	1	1	0.00
16b8b4dd_bc5e_4fb1_9291_1c3a1a0d5787	6	6	4	2	2	2	5329222	5329222	5321263	5310470	5310470	5310470	6	5156733	5329222	50.72	5156733	5156733	1	1	0.00
16d44331_086e_4a5a_ade7_3a14d7bdcbcd	3	3	3	2	2	1	5168035	5168035	5168035	5162963	5162963	5121966	3	5121966	5168035	50.36	5121966	5121966	1	1	0.00
16d8b1ce_be42_4067_b825_785b289665d2	4	4	3	3	3	3	5293776	5293776	5292227	5292227	5292227	5292227	4	5071234	5293776	50.66	5071234	5071234	1	1	0.00
17a3c054_5a11_4a41_9f4c_cd992f5f5b0f	2	2	1	1	1	1	5078402	5078402	5075212	5075212	5075212	5075212	2	5075212	5078402	50.64	5075212	5075212	1	1	0.00
17b57f0b_2d18_479e_998a_a7a0b8499cbe	3	3	3	3	3	2	5397622	5397622	5397622	5397622	5397622	5357451	3	5223018	5397622	50.47	5223018	5223018	1	1	0.00
17bfa93e_6d3a_445d_a2cc_84d2804d0a45	2	2	2	2	2	2	5071875	5071875	5071875	5071875	5071875	5071875	2	4935034	5071875	50.66	4935034	4935034	1	1	0.00
182589b8_4c14_4420_95f2_c2f2e224ce30	4	4	4	4	4	4	5317390	5317390	5317390	5317390	5317390	5317390	4	5012645	5317390	50.83	5012645	5012645	1	1	0.00
18adfcf3_15df_4a11_abb1_ec43d828d978	6	6	5	3	3	2	5208415	5208415	5206866	5193760	5193760	5160029	6	5049775	5208415	50.69	5049775	5049775	1	1	0.00
192dbade_be69_489c_9d38_2d043ed51406	4	4	4	3	3	3	5219249	5219249	5219249	5213618	5213618	5213618	4	4997692	5219249	50.59	4997692	4997692	1	1	0.00
198add03_e621_45b1_8caf_481ea2dcaaa4	2	2	2	2	2	2	4959609	4959609	4959609	4959609	4959609	4959609	2	4867512	4959609	50.74	4867512	4867512	1	1	0.00
19e32405_efa1_4b4a_a3e7_c5499dbeba59	3	3	2	2	2	2	5306927	5306927	5302845	5302845	5302845	5302845	3	5161098	5306927	50.74	5161098	5161098	1	1	0.00
19e642f3_b6a3_4044_b4e5_e7e015bfcd2f	2	2	2	2	2	2	4767950	4767950	4767950	4767950	4767950	4767950	2	4629157	4767950	50.46	4629157	4629157	1	1	0.00
1a0dface_0a19_410b_b9fb_18491f2d4dfb	2	2	2	2	2	2	5494889	5494889	5494889	5494889	5494889	5494889	2	5300642	5494889	57.18	5300642	5300642	1	1	0.00
1acb67a8_5af5_42d1_b21c_9930d7975397	6	6	4	3	3	2	5077273	5077273	5070262	5065169	5065169	5033069	6	4946982	5077273	50.51	4946982	4946982	1	1	0.00
1c022b70_6af8_486c_94c8_02c1109758fe	1	1	1	1	1	1	5267518	5267518	5267518	5267518	5267518	5267518	1	5267518	5267518	57.50	5267518	5267518	1	1	0.00
1cb2f4ee_3073_4e12_8746_9a3f82c51ce0	2	2	2	2	2	2	5528218	5528218	5528218	5528218	5528218	5528218	2	5275089	5528218	56.92	5275089	5275089	1	1	0.00
1ceef0f1_fe05_4a23_bdc0_22aca386db89	4	4	2	2	2	2	5388437	5388437	5383543	5383543	5383543	5383543	4	5250369	5388437	50.45	5250369	5250369	1	1	0.00
1d272145_4d1f_417e_b67a_39b60e1e815b	5	5	3	2	2	2	5097207	5097207	5091584	5085953	5085953	5085953	5	4950890	5097207	50.72	4950890	4950890	1	1	0.00
1da3b6f0_e0b6_4f45_8415_2d75fb6c4102	4	4	2	2	2	2	5295845	5295845	5292191	5292191	5292191	5292191	4	5180036	5295845	50.37	5180036	5180036	1	1	0.00
1e7672fc_0db5_49bc_a3e7_2424157e6278	2	2	2	2	2	2	5263601	5263601	5263601	5263601	5263601	5263601	2	5144951	5263601	50.50	5144951	5144951	1	1	0.00
1ebd9494_939c_4054_9d15_55b9eabe4f9f	6	6	4	4	4	4	5703816	5703816	5695208	5695208	5695208	5695208	6	5225047	5703816	56.93	5225047	5225047	1	1	0.00
1ed9ba5c_5d7a_405d_aed7_8457aeb82f3d	2	2	2	2	2	2	5025942	5025942	5025942	5025942	5025942	5025942	2	4824885	5025942	50.62	4824885	4824885	1	1	0.00
1f0092db_aa6d_4476_81c5_935dfd952c29	5	5	3	2	2	2	6123499	6123499	6117458	6108512	6108512	6108512	5	5880257	6123499	55.97	5880257	5880257	1	1	0.00
1f9542a4_c74e_40c8_b546_65b193aafdf1	1	1	1	1	1	1	4997765	4997765	4997765	4997765	4997765	4997765	1	4997765	4997765	50.57	4997765	4997765	1	1	0.00
1fdf9874_a588_4746_8623_bef66c99be9c	1	1	1	1	1	1	5313566	5313566	5313566	5313566	5313566	5313566	1	5313566	5313566	50.28	5313566	5313566	1	1	0.00
2209722f_1095_4952_8131_b6f08869b9f9	2	2	2	2	2	2	5247809	5247809	5247809	5247809	5247809	5247809	2	5134784	5247809	50.49	5134784	5134784	1	1	0.00
2233c4fd_c922_4fa8_8b2a_e47069550774	5	5	5	5	4	4	5159135	5159135	5159135	5159135	5146801	5146801	5	4898408	5159135	50.46	4898408	4898408	1	1	0.00
2294952a_6a80_4178_867b_dbb8080455ab	4	4	3	3	3	3	5932395	5932395	5930825	5930825	5930825	5930825	4	5621436	5932395	56.94	5621436	5621436	1	1	0.00
22a9cac9_e769_4e6b_bed8_01f835c0e170	4	4	4	3	3	3	5644479	5644479	5644479	5638843	5638843	5638843	4	5303248	5644479	56.97	5303248	5303248	1	1	0.00
22de8ee1_57d3_473d_ae87_52a897bc780a	4	4	3	2	2	2	5093201	5093201	5091112	5083173	5083173	5083173	4	5009075	5093201	50.73	5009075	5009075	1	1	0.00
242fad6f_1dfc_46b8_aa03_ce9238896fbf	4	4	3	2	2	2	5199153	5199153	5197604	5192437	5192437	5192437	4	5075145	5199153	50.76	5075145	5075145	1	1	0.00
24a5d36f_8c59_4aee_816a_659ca2e65d47	17	17	10	4	4	2	5434743	5434743	5414655	5378808	5378808	5317340	17	5251081	5434743	50.69	5251081	5251081	1	1	0.00
2559c82f_4493_491b_bb92_7b6af95a3176	3	3	3	3	3	3	5119299	5119299	5119299	5119299	5119299	5119299	3	4896682	5119299	50.50	4896682	4896682	1	1	0.00
25bd9719_0055_44ad_a122_c490f08044b6	2	2	2	2	2	2	5417342	5417342	5417342	5417342	5417342	5417342	2	5224047	5417342	50.70	5224047	5224047	1	1	0.00
25eed0ba_65ad_45ab_acf4_7e48994138e1	3	3	3	2	2	2	5242112	5242112	5242112	5236459	5236459	5236459	3	5119569	5242112	50.48	5119569	5119569	1	1	0.00
260c1741_7027_4a38_96e3_669c0655fd20	8	8	8	5	4	3	5830306	5830306	5830306	5806895	5787819	5738541	8	5420939	5830306	56.90	5420939	5420939	1	1	0.00
261017a0_0b63_433d_87ae_ee5f3e3e6056	2	2	2	2	2	2	5013038	5013038	5013038	5013038	5013038	5013038	2	4864082	5013038	50.83	4864082	4864082	1	1	0.00
2689a1c8_ae9e_4f7b_bc2c_0ddc73053a02	3	3	3	2	2	2	5196986	5196986	5196986	5191837	5191837	5191837	3	5033475	5196986	50.60	5033475	5033475	1	1	0.00
27e2513d_6427_411b_ba7c_0f2fce69a57b	2	2	2	2	1	1	5102635	5102635	5102635	5102635	5091203	5091203	2	5091203	5102635	50.49	5091203	5091203	1	1	0.00
281d0ecf_b18c_46c9_95e0_f46cbcd2e826	1	1	1	1	1	1	4820553	4820553	4820553	4820553	4820553	4820553	1	4820553	4820553	50.78	4820553	4820553	1	1	0.00
2829c54a_2aaa_4897_99a3_5c71c680dcfa	5	5	4	3	3	3	5220641	5220641	5218545	5213382	5213382	5213382	5	5038038	5220641	50.75	5038038	5038038	1	1	0.00
287e7e98_f7ab_477d_b4a5_46541ffda33d	2	2	2	2	2	2	5079497	5079497	5079497	5079497	5079497	5079497	2	4990041	5079497	50.82	4990041	4990041	1	1	0.00
28cfd66c_4b98_4dd5_8f32_eabeef3fe2fb	2	2	2	2	2	2	5198690	5198690	5198690	5198690	5198690	5198690	2	5077817	5198690	50.79	5077817	5077817	1	1	0.00
293df4d6_3962_4a9e_84d5_c0ca4d02430e	2	2	2	2	2	2	5234843	5234843	5234843	5234843	5234843	5234843	2	5085351	5234843	50.53	5085351	5085351	1	1	0.00
29868da9_9dec_4cba_9066_19dae4ec4218	4	4	3	3	3	3	5205027	5205027	5202531	5202531	5202531	5202531	4	4837536	5205027	54.91	4837536	4837536	1	1	0.00
2ae575e3_f2cb_475b_b363_2aae7c927a17	3	3	2	2	2	2	5488190	5488190	5484107	5484107	5484107	5484107	3	5249709	5488190	57.22	5249709	5249709	1	1	0.00
2b39f0a9_530e_4a5a_a333_bf95b89b27d4	2	2	2	2	2	2	5014504	5014504	5014504	5014504	5014504	5014504	2	4915752	5014504	50.54	4915752	4915752	1	1	0.00
2b4d0bc7_315e_4a17_9eae_1d33d7892843	4	4	2	2	2	2	5362763	5362763	5354841	5354841	5354841	5354841	4	5199422	5362763	57.42	5199422	5199422	1	1	0.00
2bb315ce_6907_4f03_9416_982c07d47256	6	6	4	2	2	2	5138433	5138433	5132799	5122003	5122003	5122003	6	5052081	5138433	50.53	5052081	5052081	1	1	0.00
2bb55f31_9780_4851_9ea1_437573f97e6b	3	3	3	2	2	1	5053907	5053907	5053907	5047830	5047830	5013094	3	5013094	5053907	50.47	5013094	5013094	1	1	0.00
2bbace60_69b0_4521_b60e_5b37013e2d29	3	3	3	3	2	2	5151622	5151622	5151622	5151622	5127380	5127380	3	5015463	5151622	50.50	5015463	5015463	1	1	0.00
2bcb48ca_133b_4c9d_a7bc_da1e86587299	4	4	3	3	3	3	5548633	5548633	5544465	5544465	5544465	5544465	4	5304404	5548633	57.14	5304404	5304404	1	1	0.00
2bcdf6bf_8da7_4ea6_aa43_5e4fe899f1e3	3	3	3	3	3	3	5342848	5342848	5342848	5342848	5342848	5342848	3	5186691	5342848	50.52	5186691	5186691	1	1	0.00
2c0269fe_7122_4a79_ada6_8a679108e850	2	2	2	2	2	2	5314593	5314593	5314593	5314593	5314593	5314593	2	5200357	5314593	50.58	5200357	5200357	1	1	0.00
2c11aa2e_b253_495a_aae7_8b3ca2de1872	2	2	2	2	2	2	5037588	5037588	5037588	5037588	5037588	5037588	2	4893132	5037588	50.82	4893132	4893132	1	1	0.00
2c3757fc_83c0_4398_9b28_e81d6ef064a3	2	2	2	2	2	2	5303147	5303147	5303147	5303147	5303147	5303147	2	5099663	5303147	57.46	5099663	5099663	1	1	0.00
2c4dd5f0_c217_489c_a22b_850894fc31fb	5	5	3	3	3	3	5125431	5125431	5117994	5117994	5117994	5117994	5	4918918	5125431	54.97	4918918	4918918	1	1	0.00
2cb87762_b451_4d39_a43a_ced1d6952b47	2	2	2	1	1	1	4916106	4916106	4916106	4910643	4910643	4910643	2	4910643	4916106	50.53	4910643	4910643	1	1	0.00
2d34f0da_9a36_493e_ab88_99f8618fddd2	3	3	1	1	1	1	4956965	4956965	4951576	4951576	4951576	4951576	3	4951576	4956965	55.16	4951576	4951576	1	1	0.00
2d38365b_46ca_4154_a524_2c395cc0495f	4	4	3	2	2	2	5367862	5367862	5365772	5359550	5359550	5359550	4	5208508	5367862	50.61	5208508	5208508	1	1	0.00
2d643cef_a5db_4f38_bf56_b50abcda6c91	3	3	3	3	3	3	5514475	5514475	5514475	5514475	5514475	5514475	3	5288922	5514475	50.55	5288922	5288922	1	1	0.00
2dc90f08_4702_4f0a_af9d_a6329be41242	3	3	2	2	2	2	4867211	4867211	4863953	4863953	4863953	4863953	3	4735434	4867211	50.83	4735434	4735434	1	1	0.00
2e7ae473_5c0e_41de_869f_27c85593e736	4	4	2	2	2	2	5419194	5419194	5414760	5414760	5414760	5414760	4	5232855	5419194	50.72	5232855	5232855	1	1	0.00
2ec118f1_e354_42bc_98d4_96882f18cb35	2	2	2	2	2	2	5310393	5310393	5310393	5310393	5310393	5310393	2	5192166	5310393	50.33	5192166	5192166	1	1	0.00
2eecae02_a749_4a34_83d4_33e9c2e74f3e	3	3	3	3	3	3	5188662	5188662	5188662	5188662	5188662	5188662	3	5002675	5188662	50.64	5002675	5002675	1	1	0.00
2fa2a434_7c7d_4c9f_ac7d_4cf2b64ba7aa	1	1	1	1	1	1	5092417	5092417	5092417	5092417	5092417	5092417	1	5092417	5092417	50.50	5092417	5092417	1	1	0.00
314f8754_fb98_428e_bcfc_02b57d9f8d19	2	2	2	2	2	2	5231327	5231327	5231327	5231327	5231327	5231327	2	5081366	5231327	57.91	5081366	5081366	1	1	0.00
31b958a4_03b3_4a7f_ba81_77be0dda40c5	2	2	1	1	1	1	5109365	5109365	5106253	5106253	5106253	5106253	2	5106253	5109365	50.48	5106253	5106253	1	1	0.00
32088d5d_8579_43e3_b01a_81a4c283ea38	3	3	2	2	2	2	5320058	5320058	5315976	5315976	5315976	5315976	3	5150250	5320058	50.54	5150250	5150250	1	1	0.00
321e0aa2_d2fd_49e9_b2b9_c36198e1f77d	1	1	1	1	1	1	5248138	5248138	5248138	5248138	5248138	5248138	1	5248138	5248138	57.55	5248138	5248138	1	1	0.00
32534dbe_3f9a_4247_993d_ef3211f58dbe	3	3	3	3	3	3	5200935	5200935	5200935	5200935	5200935	5200935	3	4997968	5200935	50.62	4997968	4997968	1	1	0.00
327854de_7865_4d75_978a_612839c045a3	3	3	3	3	3	3	5537562	5537562	5537562	5537562	5537562	5537562	3	5191400	5537562	57.27	5191400	5191400	1	1	0.00
32d30fb4_1938_455d_8a46_1727cdd43954	4	4	4	4	4	3	5565924	5565924	5565924	5565924	5565924	5532100	4	5300222	5565924	50.80	5300222	5300222	1	1	0.00
330d01c8_33cc_4f1f_8c64_ec49bfa9113b	1	1	1	1	1	1	4847807	4847807	4847807	4847807	4847807	4847807	1	4847807	4847807	50.75	4847807	4847807	1	1	0.00
33313b4b_6e17_4856_8cb9_5a2251186854	4	4	2	2	2	2	5148402	5148402	5141881	5141881	5141881	5141881	4	5067997	5148402	50.66	5067997	5067997	1	1	0.00
333acdb0_ca54_432d_aa39_6518e8214608	3	3	2	2	2	2	5300292	5300292	5298727	5298727	5298727	5298727	3	5203752	5300292	50.71	5203752	5203752	1	1	0.00
340bb8ac_3d66_452e_ba16_581afcbca8e8	10	10	6	4	3	3	5812484	5812484	5799189	5781144	5765737	5765737	10	5417880	5812484	56.92	5417880	5417880	1	1	0.00
340ed47c_5b72_4e42_a038_214ece7c0d4c	2	2	2	2	2	2	5416572	5416572	5416572	5416572	5416572	5416572	2	5249145	5416572	50.63	5249145	5249145	1	1	0.00
3412ce23_d85a_4b08_a97b_db3ef8a9e27a	1	1	1	1	1	1	4741342	4741342	4741342	4741342	4741342	4741342	1	4741342	4741342	50.68	4741342	4741342	1	1	0.00
3447545d_09b0_4096_9211_874c50c7d7fe	2	2	2	2	2	2	4985706	4985706	4985706	4985706	4985706	4985706	2	4832395	4985706	50.80	4832395	4832395	1	1	0.00
35114152_2868_4ba9_8173_01a462cbf558	6	6	6	4	4	4	5575194	5575194	5575194	5562887	5562887	5562887	6	5290917	5575194	50.65	5290917	5290917	1	1	0.00
361b05d4_dcde_44f6_af85_24bb2c695313	6	6	4	2	2	2	5272718	5272718	5266019	5254205	5254205	5254205	6	5124597	5272718	50.73	5124597	5124597	1	1	0.00
363148f7_0109_4750_a165_aed14be03199	3	3	3	3	3	3	5366311	5366311	5366311	5366311	5366311	5366311	3	5156752	5366311	50.65	5156752	5156752	1	1	0.00
37a65946_9349_4e2b_a92f_a3c867218fb6	2	2	2	2	2	2	5105424	5105424	5105424	5105424	5105424	5105424	2	5034109	5105424	50.34	5034109	5034109	1	1	0.00
37eaccb8_0b43_4a5b_8e99_0067fef3880d	3	3	3	3	3	3	5412241	5412241	5412241	5412241	5412241	5412241	3	5028050	5412241	50.14	5028050	5028050	1	1	0.00
38434407_fa5f_4296_99be_2750909179f9	5	5	4	3	3	3	5279903	5279903	5278353	5272621	5272621	5272621	5	5081435	5279903	50.52	5081435	5081435	1	1	0.00
389ef33b_8677_40b6_b160_3102d31d3e2b	8	8	5	4	4	4	5297491	5297491	5287992	5280530	5280530	5280530	8	4401558	5297491	50.77	4401558	4401558	1	1	0.00
38c36f78_30c3_4d82_880f_b9bca9f732ed	3	3	2	2	2	2	6227891	6227891	6223021	6223021	6223021	6223021	3	6159432	6227891	55.85	6159432	6159432	1	1	0.00
396bbe16_2273_4d30_a8d9_a8bf02100db9	6	6	3	3	3	3	5204693	5204693	5197597	5197597	5197597	5197597	6	5034806	5204693	50.67	5034806	5034806	1	1	0.00
3a9e40a3_d151_43f1_b82e_9decb5d23dcc	1	1	1	1	1	1	5140465	5140465	5140465	5140465	5140465	5140465	1	5140465	5140465	50.88	5140465	5140465	1	1	0.00
3accfe81_a401_4a19_98f9_149e6e717366	6	6	4	3	3	2	5311657	5311657	5304393	5299230	5299230	5262133	6	5147911	5311657	50.57	5147911	5147911	1	1	0.00
3ae33e2d_e4ac_4152_86f6_9b629a7fff86	8	8	7	4	4	3	5244939	5244939	5240867	5222608	5222608	5188175	8	4978334	5244939	50.62	4978334	4978334	1	1	0.00
3b43d804_7478_4eaf_9a7a_95e818e2dc8a	2	2	2	2	2	2	5554405	5554405	5554405	5554405	5554405	5554405	2	5402556	5554405	57.14	5402556	5402556	1	1	0.00
3b6fded6_7625_4e20_9eaa_7f5765b2cdc4	1	1	1	1	1	1	5270951	5270951	5270951	5270951	5270951	5270951	1	5270951	5270951	57.49	5270951	5270951	1	1	0.00
3bc22448_4e66_4fc0_864f_8942d1bf7986	4	4	4	4	4	2	5365177	5365177	5365177	5365177	5365177	5280093	4	5157981	5365177	50.51	5157981	5157981	1	1	0.00
3bccb69b_754a_4732_b5bb_7a34b359be35	3	3	3	3	3	3	5228333	5228333	5228333	5228333	5228333	5228333	3	5000247	5228333	50.76	5000247	5000247	1	1	0.00
3c0f34c7_9fc2_4993_8613_7c49cfa57a61	4	4	4	3	3	2	5045126	5045126	5045126	5036998	5036998	5006604	4	4942981	5045126	50.54	4942981	4942981	1	1	0.00
3c5148c1_5637_41d8_995b_ba4a6c050b12	3	3	2	2	2	2	5483722	5483722	5479951	5479951	5479951	5479951	3	5258227	5483722	57.26	5258227	5258227	1	1	0.00
3d06adba_9ec1_4fc6_b246_c58eb5569dfe	7	7	5	3	3	3	5231216	5231216	5225040	5213994	5213994	5213994	7	5051069	5231216	50.66	5051069	5051069	1	1	0.00
3d06b356_a78a_4561_92dc_389099ebefb3	1	1	1	1	1	1	5106185	5106185	5106185	5106185	5106185	5106185	1	5106185	5106185	50.53	5106185	5106185	1	1	0.00
3d630dbb_9d4c_4c50_b89d_f313e5f4311b	1	1	1	1	1	1	5370003	5370003	5370003	5370003	5370003	5370003	1	5370003	5370003	50.50	5370003	5370003	1	1	0.00
3e0c61cb_7e60_4704_bd5b_fa5e3764be5e	4	4	4	3	2	2	5532935	5532935	5532935	5523382	5507973	5507973	4	5376645	5532935	57.22	5376645	5376645	1	1	0.00
3e2f6d51_5500_4dab_a429_476ee572df97	2	2	2	2	2	2	5185041	5185041	5185041	5185041	5185041	5185041	2	5070799	5185041	50.46	5070799	5070799	1	1	0.00
3e5ce2df_15f9_4f24_8849_a6afe6533f83	6	6	3	2	2	2	5594833	5594833	5582973	5577231	5577231	5577231	6	5347674	5594833	57.27	5347674	5347674	1	1	0.00
3e6aae4c_c337_48b5_8679_612e8b7e9d49	6	6	3	3	3	3	5574931	5574931	5565679	5565679	5565679	5565679	6	5324305	5574931	57.17	5324305	5324305	1	1	0.00
3eaabda1_37f7_45d5_a3a8_b0f3ada575e0	2	2	1	1	1	1	5253651	5253651	5252099	5252099	5252099	5252099	2	5252099	5253651	50.46	5252099	5252099	1	1	0.00
3f6f3b37_4c3a_48ae_b713_1ef49a118d29	1	1	1	1	1	1	5037268	5037268	5037268	5037268	5037268	5037268	1	5037268	5037268	50.49	5037268	5037268	1	1	0.00
40d4b705_b010_4cc0_aa8b_30a9eec80e08	2	2	2	2	2	2	5282899	5282899	5282899	5282899	5282899	5282899	2	5108400	5282899	50.51	5108400	5108400	1	1	0.00
40fa8cb1_b107_4aaf_8121_379e61a73316	3	3	3	2	2	2	5109277	5109277	5109277	5103646	5103646	5103646	3	4989396	5109277	50.62	4989396	4989396	1	1	0.00
41a7b807_109e_4da3_9e3e_5604a363f11c	5	5	4	4	4	4	5760758	5760758	5756388	5756388	5756388	5756388	5	5350626	5760758	57.23	5350626	5350626	1	1	0.00
41ec76b0_af9b_4caa_89e6_673e8072724b	4	4	3	3	3	3	5164628	5164628	5163079	5163079	5163079	5163079	4	4925428	5164628	50.66	4925428	4925428	1	1	0.00
424da611_5e94_408a_b4e6_19050f819a67	8	8	5	4	3	3	5715792	5715792	5706488	5696935	5681526	5681526	8	5345883	5715792	57.09	5345883	5345883	1	1	0.00
42646489_9bb5_439e_afa3_6ea9162c531e	2	2	2	1	1	1	5134831	5134831	5134831	5129368	5129368	5129368	2	5129368	5134831	50.47	5129368	5129368	1	1	0.00
428c7f91_488a_41c4_8a14_2f6283f07a5f	4	4	4	4	4	3	5062056	5062056	5062056	5062056	5062056	5027414	4	4818084	5062056	50.57	4818084	4818084	1	1	0.00
429e9986_8105_40e1_bcac_7f92bc460949	6	6	5	3	3	3	5301321	5301321	5297080	5286143	5286143	5286143	6	5015729	5301321	50.62	5015729	5015729	1	1	0.00
42d638e9_39fd_4fb2_b5c7_1d8b011f30b1	4	4	3	2	2	2	5123895	5123895	5119823	5114192	5114192	5114192	4	4999963	5123895	50.57	4999963	4999963	1	1	0.00
42fb2d23_c013_4139_8170_4fb415a6a166	2	2	2	2	2	2	5172043	5172043	5172043	5172043	5172043	5172043	2	5027744	5172043	50.57	5027744	5027744	1	1	0.00
43281714_0188_48a3_b2a7_907a3f5c368a	3	3	2	2	2	2	5446210	5446210	5444664	5444664	5444664	5444664	3	5320466	5446210	50.32	5320466	5320466	1	1	0.00
44027ac6_3e8e_4b70_9222_d0e6d4d0173b	5	5	4	3	3	3	5261596	5261596	5257514	5252347	5252347	5252347	5	5013321	5261596	50.68	5013321	5013321	1	1	0.00
441e6280_ddcd_4ba7_9682_e1ad90820df6	5	5	4	4	4	4	5094052	5094052	5089193	5089193	5089193	5089193	5	4821653	5094052	55.01	4821653	4821653	1	1	0.00
44364fb4_f521_4dfd_adef_29c02e7d8cf6	3	3	3	2	2	2	5274428	5274428	5274428	5268198	5268198	5268198	3	5147832	5274428	50.55	5147832	5147832	1	1	0.00
44f12724_8e64_4bb9_876e_70a8010173e1	1	1	1	1	1	1	5096561	5096561	5096561	5096561	5096561	5096561	1	5096561	5096561	50.65	5096561	5096561	1	1	0.00
45074c78_1a26_4d99_a373_775c07f93151	3	3	2	2	2	1	4983229	4983229	4981407	4981407	4981407	4947820	3	4947820	4983229	50.76	4947820	4947820	1	1	0.00
451e14ea_b517_45b0_a9fc_65ca5eda1c35	1	1	1	1	1	1	5121342	5121342	5121342	5121342	5121342	5121342	1	5121342	5121342	57.64	5121342	5121342	1	1	0.00
45678cfb_c4ad_45ee_8f30_c7926928424c	2	2	2	2	2	2	5349969	5349969	5349969	5349969	5349969	5349969	2	5188000	5349969	57.28	5188000	5188000	1	1	0.00
45b6c721_7bf3_4e87_a8b4_fcbf31fcd0c1	3	3	2	1	1	1	5120636	5120636	5116321	5110111	5110111	5110111	3	5110111	5120636	50.51	5110111	5110111	1	1	0.00
461e929a_e4c1_4f9d_9f04_6a21b3dfa9af	2	2	2	2	2	2	4972905	4972905	4972905	4972905	4972905	4972905	2	4780566	4972905	50.61	4780566	4780566	1	1	0.00
462f6b7d_946c_45bb_b8ab_f3d4c2f5d015	3	3	2	2	2	1	4808608	4808608	4804842	4804842	4804842	4757336	3	4757336	4808608	50.57	4757336	4757336	1	1	0.00
46961947_f400_4ca3_8d92_817d4f4eb040	4	4	3	2	2	2	5028100	5028100	5026551	5021385	5021385	5021385	4	4922074	5028100	50.76	4922074	4922074	1	1	0.00
46e46d4f_d048_4817_8590_11957b907f49	5	5	5	3	3	3	5263436	5263436	5263436	5250732	5250732	5250732	5	5060810	5263436	50.80	5060810	5060810	1	1	0.00
46eaac8e_40fa_4e37_ad5d_7cf5d2827c1a	7	7	6	5	4	4	5882381	5882381	5880684	5871131	5852053	5852053	7	5410919	5882381	56.89	5410919	5410919	1	1	0.00
46f08c17_78e9_4324_9d08_23cb67dfd219	3	3	3	2	2	2	5205582	5205582	5205582	5196026	5196026	5196026	3	5081796	5205582	50.75	5081796	5081796	1	1	0.00
47031fef_6208_467d_9881_9be19052b468	3	3	3	3	3	3	5526516	5526516	5526516	5526516	5526516	5526516	3	5311722	5526516	50.72	5311722	5311722	1	1	0.00
4784f012_8eff_48a5_b2da_2caea24257b0	4	4	2	2	2	2	5073353	5073353	5066844	5066844	5066844	5066844	4	4925571	5073353	50.66	4925571	4925571	1	1	0.00
47e15372_7c9f_41be_a536_36c5e5cffd19	9	9	8	4	4	3	5376412	5376412	5374808	5352217	5352217	5317575	9	5102938	5376412	50.66	5102938	5102938	1	1	0.00
481920da_a029_46f5_b5b9_def104b41f39	2	2	2	2	2	2	5375297	5375297	5375297	5375297	5375297	5375297	2	5229836	5375297	50.71	5229836	5229836	1	1	0.00
4842da78_7fad_45e4_935b_8fa1ceeb1d92	2	2	2	2	2	2	5088025	5088025	5088025	5088025	5088025	5088025	2	4940780	5088025	50.78	4940780	4940780	1	1	0.00
4877b1e2_641a_4e3f_be9a_10f82ff477d5	2	2	2	2	2	2	5301811	5301811	5301811	5301811	5301811	5301811	2	5179453	5301811	50.43	5179453	5179453	1	1	0.00
49010bb8_4ff5_4a0f_ae13_34104782903a	8	8	7	4	3	3	5819224	5819224	5814720	5790744	5775335	5775335	8	5410802	5819224	56.94	5410802	5410802	1	1	0.00
490ceb2b_a6c4_42f3_a02a_2fc48981fc12	2	2	2	2	2	2	5257405	5257405	5257405	5257405	5257405	5257405	2	5137835	5257405	50.56	5137835	5137835	1	1	0.00
49192a11_203d_4844_a506_94648b9230c8	2	2	2	2	2	2	5295575	5295575	5295575	5295575	5295575	5295575	2	5168842	5295575	50.47	5168842	5168842	1	1	0.00
4993cdee_578c_4a59_81af_223c38fd0b52	2	2	2	2	2	2	5229422	5229422	5229422	5229422	5229422	5229422	2	5082712	5229422	50.60	5082712	5082712	1	1	0.00
49957fa3_b570_4943_a250_f4dc5a030055	4	4	4	4	4	4	5502773	5502773	5502773	5502773	5502773	5502773	4	5229986	5502773	50.40	5229986	5229986	1	1	0.00
4a04f034_246b_4c0c_9969_0eb4fad52b30	4	4	4	1	1	1	5273626	5273626	5273626	5253399	5253399	5253399	4	5253399	5273626	50.27	5253399	5253399	1	1	0.00
4ae34efb_6951_4cb2_bb87_aa847fbee3ec	2	2	2	2	2	2	4817778	4817778	4817778	4817778	4817778	4817778	2	4760776	4817778	50.87	4760776	4760776	1	1	0.00
4afe0a7c_cacd_40b9_9733_85295590ee16	3	3	3	3	3	2	5079260	5079260	5079260	5079260	5079260	5044844	3	4871046	5079260	50.69	4871046	4871046	1	1	0.00
4b38d4a0_3df3_4598_9397_43a9570c2cb5	2	2	2	2	2	2	5595905	5595905	5595905	5595905	5595905	5595905	2	5363204	5595905	57.13	5363204	5363204	1	1	0.00
4be0c66e_89f3_4eeb_9950_8703b923c75a	1	1	1	1	1	1	5268149	5268149	5268149	5268149	5268149	5268149	1	5268149	5268149	57.56	5268149	5268149	1	1	0.00
4c3e21df_0349_4b61_a520_d3e909e920fb	2	2	2	2	2	2	5362146	5362146	5362146	5362146	5362146	5362146	2	5147963	5362146	57.28	5147963	5147963	1	1	0.00
4c6f0b7a_a4f1_47d3_8b3a_100a530c24c5	5	5	4	3	3	3	5500489	5500489	5497266	5491785	5491785	5491785	5	5243711	5500489	57.32	5243711	5243711	1	1	0.00
4c98e400_f38a_4cd4_8e06_d01d915a12bc	2	2	2	2	2	2	5533261	5533261	5533261	5533261	5533261	5533261	2	5316550	5533261	57.17	5316550	5316550	1	1	0.00
4d2e1ae9_8383_4b49_8eef_0d508a0acb79	3	3	3	3	3	3	5150653	5150653	5150653	5150653	5150653	5150653	3	4946248	5150653	50.65	4946248	4946248	1	1	0.00
4e14f79b_b372_4f6d_a762_b4942a514281	6	6	5	3	2	2	5615160	5615160	5611824	5598031	5583741	5583741	6	5332399	5615160	57.28	5332399	5332399	1	1	0.00
4e2d86d4_5336_4a69_b816_45c1fcc2cffd	5	5	3	2	2	2	5158848	5158848	5153217	5148050	5148050	5148050	5	5023693	5158848	50.77	5023693	5023693	1	1	0.00
4f06a9e3_ab81_43b6_9f7c_a39f97ea3132	2	2	2	1	1	1	5229057	5229057	5229057	5223898	5223898	5223898	2	5223898	5229057	50.42	5223898	5223898	1	1	0.00
4f2aa123_09aa_445f_8248_361f479369ca	7	7	4	3	3	3	5046599	5046599	5037591	5031392	5031392	5031392	7	4783714	5046599	50.89	4783714	4783714	1	1	0.00
4f4eb4a7_af56_4028_8c6b_e1014488b0ad	7	7	6	4	3	3	5873869	5873869	5872172	5854121	5835045	5835045	7	5490948	5873869	56.89	5490948	5490948	1	1	0.00
505996bc_dd99_4900_a1e4_337b1825f1bc	1	1	1	1	1	1	4779126	4779126	4779126	4779126	4779126	4779126	1	4779126	4779126	50.65	4779126	4779126	1	1	0.00
50c5ce8e_9a79_4194_aabf_326c9c40f011	5	5	4	4	4	3	6362309	6362309	6358795	6358795	6358795	6324514	5	5964540	6362309	55.66	5964540	5964540	1	1	0.00
50cc339e_23f7_412c_a03d_7e256e339236	3	3	3	3	3	2	5239001	5239001	5239001	5239001	5239001	5206004	3	5075605	5239001	50.78	5075605	5075605	1	1	0.00
50e533d4_af86_47f6_982b_6bf73924b207	5	5	4	2	2	2	5113231	5113231	5111685	5100638	5100638	5100638	5	4986408	5113231	50.64	4986408	4986408	1	1	0.00
511cc62d_7a6e_4917_9abf_a391a2ea2c56	2	2	2	2	2	2	5180521	5180521	5180521	5180521	5180521	5180521	2	5066291	5180521	50.65	5066291	5066291	1	1	0.00
513654df_c4b5_4684_b304_e3f53c67c1c9	3	3	3	3	3	3	4867634	4867634	4867634	4867634	4867634	4867634	3	4738860	4867634	50.86	4738860	4738860	1	1	0.00
5252df4f_4230_47bb_85ff_6f6cf43cffb1	3	3	3	2	2	2	5346987	5346987	5346987	5337017	5337017	5337017	3	5155571	5346987	50.69	5155571	5155571	1	1	0.00
5295590b_4519_470a_8416_e8045f05c677	9	9	6	1	1	1	5118233	5118233	5110626	5079820	5079820	5079820	9	5079820	5118233	50.53	5079820	5079820	1	1	0.00
52fe5438_9c28_4f69_8b86_42f16adde423	1	1	1	1	1	1	4845369	4845369	4845369	4845369	4845369	4845369	1	4845369	4845369	50.56	4845369	4845369	1	1	0.00
53ffb45a_9c61_4e67_addd_a921a3c48672	7	7	6	5	3	3	5558487	5558487	5554972	5545418	5514758	5514758	7	5294170	5558487	57.13	5294170	5294170	1	1	0.00
54004f28_8c5f_4c63_a2a4_ca7a02e4e8a4	6	6	3	2	2	2	5340131	5340131	5332421	5327267	5327267	5327267	6	5193498	5340131	50.74	5193498	5193498	1	1	0.00
543fd233_a13b_4616_ad19_d0dd75da4142	11	11	9	6	6	4	5528069	5528069	5522177	5502858	5502858	5439685	11	4932698	5528069	50.70	4932698	4932698	1	1	0.00
5450515a_d3b9_4ab2_809f_42358f892675	6	6	6	4	3	3	5746520	5746520	5746520	5731601	5712523	5712523	6	5374747	5746520	57.00	5374747	5374747	1	1	0.00
54988350_0e74_4175_bb28_5c4a782e1de5	3	3	3	2	2	2	5385215	5385215	5385215	5380048	5380048	5380048	3	5245578	5385215	50.72	5245578	5245578	1	1	0.00
54a1f115_3ae8_4824_b77b_95df499f6904	2	2	2	2	2	2	5187842	5187842	5187842	5187842	5187842	5187842	2	5106150	5187842	50.60	5106150	5106150	1	1	0.00
5510c3c5_5101_44b5_a3b6_6ea3c8bf34ba	2	2	2	2	2	2	5125100	5125100	5125100	5125100	5125100	5125100	2	4988077	5125100	50.64	4988077	4988077	1	1	0.00
581d3616_a29e_4ef3_bc78_dbce163df530	6	6	6	4	4	4	5204333	5204333	5204333	5191892	5191892	5191892	6	4847167	5204333	50.63	4847167	4847167	1	1	0.00
58907c22_a3bd_4520_8b8d_458df8a8ab1c	3	3	2	1	1	1	4983463	4983463	4980290	4973643	4973643	4973643	3	4973643	4983463	50.61	4973643	4973643	1	1	0.00
58a3e8ce_69f7_4ed5_92e4_a18b9b1ad291	3	3	2	2	2	2	5466296	5466296	5461391	5461391	5461391	5461391	3	5217007	5466296	57.34	5217007	5217007	1	1	0.00
58ca2a63_3fd7_4745_b284_f6ead48aebd9	4	4	3	2	2	2	5129810	5129810	5128263	5120125	5120125	5120125	4	4986175	5129810	50.59	4986175	4986175	1	1	0.00
58fb178b_2103_40b4_a8df_1f604d431bd2	5	5	4	4	4	4	5524676	5524676	5522758	5522758	5522758	5522758	5	5226239	5524676	50.38	5226239	5226239	1	1	0.00
5946d639_dfeb_4164_9b42_c8b35fab9560	7	7	6	4	4	4	5325288	5325288	5323736	5312958	5312958	5312958	7	5028524	5325288	50.69	5028524	5028524	1	1	0.00
5955c9f3_c3c9_413f_ba79_7c6a60e1fef3	4	4	1	1	1	1	5126243	5126243	5118661	5118661	5118661	5118661	4	5118661	5126243	50.42	5118661	5118661	1	1	0.00
59a9531e_4768_4507_ae98_8d1284a28ca9	1	1	1	1	1	1	5515427	5515427	5515427	5515427	5515427	5515427	1	5515427	5515427	57.57	5515427	5515427	1	1	0.00
5a18aad0_9416_44de_8bbb_99210ef5e40d	2	2	2	2	2	2	5290621	5290621	5290621	5290621	5290621	5290621	2	5141629	5290621	50.52	5141629	5141629	1	1	0.00
5a1c5982_1ba5_4c5a_82db_d36bf8750577	3	3	2	1	1	1	4653854	4653854	4651681	4644664	4644664	4644664	3	4644664	4653854	50.77	4644664	4644664	1	1	0.00
5a237f61_7e10_41f2_91da_279fbb0d8b90	2	2	2	2	2	2	5166513	5166513	5166513	5166513	5166513	5166513	2	5045806	5166513	50.54	5045806	5045806	1	1	0.00
5aa15531_39e6_48d0_8f6c_e8c962c54d64	1	1	1	1	1	1	5359638	5359638	5359638	5359638	5359638	5359638	1	5359638	5359638	50.45	5359638	5359638	1	1	0.00
5b1e6d3f_be30_4896_8717_77f9bd8cbf26	1	1	1	1	1	1	5208446	5208446	5208446	5208446	5208446	5208446	1	5208446	5208446	50.56	5208446	5208446	1	1	0.00
5b37ace7_8139_45cb_ba9a_2bb6af05baca	4	4	3	3	3	3	5566810	5566810	5562643	5562643	5562643	5562643	4	5309734	5566810	57.17	5309734	5309734	1	1	0.00
5b70b4e0_9406_4d27_9cc0_9479ba272ec6	3	3	3	3	3	3	5212833	5212833	5212833	5212833	5212833	5212833	3	5011788	5212833	50.57	5011788	5011788	1	1	0.00
5c08a502_1572_43d4_a3ae_69d54ff242fc	9	9	5	3	3	3	5436314	5436314	5424352	5410781	5410781	5410781	9	5174320	5436314	50.72	5174320	5174320	1	1	0.00
5c794493_c0c5_420c_9ad6_c01419f95255	3	3	3	3	3	2	5308207	5308207	5308207	5308207	5308207	5272179	3	5124012	5308207	50.38	5124012	5124012	1	1	0.00
5c86edcd_9feb_40ae_8189_ae51f1228b6b	2	2	2	2	2	1	5134282	5134282	5134282	5134282	5134282	5084698	2	5084698	5134282	50.60	5084698	5084698	1	1	0.00
5cd060e3_e1a9_4f85_bcbb_8d279f81f61e	3	3	3	3	3	2	5263634	5263634	5263634	5263634	5263634	5232396	3	5147418	5263634	50.65	5147418	5147418	1	1	0.00
5d687ab2_ef7d_4141_b249_b9ad6f03a091	3	3	2	2	2	2	5173806	5173806	5171717	5171717	5171717	5171717	3	5102824	5173806	50.67	5102824	5102824	1	1	0.00
5d6b6834_6a6c_42f9_b8d0_4b5d8f73dfbd	2	2	2	2	2	2	5559340	5559340	5559340	5559340	5559340	5559340	2	5366331	5559340	57.40	5366331	5366331	1	1	0.00
5dabef00_8bac_4f0e_a685_4d0d987f3335	2	2	2	2	2	2	5039278	5039278	5039278	5039278	5039278	5039278	2	4954616	5039278	50.63	4954616	4954616	1	1	0.00
5e54d095_2a76_472b_9f2a_71fdcdd1faf9	6	6	5	5	4	3	5413829	5413829	5409757	5409757	5385344	5343371	6	5128770	5413829	50.60	5128770	5128770	1	1	0.00
5f2d5493_c995_48b6_a3c2_2b4d6404c091	1	1	1	1	1	1	5183466	5183466	5183466	5183466	5183466	5183466	1	5183466	5183466	50.43	5183466	5183466	1	1	0.00
5f41f264_cfc7_4a84_9e20_13c535c90532	5	5	3	3	3	2	5504634	5504634	5499014	5499014	5499014	5449736	5	5316713	5504634	50.38	5316713	5316713	1	1	0.00
5f750c60_a79b_44bb_96b2_092d5cc4923b	2	2	2	2	2	2	5017600	5017600	5017600	5017600	5017600	5017600	2	4912615	5017600	50.66	4912615	4912615	1	1	0.00
608a7723_386c_4972_8994_5ea2c30900a1	3	3	3	2	2	2	5211630	5211630	5211630	5206463	5206463	5206463	3	5116344	5211630	50.69	5116344	5116344	1	1	0.00
61059306_a310_445b_97cf_bb9e8c1c8765	4	4	2	1	1	1	4790523	4790523	4783527	4776496	4776496	4776496	4	4776496	4790523	50.72	4776496	4776496	1	1	0.00
6148fe8a_2f3c_4be1_b432_681f32691acc	3	3	3	2	2	2	5335458	5335458	5335458	5328469	5328469	5328469	3	5197095	5335458	50.58	5197095	5197095	1	1	0.00
61522f77_162f_40cf_af3f_fcd31ef56c28	7	7	3	3	3	3	5255660	5255660	5246124	5246124	5246124	5246124	7	5028644	5255660	50.87	5028644	5028644	1	1	0.00
615ba984_a12a_4270_a47d_34f15a630cfc	1	1	1	1	1	1	5193034	5193034	5193034	5193034	5193034	5193034	1	5193034	5193034	50.48	5193034	5193034	1	1	0.00
6163fde0_634b_4dbf_92ff_d263af0a2aa5	7	7	4	2	2	2	5158771	5158771	5150030	5137679	5137679	5137679	7	5027122	5158771	50.63	5027122	5027122	1	1	0.00
6171bd1a_87b7_4d03_9602_d903e3baeff0	2	2	2	2	2	2	6304368	6304368	6304368	6304368	6304368	6304368	2	5981002	6304368	55.50	5981002	5981002	1	1	0.00
619cef82_709a_4f53_87d9_36a32b49c404	2	2	2	2	2	2	5305768	5305768	5305768	5305768	5305768	5305768	2	5181200	5305768	50.48	5181200	5181200	1	1	0.00
6208a686_1b12_417d_9600_41ef5ff6e7c1	4	4	3	2	2	2	5238840	5238840	5236784	5228842	5228842	5228842	4	5089724	5238840	50.84	5089724	5089724	1	1	0.00
62b7b1cc_620f_4711_a0bf_23a840913c60	5	5	4	4	4	4	4938586	4938586	4933891	4933891	4933891	4933891	5	4689515	4938586	50.59	4689515	4689515	1	1	0.00
63303e97_9d87_4442_94bf_aa2340a4f294	1	1	1	1	1	1	4902073	4902073	4902073	4902073	4902073	4902073	1	4902073	4902073	50.69	4902073	4902073	1	1	0.00
63a31418_37b1_41b6_acf6_9f1aa9bf1d62	2	2	1	1	1	1	5222910	5222910	5219737	5219737	5219737	5219737	2	5219737	5222910	50.47	5219737	5219737	1	1	0.00
642f2afb_de8b_4c24_b59f_43ec97446e18	1	1	1	1	1	1	5198504	5198504	5198504	5198504	5198504	5198504	1	5198504	5198504	50.49	5198504	5198504	1	1	0.00
64a5cf57_ada0_4fb5_a3c5_6521d9a36725	4	4	2	2	2	2	5424026	5424026	5415439	5415439	5415439	5415439	4	5291907	5424026	57.36	5291907	5291907	1	1	0.00
64cd5fe5_e57a_43f6_a7f1_4d2a9df4763a	1	1	1	1	1	1	5126630	5126630	5126630	5126630	5126630	5126630	1	5126630	5126630	50.63	5126630	5126630	1	1	0.00
64d1a26e_0539_4c87_ba27_22fa1be0ce09	3	3	3	3	3	3	5555455	5555455	5555455	5555455	5555455	5555455	3	5316695	5555455	57.12	5316695	5316695	1	1	0.00
651a1eab_e404_4c02_b8af_d54b7ed65dac	4	4	2	2	2	2	5356749	5356749	5348439	5348439	5348439	5348439	4	5216957	5356749	50.69	5216957	5216957	1	1	0.00
6547d399_cea7_4437_ba06_a2704a381dbb	1	1	1	1	1	1	5227870	5227870	5227870	5227870	5227870	5227870	1	5227870	5227870	57.56	5227870	5227870	1	1	0.00
65bb2a5c_0256_4f6c_838e_d44c14bf0797	4	4	4	3	3	3	5269371	5269371	5269371	5260936	5260936	5260936	4	5074130	5269371	50.78	5074130	5074130	1	1	0.00
65c6d1d9_6da4_439f_a215_fc92d41383d2	3	3	3	3	3	2	5374187	5374187	5374187	5374187	5374187	5328138	3	5228402	5374187	57.93	5228402	5228402	1	1	0.00
661052b4_6c7d_4d79_85ba_bf81021612dd	10	10	7	3	3	2	5209827	5209827	5203267	5176369	5176369	5133815	10	5019591	5209827	50.50	5019591	5019591	1	1	0.00
661b5ace_a17a_4564_a1f0_e4ae96378222	4	4	3	3	3	2	5526385	5526385	5522218	5522218	5522218	5479648	4	5307665	5526385	57.16	5307665	5307665	1	1	0.00
664c3660_9cf6_40e5_b4d1_286736aae5d2	2	2	2	2	2	2	5363652	5363652	5363652	5363652	5363652	5363652	2	5158692	5363652	57.39	5158692	5158692	1	1	0.00
66820ded_699b_4380_9230_edbe678a98c8	3	3	3	3	3	3	5691475	5691475	5691475	5691475	5691475	5691475	3	5526213	5691475	57.25	5526213	5526213	1	1	0.00
668d6403_7f84_4f10_8096_1ac229d583b1	3	3	2	2	2	2	5145715	5145715	5142542	5142542	5142542	5142542	3	5028333	5145715	50.58	5028333	5028333	1	1	0.00
66b8c4fe_d9a5_4a97_8952_99fd8bd3d9fb	8	8	6	4	3	3	5760930	5760930	5754729	5739788	5724379	5724379	8	5359846	5760930	56.98	5359846	5359846	1	1	0.00
6723071e_50e6_44b5_8429_80d4340b29e2	6	6	6	4	3	3	5768408	5768408	5768408	5753489	5738080	5738080	6	5373547	5768408	56.98	5373547	5373547	1	1	0.00
67a8b714_c04c_4e35_aada_7f277b4d8cfa	3	3	2	1	1	1	5163214	5163214	5161668	5152801	5152801	5152801	3	5152801	5163214	50.43	5152801	5152801	1	1	0.00
6811ffce_33be_42ff_886a_dc2272051fb2	3	3	3	2	2	2	5215825	5215825	5215825	5210672	5210672	5210672	3	5093881	5215825	50.51	5093881	5093881	1	1	0.00
6813eb61_ba4b_42c9_bdbf_183de7e6bfcd	4	4	4	4	4	3	5784739	5784739	5784739	5784739	5784739	5750654	4	5355906	5784739	56.79	5355906	5355906	1	1	0.00
68551f6e_ee24_47f4_af2c_0bdab4a99449	5	5	5	2	2	2	4994468	4994468	4994468	4976303	4976303	4976303	5	4893794	4994468	50.66	4893794	4893794	1	1	0.00
68da53a8_a3fa_4e3b_81fe_1bc465201650	5	5	4	3	3	3	5428169	5428169	5424088	5418921	5418921	5418921	5	5192988	5428169	50.80	5192988	5192988	1	1	0.00
69588e68_cd0b_4f3f_99e9_e9cf8a1b8f00	4	4	3	2	2	2	5040581	5040581	5036509	5031345	5031345	5031345	4	4917391	5040581	50.57	4917391	4917391	1	1	0.00
6994d6a4_c06a_49fb_b525_e818ecf32438	2	2	2	2	2	2	5269735	5269735	5269735	5269735	5269735	5269735	2	5147266	5269735	50.50	5147266	5147266	1	1	0.00
69a68a71_05bf_4ef0_b462_0bb815f74795	2	2	2	2	2	2	5001140	5001140	5001140	5001140	5001140	5001140	2	4858707	5001140	50.59	4858707	4858707	1	1	0.00
69bed93b_e5ab_41cc_ad15_3752cec77c0b	1	1	1	1	1	1	5196199	5196199	5196199	5196199	5196199	5196199	1	5196199	5196199	50.46	5196199	5196199	1	1	0.00
6a2058e5_0415_4a6c_895b_fdf48b19c484	2	2	2	2	2	2	5185005	5185005	5185005	5185005	5185005	5185005	2	5069721	5185005	50.65	5069721	5069721	1	1	0.00
6ba12ec2_8eaa_44f2_8a23_512410a1e373	4	4	4	4	4	4	5475862	5475862	5475862	5475862	5475862	5475862	4	5157811	5475862	50.65	5157811	5157811	1	1	0.00
6bbdda31_6a21_422a_ad7d_644f0833bdf6	3	3	3	3	3	3	5005234	5005234	5005234	5005234	5005234	5005234	3	4825200	5005234	50.76	4825200	4825200	1	1	0.00
6bc744f2_693e_497f_a051_ed281ca8603d	5	5	3	2	2	2	4987268	4987268	4979727	4974578	4974578	4974578	5	4822931	4987268	55.60	4822931	4822931	1	1	0.00
6cd93f30_37c0_465e_a400_9cfd68b0f4bf	4	4	3	3	3	3	5037269	5037269	5035826	5035826	5035826	5035826	4	4837887	5037269	50.84	4837887	4837887	1	1	0.00
6d56e0ac_ac84_4be0_9f62_23da23010aff	5	5	3	3	3	3	5375387	5375387	5367077	5367077	5367077	5367077	5	5183597	5375387	50.70	5183597	5183597	1	1	0.00
6d5dcd20_d44e_4a17_8da5_ef2e7cb5aabc	3	3	3	3	3	3	5008862	5008862	5008862	5008862	5008862	5008862	3	4813450	5008862	50.77	4813450	4813450	1	1	0.00
6d816c41_2790_4a34_a101_da5cbb711869	4	4	2	2	2	2	5108858	5108858	5104237	5104237	5104237	5104237	4	4962280	5108858	50.72	4962280	4962280	1	1	0.00
6d90e366_4b9a_4a56_abeb_9f2e08a4987a	2	2	1	1	1	1	5142268	5142268	5140390	5140390	5140390	5140390	2	5140390	5142268	50.51	5140390	5140390	1	1	0.00
6dc1d518_cafa_4e4a_9b12_7d583d2513ba	5	5	4	2	2	2	5291328	5291328	5289610	5278922	5278922	5278922	5	5137759	5291328	50.78	5137759	5137759	1	1	0.00
6e507f94_4260_4915_9e82_36b350bf04cf	3	3	3	3	3	3	4889044	4889044	4889044	4889044	4889044	4889044	3	4681807	4889044	50.64	4681807	4681807	1	1	0.00
6e99720d_f2da_4a8a_9fe1_4d59462e2f67	2	2	2	2	2	2	6018599	6018599	6018599	6018599	6018599	6018599	2	5915533	6018599	55.97	5915533	5915533	1	1	0.00
6ebe24a5_f156_4486_acc1_1f7ac197fcd7	2	2	2	2	2	2	5250154	5250154	5250154	5250154	5250154	5250154	2	5133378	5250154	50.50	5133378	5133378	1	1	0.00
6f4ff53f_52ca_4d3f_beef_a8608a7ccea0	7	7	2	2	2	2	5565447	5565447	5546739	5546739	5546739	5546739	7	5304906	5565447	57.28	5304906	5304906	1	1	0.00
6f55e25c_9d8e_4c60_9560_dc78d6cf2c78	4	4	2	2	2	2	5396206	5396206	5386906	5386906	5386906	5386906	4	5263374	5396206	57.46	5263374	5263374	1	1	0.00
6f8c14be_5b39_4d40_a487_6179d0be4fbb	2	2	2	2	2	2	4928758	4928758	4928758	4928758	4928758	4928758	2	4855410	4928758	50.97	4855410	4855410	1	1	0.00
6fbda500_80d5_46fd_9afb_35b063bc141e	3	3	2	2	2	2	5109529	5109529	5107964	5107964	5107964	5107964	3	4966104	5109529	50.67	4966104	4966104	1	1	0.00
70052096_1cb7_4e9c_a1d0_552da0132b1f	2	2	1	1	1	1	5385137	5385137	5381063	5381063	5381063	5381063	2	5381063	5385137	50.47	5381063	5381063	1	1	0.00
70446dd0_0f80_47ba_9a14_6417cfa3e4cc	1	1	1	1	1	1	4762442	4762442	4762442	4762442	4762442	4762442	1	4762442	4762442	50.59	4762442	4762442	1	1	0.00
7155ff88_b87a_4ac8_8b38_31a90091222c	3	3	3	3	3	3	5326461	5326461	5326461	5326461	5326461	5326461	3	5138305	5326461	50.76	5138305	5138305	1	1	0.00
719706c9_d81a_499b_bec6_25781f8ff82d	8	8	6	5	4	4	5807914	5807914	5803069	5793515	5781690	5781690	8	5357707	5807914	56.90	5357707	5357707	1	1	0.00
724e506d_da63_4670_8f82_33147d7f8220	1	1	1	1	1	1	5256747	5256747	5256747	5256747	5256747	5256747	1	5256747	5256747	50.56	5256747	5256747	1	1	0.00
7276018f_4087_4815_a3fd_5dea00daa85d	5	5	5	3	3	3	5331633	5331633	5331633	5319121	5319121	5319121	5	5108144	5331633	50.73	5108144	5108144	1	1	0.00
72a056ab_3bdd_44b7_85d6_098126968f59	1	1	1	1	1	1	5153528	5153528	5153528	5153528	5153528	5153528	1	5153528	5153528	50.60	5153528	5153528	1	1	0.00
72bf1325_0294_4701_9fa2_907aa1dc6778	1	1	1	1	1	1	5123375	5123375	5123375	5123375	5123375	5123375	1	5123375	5123375	50.47	5123375	5123375	1	1	0.00
7315799e_7895_4cb3_9759_42c3b7228c5a	3	3	3	3	3	3	6376406	6376406	6376406	6376406	6376406	6376406	3	6061313	6376406	55.70	6061313	6061313	1	1	0.08
735cbefa_044b_407f_a0cb_4605273352ae	5	5	2	2	2	2	5327063	5327063	5318434	5318434	5318434	5318434	5	5184776	5327063	50.54	5184776	5184776	1	1	0.00
73d0f482_64ad_42de_a177_9f8ab30ea9e1	3	3	2	2	2	2	5221671	5221671	5217597	5217597	5217597	5217597	3	5084265	5221671	50.75	5084265	5084265	1	1	0.00
73ff5e41_0767_41de_ae92_c49a4ddf3c5c	3	3	3	2	2	2	5276345	5276345	5276345	5270714	5270714	5270714	3	5099979	5276345	50.78	5099979	5099979	1	1	0.00
744d1a43_9542_4baf_a334_3afea271fd98	3	3	2	1	1	1	5250128	5250128	5246955	5238682	5238682	5238682	3	5238682	5250128	50.45	5238682	5238682	1	1	0.00
745ece75_479a_43c0_b016_db601fe9fa70	1	1	1	1	1	1	5161169	5161169	5161169	5161169	5161169	5161169	1	5161169	5161169	51.74	5161169	5161169	1	1	0.00
747f9617_59e8_4561_beb2_17af94d358cf	1	1	1	1	1	1	5232634	5232634	5232634	5232634	5232634	5232634	1	5232634	5232634	57.52	5232634	5232634	1	1	0.00
766560c2_3aa6_4795_bd97_ee7595838c2c	2	2	2	2	2	2	5103951	5103951	5103951	5103951	5103951	5103951	2	4950801	5103951	50.68	4950801	4950801	1	1	0.00
76c97e70_4dd9_4463_a0eb_51919e892ee9	7	7	4	4	4	3	4853686	4853686	4846894	4846894	4846894	4805982	7	4612196	4853686	50.56	4612196	4612196	1	1	0.00
76ed74d0_5ad3_46d3_a024_8178b8c9be5e	4	4	4	3	3	3	4818426	4818426	4818426	4813280	4813280	4813280	4	4663494	4818426	50.75	4663494	4663494	1	1	0.00
771de812_3ebb_4eb9_acba_0794f9144e46	4	4	2	2	2	2	5599782	5599782	5593543	5593543	5593543	5593543	4	5324539	5599782	57.19	5324539	5324539	1	1	0.00
77631cba_b311_4349_948f_b9f95901febe	3	3	2	2	2	2	5474388	5474388	5470536	5470536	5470536	5470536	3	5256705	5474388	57.32	5256705	5256705	1	1	0.00
778143a0_5a6f_47c3_8d36_9c8e21b9b3d6	3	3	3	3	3	3	6149168	6149168	6149168	6149168	6149168	6149168	3	5847882	6149168	54.72	5847882	5847882	1	1	0.00
77b41f73_362f_4f83_b588_32ab7e808700	5	5	4	3	3	3	5378256	5378256	5376704	5368765	5368765	5368765	5	5126736	5378256	50.67	5126736	5126736	1	1	0.00
77e944ab_d954_4962_b9c2_2e2b6950a460	5	5	4	3	3	2	4898449	4898449	4894284	4887858	4887858	4844699	5	4674058	4898449	55.74	4674058	4674058	1	1	0.00
7884f4ff_f099_430e_b4dc_2b4a88dd8d40	3	3	3	3	3	3	5341150	5341150	5341150	5341150	5341150	5341150	3	5044008	5341150	51.77	5044008	5044008	1	1	0.00
78a30455_a619_4fba_9885_435b346304e5	6	6	3	2	2	2	5092014	5092014	5085811	5080181	5080181	5080181	6	4991474	5092014	50.63	4991474	4991474	1	1	0.00
78ad7031_5a20_4b1e_916c_15af9b747c6f	3	3	3	3	3	3	5069924	5069924	5069924	5069924	5069924	5069924	3	4911775	5069924	50.77	4911775	4911775	1	1	0.00
78c6ad53_cb9f_4ad3_9073_1528114f55a0	1	1	1	1	1	1	5001389	5001389	5001389	5001389	5001389	5001389	1	5001389	5001389	50.68	5001389	5001389	1	1	0.00
78c8deb6_c54c_4f7f_9b17_228161f04609	5	5	5	4	4	3	5271487	5271487	5271487	5266324	5266324	5222373	5	5111553	5271487	50.57	5111553	5111553	1	1	0.00
791ce341_2841_49a8_afed_0bd71bc301e0	5	5	3	3	3	3	5538282	5538282	5532302	5532302	5532302	5532302	5	5224089	5538282	57.19	5224089	5224089	1	1	0.00
793e226a_c644_4b4d_b71a_3fc83e1e04b9	1	1	1	1	1	1	5216686	5216686	5216686	5216686	5216686	5216686	1	5216686	5216686	50.56	5216686	5216686	1	1	0.00
79c9a10f_afd6_4025_b127_1af4da0847ba	2	2	2	2	2	1	5252150	5252150	5252150	5252150	5252150	5217834	2	5217834	5252150	50.39	5217834	5217834	1	1	0.00
7a3b378b_508a_4fd1_a1c3_589ddc2bfc32	8	8	7	6	6	5	5232487	5232487	5228412	5223248	5223248	5184840	8	4780493	5232487	50.65	4780493	4780493	1	1	0.00
7b2f3125_e080_4c4e_ae17_6aad33ae8362	4	4	4	2	2	2	4945977	4945977	4945977	4934599	4934599	4934599	4	4785884	4945977	50.51	4785884	4785884	1	1	0.00
7bb2ee27_2be3_4514_a8bc_f33b1d0dca9a	4	4	3	2	2	2	4972606	4972606	4970146	4960960	4960960	4960960	4	4819077	4972606	50.63	4819077	4819077	1	1	0.00
7bb77a24_84ef_4ea7_a621_c66eb14937ad	2	2	2	2	2	2	5188466	5188466	5188466	5188466	5188466	5188466	2	5116377	5188466	50.48	5116377	5116377	1	1	0.00
7c0b4b13_7c0b_49d5_b708_5f0139dc6437	3	3	3	3	3	2	5007058	5007058	5007058	5007058	5007058	4966398	3	4909800	5007058	50.69	4909800	4909800	1	1	0.00
7c2ecfd7_1350_468b_a79c_a4695c989f66	2	2	2	2	2	1	5123582	5123582	5123582	5123582	5123582	5088984	2	5088984	5123582	50.51	5088984	5088984	1	1	0.00
7c59be94_88a0_4e09_96b4_3870c671259c	2	2	2	1	1	1	5061577	5061577	5061577	5055947	5055947	5055947	2	5055947	5061577	50.65	5055947	5055947	1	1	0.00
7df55b19_55d4_4965_85ba_fcd5b5b9ddd4	10	10	7	4	4	4	5337993	5337993	5327937	5311936	5311936	5311936	10	5043519	5337993	50.80	5043519	5043519	1	1	0.00
7e70ff39_e88a_46b7_8286_ecc771c275ec	4	4	4	4	4	4	5702147	5702147	5702147	5702147	5702147	5702147	4	5344630	5702147	57.13	5344630	5344630	1	1	0.00
7e794ac3_4477_409e_883d_e42fd954f6f4	1	1	1	1	1	1	5034447	5034447	5034447	5034447	5034447	5034447	1	5034447	5034447	50.62	5034447	5034447	1	1	0.00
7e8804cd_5cc2_4e2e_87fc_94d38171f0d0	6	6	5	3	3	3	5181385	5181385	5179839	5165381	5165381	5165381	6	4991186	5181385	50.59	4991186	4991186	1	1	0.00
7ecf1e2e_3d06_4974_9de1_52e485d6d84e	6	6	5	5	4	4	5820128	5820128	5817620	5817620	5803146	5803146	6	5102877	5820128	56.65	5102877	5102877	1	1	0.00
7f64fa61_358a_4e59_9dcc_cdf122faee9e	2	2	2	2	2	2	5745286	5745286	5745286	5745286	5745286	5745286	2	5516335	5745286	57.11	5516335	5516335	1	1	0.00
7f6961c0_d77f_41dc_a049_13006b38b07c	4	4	2	2	2	2	5257259	5257259	5252534	5252534	5252534	5252534	4	5138298	5257259	50.60	5138298	5138298	1	1	0.00
7f6de915_1e65_4750_b6c8_a5f1710e981b	3	3	3	3	2	2	5490185	5490185	5490185	5490185	5480063	5480063	3	5292193	5490185	57.27	5292193	5292193	1	1	0.00
80f189f9_667c_4a3b_87b6_7adc140fd9fd	9	9	5	2	2	2	5383225	5383225	5368349	5346676	5346676	5346676	9	5184181	5383225	50.72	5184181	5184181	1	1	0.00
818dafd5_9a79_4172_bc8c_e0cb619f84bb	2	2	2	2	2	2	5106926	5106926	5106926	5106926	5106926	5106926	2	4992697	5106926	50.58	4992697	4992697	1	1	0.00
819b85b6_2709_46ad_8004_087c5bcb6947	2	2	2	2	2	2	5225498	5225498	5225498	5225498	5225498	5225498	2	5052081	5225498	50.61	5052081	5052081	1	1	0.00
8259218e_f654_43e8_a948_66522c2edccd	5	5	4	2	2	2	5173105	5173105	5171556	5159530	5159530	5159530	5	5031256	5173105	50.77	5031256	5031256	1	1	0.00
826d77b2_ea4c_43b9_8eb1_df531f7b4342	2	2	2	2	2	2	5431565	5431565	5431565	5431565	5431565	5431565	2	5204807	5431565	57.30	5204807	5204807	1	1	0.00
82a258c9_b322_4622_a8a6_970ce9c4c716	1	1	1	1	1	1	5227450	5227450	5227450	5227450	5227450	5227450	1	5227450	5227450	50.56	5227450	5227450	1	1	0.00
831a92e0_cc18_40de_bcec_4a5eb9e4af59	2	2	2	2	2	2	5406376	5406376	5406376	5406376	5406376	5406376	2	5292896	5406376	50.61	5292896	5292896	1	1	0.00
87944cf8_d204_422f_aeb1_77a945a91419	5	5	5	5	4	2	4909533	4909533	4909533	4909533	4886134	4818905	5	4731342	4909533	50.78	4731342	4731342	1	1	0.00
87d75e07_ef76_4213_b9cc_e64bd9192b55	2	2	2	2	2	2	5386351	5386351	5386351	5386351	5386351	5386351	2	5257829	5386351	57.44	5257829	5257829	1	1	0.00
87df4730_836e_4532_93b8_7a729e0edd42	7	7	4	2	2	2	5336731	5336731	5329247	5318892	5318892	5318892	7	5265195	5336731	50.64	5265195	5265195	1	1	0.00
87ea03e0_cdce_472a_a072_446c4b1eef6f	8	8	5	2	2	2	5128796	5128796	5120880	5101986	5101986	5101986	8	5003423	5128796	50.65	5003423	5003423	1	1	0.00
8809589b_b12d_47bb_b73a_e824400171ab	2	2	2	2	2	2	5011650	5011650	5011650	5011650	5011650	5011650	2	4920463	5011650	50.74	4920463	4920463	1	1	0.00
8814ab3d_28ae_4780_ba5f_b90ee1b83a9b	6	6	2	2	2	2	4987350	4987350	4969768	4969768	4969768	4969768	6	4848193	4987350	54.42	4848193	4848193	1	1	0.00
88abf2b5_6d98_4bbe_818b_9e2bbfbbe404	2	2	2	2	2	2	5460296	5460296	5460296	5460296	5460296	5460296	2	5265460	5460296	57.30	5265460	5265460	1	1	0.00
88cebbef_7d33_48e7_8bea_065d4381e6de	4	4	2	2	2	2	5055406	5055406	5049793	5049793	5049793	5049793	4	4935569	5055406	50.61	4935569	4935569	1	1	0.00
88d75b62_7a03_4f52_89d3_2d445277c03a	2	2	1	1	1	1	5584987	5584987	5582463	5582463	5582463	5582463	2	5582463	5584987	57.39	5582463	5582463	1	1	0.00
891d9059_0713_41b8_b3eb_ca0a53d09ace	2	2	2	2	2	2	5979926	5979926	5979926	5979926	5979926	5979926	2	5806996	5979926	55.03	5806996	5806996	1	1	0.00
8920884b_6329_49fb_9d22_459bd44fb2e8	2	2	2	2	2	2	5114442	5114442	5114442	5114442	5114442	5114442	2	5000213	5114442	50.58	5000213	5000213	1	1	0.00
89748731_1b13_44a0_b8e0_3e156e0d8185	3	3	3	3	3	3	5527179	5527179	5527179	5527179	5527179	5527179	3	5249990	5527179	57.18	5249990	5249990	1	1	0.00
89db24b5_c60a_4ef1_9658_d9ab7e34893c	2	2	2	2	2	2	5299090	5299090	5299090	5299090	5299090	5299090	2	5153162	5299090	50.53	5153162	5153162	1	1	0.00
89fd27ed_dbeb_419b_8d32_10b7d0b4963c	3	3	1	1	1	1	4987421	4987421	4980198	4980198	4980198	4980198	3	4980198	4987421	50.67	4980198	4980198	1	1	0.00
89fe0306_5e9e_4257_bded_d3857927eb27	2	2	2	2	2	2	5445945	5445945	5445945	5445945	5445945	5445945	2	5232854	5445945	57.30	5232854	5232854	1	1	0.00
8a545b30_4c4f_49c2_bd5a_507040706018	2	2	2	2	2	2	5103315	5103315	5103315	5103315	5103315	5103315	2	4991761	5103315	50.63	4991761	4991761	1	1	0.00
8a6017a9_2310_4929_bfdb_296abc247e8d	3	3	2	1	1	1	5237285	5237285	5235302	5226247	5226247	5226247	3	5226247	5237285	50.34	5226247	5226247	1	1	0.00
8a64e1a7_94ce_408e_9cef_0092b73d78c3	1	1	1	1	1	1	3928264	3928264	3928264	3928264	3928264	3928264	1	3928264	3928264	38.81	3928264	3928264	1	1	0.00
8b24b1af_5851_4ab2_b529_53b3c4eedee2	2	2	2	2	2	2	5149046	5149046	5149046	5149046	5149046	5149046	2	5023792	5149046	50.54	5023792	5023792	1	1	0.00
8b27b756_c824_4928_a499_17ed27a98b09	2	2	2	2	2	2	5267578	5267578	5267578	5267578	5267578	5267578	2	5161272	5267578	50.70	5161272	5161272	1	1	0.00
8c1b0180_8b64_4cb5_a798_eb91f2f33a6c	4	4	2	2	2	2	5080398	5080398	5074201	5074201	5074201	5074201	4	4991153	5080398	50.62	4991153	4991153	1	1	0.00
8c58683f_32ce_4c9c_918b_e299755eb570	5	5	5	5	5	3	5207038	5207038	5207038	5207038	5207038	5127446	5	4874459	5207038	50.64	4874459	4874459	1	1	0.00
8cd09d68_65cc_451c_a06e_ed1bc13b4b60	3	3	3	3	2	2	5104609	5104609	5104609	5104609	5082481	5082481	3	4931161	5104609	50.57	4931161	4931161	1	1	0.00
8cddf2a5_6bb9_49d5_8f78_34bee1961d2d	2	2	2	2	2	2	5124052	5124052	5124052	5124052	5124052	5124052	2	5008727	5124052	50.69	5008727	5008727	1	1	0.00
8da213d1_8e36_48ce_873d_9c8ef88dd0c4	2	2	2	2	2	2	5286291	5286291	5286291	5286291	5286291	5286291	2	5200707	5286291	50.72	5200707	5200707	1	1	0.00
8e1480a0_8a91_4ebe_b9bd_e79f9d30a460	1	1	1	1	1	1	5149124	5149124	5149124	5149124	5149124	5149124	1	5149124	5149124	50.56	5149124	5149124	1	1	0.00
8edc5eeb_4418_45cf_9c3b_2e25731734a6	3	3	3	3	3	3	5418983	5418983	5418983	5418983	5418983	5418983	3	5207762	5418983	50.52	5207762	5207762	1	1	0.00
8f23084c_2332_4e72_94c2_2c66a54e9dbf	3	3	3	2	2	1	5223265	5223265	5223265	5217989	5217989	5182045	3	5182045	5223265	50.41	5182045	5182045	1	1	0.00
8f4731eb_324d_4db1_82e7_94495c2a243d	3	3	3	3	3	2	5371138	5371138	5371138	5371138	5371138	5321860	3	5188722	5371138	50.44	5188722	5188722	1	1	0.00
8fbc629c_1b81_47ff_a95c_3f487040f690	3	3	2	2	2	2	5636999	5636999	5632903	5632903	5632903	5632903	3	5358801	5636999	57.29	5358801	5358801	1	1	0.00
8fc0f753_46ec_4044_8210_7b525b858036	8	8	7	4	3	3	5779970	5779970	5775888	5755781	5736702	5736702	8	5414528	5779970	56.95	5414528	5414528	1	1	0.00
9028cbf4_58c2_4199_96d5_1c778440423f	4	4	3	3	3	3	5396212	5396212	5392096	5392096	5392096	5392096	4	5172907	5396212	50.72	5172907	5172907	1	1	0.00
9083151e_b3f3_4b7a_9a21_649346aa26cd	2	2	2	2	2	2	5246816	5246816	5246816	5246816	5246816	5246816	2	5124422	5246816	50.50	5124422	5124422	1	1	0.00
91105401_a2ac_41fc_bf71_a64e8b50301a	4	4	3	3	2	2	5353070	5353070	5349883	5349883	5335239	5335239	4	5234638	5353070	50.50	5234638	5234638	1	1	0.00
918049ea_1d20_4f1a_b9b2_471793f7638f	5	5	3	2	2	2	5126601	5126601	5118984	5110711	5110711	5110711	5	4959228	5126601	50.79	4959228	4959228	1	1	0.00
91cfd58d_f82a_4051_b2de_d15eb34cad60	1	1	1	1	1	1	5706829	5706829	5706829	5706829	5706829	5706829	1	5706829	5706829	57.22	5706829	5706829	1	1	0.00
9224d49b_4b19_49f6_bbaf_5ab2d2e1f9fd	3	3	2	2	2	2	5145906	5145906	5141832	5141832	5141832	5141832	3	5025152	5145906	50.42	5025152	5025152	1	1	0.00
92626895_8916_4769_a641_b853e5b03572	6	6	4	3	2	1	5081014	5081014	5076289	5069946	5054077	5008099	6	5008099	5081014	50.55	5008099	5008099	1	1	0.00
926ff07a_44d2_43e6_8595_808221deec9a	3	3	2	2	2	2	5280179	5280179	5278090	5278090	5278090	5278090	3	5187915	5280179	50.67	5187915	5187915	1	1	0.00
9285ff33_370e_4016_a74b_f7c214610454	2	2	2	2	2	2	5172532	5172532	5172532	5172532	5172532	5172532	2	5046840	5172532	50.57	5046840	5046840	1	1	0.00
92c5ad69_2770_4b6e_844f_2ef5cc31ad4c	4	4	2	2	2	2	5280426	5280426	5276779	5276779	5276779	5276779	4	5140330	5280426	50.48	5140330	5140330	1	1	0.00
92fa40a8_09d2_49d4_b03b_7de4873fd9fb	1	1	1	1	1	1	5985679	5985679	5985679	5985679	5985679	5985679	1	5985679	5985679	55.84	5985679	5985679	1	1	0.00
9326c155_46dc_40df_b1d6_25336a1d1984	5	5	4	4	3	3	5552395	5552395	5548851	5548851	5538729	5538729	5	5330960	5552395	57.10	5330960	5330960	1	1	0.00
936a4ee1_0e57_491f_bbf5_ea5583291864	3	3	3	3	3	3	5519237	5519237	5519237	5519237	5519237	5519237	3	5207776	5519237	57.24	5207776	5207776	1	1	0.00
93baf468_ad52_423c_b98e_0f7d0bf6aac4	2	2	2	2	2	2	5501388	5501388	5501388	5501388	5501388	5501388	2	5299358	5501388	57.09	5299358	5299358	1	1	0.00
94a4fbd5_4a31_41de_96bd_2b1b5a1cbb10	1	1	1	1	1	1	4946619	4946619	4946619	4946619	4946619	4946619	1	4946619	4946619	50.60	4946619	4946619	1	1	0.00
950e331e_37e8_4e99_b581_14b884318eb8	10	10	8	4	4	4	5419633	5419633	5413833	5388858	5388858	5388858	10	5113180	5419633	50.67	5113180	5113180	1	1	0.00
9537c39e_2106_4ad0_9f26_3f7936cc8aab	2	2	2	2	2	2	5111971	5111971	5111971	5111971	5111971	5111971	2	4997715	5111971	50.58	4997715	4997715	1	1	0.00
9584111a_0ce4_419a_8fc7_0b0516fb9afc	4	4	3	2	2	2	5461200	5461200	5457039	5451142	5451142	5451142	4	5246711	5461200	57.28	5246711	5246711	1	1	0.00
959bd38a_da72_4714_a022_1d2795a1ff9f	3	3	2	2	1	1	5184645	5184645	5183093	5183093	5171252	5171252	3	5171252	5184645	50.51	5171252	5171252	1	1	0.00
95aa2b83_7943_46f2_832f_4f93ca01e245	2	2	2	2	2	2	4888725	4888725	4888725	4888725	4888725	4888725	2	4736964	4888725	50.58	4736964	4736964	1	1	0.00
95c4ee83_daa0_4f0d_9caf_8ab1651fda07	6	6	3	2	2	2	5331325	5331325	5324814	5318739	5318739	5318739	6	5204504	5331325	50.73	5204504	5204504	1	1	0.00
95e67933_65ea_4e55_8923_f73f6c3f24df	3	3	2	2	2	2	5527884	5527884	5523788	5523788	5523788	5523788	3	5348031	5527884	57.27	5348031	5348031	1	1	0.00
961b1e33_1499_4759_8571_f261d535ba5b	2	2	2	2	2	2	5245692	5245692	5245692	5245692	5245692	5245692	2	5173483	5245692	50.40	5173483	5173483	1	1	0.00
9655c98c_c268_463d_a672_0dc8da0a1f8c	7	7	6	3	3	2	5397808	5397808	5393734	5376741	5376741	5329195	7	5194626	5397808	50.55	5194626	5194626	1	1	0.00
9671e925_4f84_49b6_98f1_cf2f8ff84446	3	3	3	3	3	2	5049087	5049087	5049087	5049087	5049087	5008918	3	4859731	5049087	50.57	4859731	4859731	1	1	0.00
96fff6cc_b403_4704_a62d_181aec55a1c3	3	3	3	2	2	2	5402639	5402639	5402639	5394583	5394583	5394583	3	5229441	5402639	50.71	5229441	5229441	1	1	0.00
971eadc9_3853_4b97_bb34_54a48ea961c7	6	6	4	3	3	3	5620974	5620974	5613657	5607186	5607186	5607186	6	5276135	5620974	57.09	5276135	5276135	1	1	0.00
975d05d7_665e_4fcc_b438_5c84505bfb09	9	9	5	2	2	2	5157023	5157023	5144465	5127401	5127401	5127401	9	5034732	5157023	50.63	5034732	5034732	1	1	0.00
97a209cb_53c0_48c1_8816_b98b4e9ea3c5	3	3	2	2	2	2	5563865	5563865	5559154	5559154	5559154	5559154	3	5359055	5563865	57.29	5359055	5359055	1	1	0.00
98764f14_6f98_402a_9f67_848bcda4d204	1	1	1	1	1	1	4760936	4760936	4760936	4760936	4760936	4760936	1	4760936	4760936	50.78	4760936	4760936	1	1	0.00
98913108_351b_4d32_810e_408d3d4a918e	2	2	2	2	2	2	5118281	5118281	5118281	5118281	5118281	5118281	2	5007779	5118281	50.57	5007779	5007779	1	1	0.00
98bc79d8_7659_4a5b_8a5d_e936b709aaae	2	2	2	1	1	1	4844899	4844899	4844899	4835606	4835606	4835606	2	4835606	4844899	53.79	4835606	4835606	1	1	0.00
98c5e507_ee31_4910_8a54_59736282418d	1	1	1	1	1	1	4848147	4848147	4848147	4848147	4848147	4848147	1	4848147	4848147	50.67	4848147	4848147	1	1	0.00
99051ff4_3425_4c50_905e_c3e51b97ce79	4	4	3	3	3	3	5438415	5438415	5435043	5435043	5435043	5435043	4	5279945	5438415	50.52	5279945	5279945	1	1	0.00
99f155ea_70ce_42f3_857c_1c26c31b7c77	2	2	2	2	2	2	4800472	4800472	4800472	4800472	4800472	4800472	2	4657927	4800472	50.48	4657927	4657927	1	1	0.00
9a4c25cb_93cb_450f_95b6_0994dac6532a	1	1	1	1	1	1	5153993	5153993	5153993	5153993	5153993	5153993	1	5153993	5153993	50.48	5153993	5153993	1	1	0.00
9aa2ccf2_ba1e_47af_b5c6_a80519b35cbb	3	3	2	2	2	2	5293082	5293082	5291530	5291530	5291530	5291530	3	5143749	5293082	50.58	5143749	5143749	1	1	0.00
9b2c84bb_5207_4c47_a24a_e51647299eda	3	3	1	1	1	1	5066525	5066525	5059050	5059050	5059050	5059050	3	5059050	5066525	50.66	5059050	5059050	1	1	0.00
9b523400_f543_4811_8b3c_fa821ef85365	4	4	3	3	3	2	5354029	5354029	5350090	5350090	5350090	5305473	4	5143913	5354029	57.43	5143913	5143913	1	1	0.00
9c531bec_bd06_417e_a57b_1cf0a03504dd	2	2	2	1	1	1	4612561	4612561	4612561	4603267	4603267	4603267	2	4603267	4612561	53.88	4603267	4603267	1	1	0.00
9cb5951f_dc2e_48e0_9c38_7a1b5a20570f	9	9	6	4	4	3	4767418	4767418	4758968	4746044	4746044	4713714	9	4527456	4767418	50.63	4527456	4527456	1	1	0.00
9ceb2922_7f75_487f_9783_47d90351bd77	2	2	1	1	1	1	5175968	5175968	5171886	5171886	5171886	5171886	2	5171886	5175968	50.71	5171886	5171886	1	1	0.00
9d92c4ea_63e8_47e5_9c5b_47849367dd79	4	4	3	3	3	2	5243555	5243555	5240382	5240382	5240382	5211242	4	5135383	5243555	50.51	5135383	5135383	1	1	0.00
9e7af408_eafe_49cb_9c8c_efd39d997418	9	9	7	4	4	4	5804553	5804553	5799633	5775609	5775609	5775609	9	5354670	5804553	56.91	5354670	5354670	1	1	0.00
9e8fa529_12ba_46d3_991e_51520a27df0b	3	3	3	3	3	2	4913132	4913132	4913132	4913132	4913132	4868476	3	4754780	4913132	50.72	4754780	4754780	1	1	0.00
9e8fee5c_a828_4a2a_a731_d2a1f9867cd8	1	1	1	1	1	1	5262229	5262229	5262229	5262229	5262229	5262229	1	5262229	5262229	50.48	5262229	5262229	1	1	0.00
9f11178b_e453_4426_a331_349ff43b6b3d	8	8	6	5	5	3	5379390	5379390	5371585	5366536	5366536	5289846	8	5087777	5379390	50.26	5087777	5087777	1	1	0.00
9f549b3e_45c5_4952_b42d_bd58848dd6f2	3	3	3	3	3	3	5391781	5391781	5391781	5391781	5391781	5391781	3	5224271	5391781	50.67	5224271	5224271	1	1	0.00
9f69a029_5688_4b99_8812_28826ca46a44	2	2	2	2	2	2	5292769	5292769	5292769	5292769	5292769	5292769	2	5180109	5292769	50.50	5180109	5180109	1	1	0.00
9f7aa0d2_5c88_4b9c_8f9b_5fdd14b09025	1	1	1	1	1	1	5691303	5691303	5691303	5691303	5691303	5691303	1	5691303	5691303	55.23	5691303	5691303	1	1	0.00
9f967ade_26aa_4fdc_a408_1d910f1d43b8	5	5	5	3	3	2	5216086	5216086	5216086	5205245	5205245	5155967	5	5041738	5216086	50.52	5041738	5041738	1	1	0.00
9f9a4969_9fea_4af3_a2b4_53fdbcba8212	6	6	6	5	3	3	5778236	5778236	5778236	5768683	5742779	5742779	6	5406376	5778236	56.98	5406376	5406376	1	1	0.00
a0073deb_0f85_4bbe_91da_55414cd2671f	12	12	9	6	6	5	5498879	5498879	5491166	5472887	5472887	5442208	12	5139391	5498879	50.50	5139391	5139391	1	1	0.00
a027d671_f179_42ce_88ed_c63fb30eff77	4	4	4	2	2	2	5381053	5381053	5381053	5365786	5365786	5365786	4	5211613	5381053	50.57	5211613	5211613	1	1	0.00
a0ec7fa1_7432_4f94_8db1_582c3549f363	2	2	2	2	2	2	5154875	5154875	5154875	5154875	5154875	5154875	2	5012520	5154875	50.59	5012520	5012520	1	1	0.00
a17e489e_373c_446b_a043_d88b628f418d	4	4	2	2	2	2	4881060	4881060	4873668	4873668	4873668	4873668	4	4817571	4881060	50.58	4817571	4817571	1	1	0.00
a214edd6_b1f8_4797_b490_fe703bdc5579	2	2	2	1	1	1	5079494	5079494	5079494	5074341	5074341	5074341	2	5074341	5079494	50.50	5074341	5074341	1	1	0.00
a2320c3a_e7a6_4f75_8141_8a918e353bf1	10	10	6	4	4	4	5172757	5172757	5159999	5146894	5146894	5146894	10	4815149	5172757	50.72	4815149	4815149	1	1	0.00
a23c7901_89e9_4cf8_bdb2_6d67d1d76ccd	3	3	3	2	2	2	5577638	5577638	5577638	5569146	5569146	5569146	3	5452314	5577638	57.08	5452314	5452314	1	1	0.00
a2bb3c32_cf6b_48ad_a46d_cb5013be0d81	2	2	2	2	2	2	4024589	4024589	4024589	4024589	4024589	4024589	2	3936587	4024589	38.66	3936587	3936587	1	1	0.00
a36fa3d6_3e9d_4cce_bf2b_70e4d8165414	4	4	3	2	2	2	4918093	4918093	4914673	4908473	4908473	4908473	4	4777726	4918093	50.78	4777726	4777726	1	1	0.00
a3d9f02a_1937_41db_8af1_df7a1d92f043	3	3	3	3	2	2	5313781	5313781	5313781	5313781	5301215	5301215	3	5153695	5313781	50.52	5153695	5153695	1	1	0.00
a4150dc2_44ed_4855_8594_b42aaffd5b22	3	3	3	3	3	3	5563160	5563160	5563160	5563160	5563160	5563160	3	5249378	5563160	57.18	5249378	5249378	1	1	0.00
a43a8dc5_87f5_445c_8a69_03ee6068bd1d	1	1	1	1	1	1	5482835	5482835	5482835	5482835	5482835	5482835	1	5482835	5482835	57.54	5482835	5482835	1	1	0.00
a44c5aa8_1f9e_402b_afef_d42e1d012a55	2	2	2	2	2	2	5170244	5170244	5170244	5170244	5170244	5170244	2	5032598	5170244	50.47	5032598	5032598	1	1	0.00
a4edf6a8_7594_4f7f_9f35_4e2d9de390ff	1	1	1	1	1	1	5064903	5064903	5064903	5064903	5064903	5064903	1	5064903	5064903	50.48	5064903	5064903	1	1	0.00
a558c618_f777_48d4_9b80_4b04f04f4e6e	2	2	2	2	2	2	5310913	5310913	5310913	5310913	5310913	5310913	2	5158077	5310913	50.64	5158077	5158077	1	1	0.00
a5ed89d8_191d_4bfd_a8aa_3f2f18fd67f8	4	4	2	2	2	2	5496963	5496963	5490942	5490942	5490942	5490942	4	5285348	5496963	57.36	5285348	5285348	1	1	0.00
a64dc5a8_74be_4e85_903e_35f46d30c98e	3	3	3	3	3	3	5274426	5274426	5274426	5274426	5274426	5274426	3	4923898	5274426	50.31	4923898	4923898	1	1	0.00
a6837f39_b7f5_41e2_a77a_d292cb907fa7	1	1	1	1	1	1	5123365	5123365	5123365	5123365	5123365	5123365	1	5123365	5123365	50.47	5123365	5123365	1	1	0.00
a6b5bedb_bcfa_43a2_aefe_385472fb75c0	5	5	4	3	3	3	5253113	5253113	5251567	5245936	5245936	5245936	5	5117531	5253113	50.66	5117531	5117531	1	1	0.00
a6f7347c_2bb8_4f27_a52f_04256796b8dc	6	6	5	4	3	3	5765950	5765950	5764253	5754700	5739291	5739291	6	5374758	5765950	56.98	5374758	5374758	1	1	0.00
a80c0ac6_ffa6_4e7c_bc61_7b4094bbd833	9	9	6	4	3	3	5749376	5749376	5740829	5725493	5709019	5709019	9	5344494	5749376	57.07	5344494	5344494	1	1	0.00
a834b0a4_c45f_42ba_9831_f1fc8f895ba8	2	2	2	2	2	2	5124171	5124171	5124171	5124171	5124171	5124171	2	5022873	5124171	50.52	5022873	5022873	1	1	0.00
a84784c0_13b3_455b_91b2_faea82a62a12	6	6	5	3	3	2	5207463	5207463	5205914	5192808	5192808	5159077	6	5048823	5207463	50.69	5048823	5048823	1	1	0.00
a88e4eb4_1945_41e3_91d6_5c0627f2ffcd	1	1	1	1	1	1	5032083	5032083	5032083	5032083	5032083	5032083	1	5032083	5032083	50.56	5032083	5032083	1	1	0.00
a97f923a_b800_4ff6_be84_fae9f026b863	7	7	5	4	3	3	5758871	5758871	5755943	5746390	5730981	5730981	7	5374731	5758871	56.98	5374731	5374731	1	1	0.00
a9aeeba4_d955_429e_873b_e54dd71b2a51	10	10	7	5	5	3	5359174	5359174	5351840	5340147	5340147	5269973	10	5041295	5359174	50.52	5041295	5041295	1	1	0.00
aa3a60d3_14da_497d_a837_a091b86933fb	1	1	1	1	1	1	5098206	5098206	5098206	5098206	5098206	5098206	1	5098206	5098206	50.47	5098206	5098206	1	1	0.00
aa48eaa9_3f72_45fa_9ce3_faf26dc9fa01	2	2	2	2	2	2	5521715	5521715	5521715	5521715	5521715	5521715	2	5336228	5521715	57.12	5336228	5336228	1	1	0.00
aa65b2f1_839c_4a64_a1a1_836a6f4308ec	4	4	4	4	4	4	6495675	6495675	6495675	6495675	6495675	6495675	4	5916654	6495675	55.27	5916654	5916654	1	1	0.00
aa6b1a88_5170_42b4_9a78_4cbf78947c7b	5	5	3	2	2	2	5157666	5157666	5152744	5147577	5147577	5147577	5	5011409	5157666	50.81	5011409	5011409	1	1	0.00
aabe0b6e_2595_4839_8965_9fd60a4249d8	4	4	3	2	2	2	5140182	5140182	5138633	5133466	5133466	5133466	4	5073830	5140182	50.75	5073830	5073830	1	1	0.00
aac61fbd_2faa_4809_97d7_2c28d007b6a1	4	4	3	3	3	2	5453825	5453825	5449301	5449301	5449301	5414045	4	5262065	5453825	57.38	5262065	5262065	1	1	0.00
aba5e2b1_8d03_4946_95aa_81e1d0191e3a	7	7	5	3	3	3	5410670	5410670	5405046	5389645	5389645	5389645	7	5161974	5410670	50.75	5161974	5161974	1	1	0.00
abaedd4e_ff9a_458c_9985_a441c7f70d95	2	2	2	2	2	1	4702495	4702495	4702495	4702495	4702495	4666414	2	4666414	4702495	50.77	4666414	4666414	1	1	0.00
ac8e8bdf_c886_4d89_b661_4314b15b74f7	2	2	2	2	2	2	5269735	5269735	5269735	5269735	5269735	5269735	2	5147266	5269735	50.50	5147266	5147266	1	1	0.00
acb377c2_ec1b_4cc6_ba12_fbc32918ddfb	3	3	3	2	2	2	5346335	5346335	5346335	5340259	5340259	5340259	3	5217829	5346335	50.48	5217829	5217829	1	1	0.00
acc69b5a_766e_495f_8339_5cbb1f8d7c31	2	2	2	2	2	2	4929011	4929011	4929011	4929011	4929011	4929011	2	4799540	4929011	50.65	4799540	4799540	1	1	0.00
acefbe54_3ad0_4c9e_9b40_85b0450d496e	3	3	3	2	2	2	5095072	5095072	5095072	5087172	5087172	5087172	3	4944830	5095072	50.61	4944830	4944830	1	1	0.00
ad539dbd_9c84_47fc_bc64_0c1a25c53999	5	5	5	4	3	3	5683696	5683696	5683696	5674143	5655065	5655065	5	5295922	5683696	57.14	5295922	5295922	1	1	0.00
ad9e24a2_bec6_478e_be7b_f61044b2bb1b	6	6	4	4	4	4	5649035	5649035	5641841	5641841	5641841	5641841	6	5322154	5649035	56.99	5322154	5322154	1	1	0.00
ae8f6b10_728b_44ac_9228_b709473ad2e9	3	3	2	2	2	2	5167575	5167575	5163858	5163858	5163858	5163858	3	4996040	5167575	50.65	4996040	4996040	1	1	0.00
aeb279b9_cd14_47ad_bd78_dea057ce46ca	2	2	2	2	2	2	5178023	5178023	5178023	5178023	5178023	5178023	2	5077239	5178023	50.66	5077239	5077239	1	1	0.00
aeb8bb92_3cba_4012_bcfa_d8165d6120a4	6	6	5	3	3	2	5029509	5029509	5027957	5013845	5013845	4979314	6	4867880	5029509	50.55	4867880	4867880	1	1	0.00
aeeb649b_7d10_4680_be2b_7152deac88b4	2	2	2	2	2	2	5191200	5191200	5191200	5191200	5191200	5191200	2	5036756	5191200	50.78	5036756	5036756	1	1	0.00
af33b138_aacd_4318_9437_1c6e4d5cd1e0	2	2	2	2	2	2	5587556	5587556	5587556	5587556	5587556	5587556	2	5360155	5587556	57.14	5360155	5360155	1	1	0.00
af3640e7_31ee_4377_80b8_de48e6bbe399	3	3	3	3	3	2	5174344	5174344	5174344	5174344	5174344	5124612	3	5002991	5174344	50.51	5002991	5002991	1	1	0.00
af737e75_4cf7_42a6_8089_1e9511554666	3	3	3	2	2	2	5329616	5329616	5329616	5323900	5323900	5323900	3	5193364	5329616	50.69	5193364	5193364	1	1	0.00
af73f6e4_f2d8_4953_a8eb_2c59ab1b1c7d	2	2	1	1	1	1	5182284	5182284	5179111	5179111	5179111	5179111	2	5179111	5182284	50.48	5179111	5179111	1	1	0.00
b009917b_15a4_4089_a10e_8b14a2846d90	9	9	6	4	3	3	5558492	5558492	5549188	5534268	5518859	5518859	9	5217361	5558492	57.10	5217361	5217361	1	1	0.00
b0270c1a_0d58_4a61_b35b_27e58fafcc26	2	2	2	2	2	2	4863904	4863904	4863904	4863904	4863904	4863904	2	4749674	4863904	50.64	4749674	4749674	1	1	0.00
b0679cec_2a45_473f_9e09_c297c3e0e18b	2	2	2	2	2	2	4952447	4952447	4952447	4952447	4952447	4952447	2	4798003	4952447	50.77	4798003	4798003	1	1	0.00
b0c7c17e_8f19_4b14_a3d1_ec13fbcfd08b	2	2	2	2	2	2	5054110	5054110	5054110	5054110	5054110	5054110	2	4896613	5054110	50.59	4896613	4896613	1	1	0.00
b110cb89_52b1_4d70_af3e_81ea0a6a88aa	3	3	2	2	2	2	5250020	5250020	5247988	5247988	5247988	5247988	3	5130242	5250020	50.56	5130242	5130242	1	1	0.00
b125a18f_acea_4520_a19f_a8c2dc791ec1	2	2	2	2	2	2	5211657	5211657	5211657	5211657	5211657	5211657	2	5104075	5211657	50.73	5104075	5104075	1	1	0.00
b1578b48_58ae_4562_82cb_4114c9edff6b	5	5	5	3	3	3	4960242	4960242	4960242	4946830	4946830	4946830	5	4711083	4960242	50.75	4711083	4711083	1	1	0.00
b1d180f4_a523_4f0f_a4f0_ba774d87ec49	5	5	4	4	3	3	5266898	5266898	5265349	5265349	5254966	5254966	5	5073949	5266898	50.68	5073949	5073949	1	1	0.00
b29c6cca_5f55_44b6_904a_cb7dab18b53b	3	3	2	2	1	1	5226936	5226936	5225384	5225384	5213543	5213543	3	5213543	5226936	50.53	5213543	5213543	1	1	0.00
b2d698fa_c675_4536_84d8_a2f291ff0a01	2	2	2	2	2	2	5196379	5196379	5196379	5196379	5196379	5196379	2	5082142	5196379	50.77	5082142	5082142	1	1	0.00
b2f78e03_d97f_41fc_a1b6_61ec5e59ba73	7	7	5	3	3	3	5117091	5117091	5111262	5094244	5094244	5094244	7	4842810	5117091	50.87	4842810	4842810	1	1	0.00
b3138c73_4739_456c_aeeb_936e5c9b7657	2	2	2	2	2	2	5439217	5439217	5439217	5439217	5439217	5439217	2	5278877	5439217	50.66	5278877	5278877	1	1	0.00
b3372427_79b9_43a5_b3b0_24291e9c4b7a	3	3	3	3	2	2	5374987	5374987	5374987	5374987	5363945	5363945	3	5302230	5374987	57.24	5302230	5302230	1	1	0.00
b37acb5e_8dc9_413b_a781_43453bae7246	3	3	3	3	3	3	5021754	5021754	5021754	5021754	5021754	5021754	3	4840497	5021754	50.59	4840497	4840497	1	1	0.00
b3c43707_5ecd_4be8_bd10_4be327ba0d63	4	4	4	4	4	4	5220581	5220581	5220581	5220581	5220581	5220581	4	4934480	5220581	50.81	4934480	4934480	1	1	0.00
b40d863d_0621_4c0d_9ad1_a4556f1793da	2	2	2	2	2	2	5231548	5231548	5231548	5231548	5231548	5231548	2	5142513	5231548	50.82	5142513	5142513	1	1	0.00
b447e024_6938_482a_9e3a_17c0b0d3c72e	1	1	1	1	1	1	4701283	4701283	4701283	4701283	4701283	4701283	1	4701283	4701283	55.19	4701283	4701283	1	1	0.00
b4b55ee7_0b18_46d5_9f10_9eb1e5d3e245	5	5	4	3	3	2	5193650	5193650	5192101	5186934	5186934	5156659	5	5038218	5193650	50.70	5038218	5038218	1	1	0.00
b53e956b_08ba_4a0d_89bf_dd3dc01dfeff	3	3	3	3	3	2	5036659	5036659	5036659	5036659	5036659	4989804	3	4851656	5036659	50.79	4851656	4851656	1	1	0.00
b53f0cfc_b47f_4f24_ac64_3b05ab8dc987	2	2	2	2	2	2	4833891	4833891	4833891	4833891	4833891	4833891	2	4689220	4833891	50.90	4689220	4689220	1	1	0.00
b59bbfe6_b7ff_46bd_82e2_c87d95b54435	3	3	3	3	3	3	4920261	4920261	4920261	4920261	4920261	4920261	3	4681727	4920261	50.68	4681727	4681727	1	1	0.00
b607ace2_82ac_44af_87ff_852f79a4ac80	2	2	2	2	2	2	4889392	4889392	4889392	4889392	4889392	4889392	2	4812516	4889392	50.79	4812516	4812516	1	1	0.00
b69e25a1_37c5_49c8_a6fd_3fc4701bd6aa	2	2	2	2	2	2	5183124	5183124	5183124	5183124	5183124	5183124	2	5067829	5183124	50.44	5067829	5067829	1	1	0.00
b6b61208_7c11_4b2c_9ab8_96ed92ab2dde	6	6	2	2	2	2	5295409	5295409	5282612	5282612	5282612	5282612	6	5145942	5295409	50.67	5145942	5145942	1	1	0.00
b7855c29_0816_447b_906c_505c464f7bf6	3	3	3	3	3	3	5157261	5157261	5157261	5157261	5157261	5157261	3	4998797	5157261	50.62	4998797	4998797	1	1	0.00
b7b32d43_11d8_4574_b115_877dccef7149	2	2	2	2	2	2	5215579	5215579	5215579	5215579	5215579	5215579	2	5103345	5215579	50.51	5103345	5103345	1	1	0.00
b859b744_b1cd_487f_84ad_9fbf4932447f	2	2	2	2	2	2	5332399	5332399	5332399	5332399	5332399	5332399	2	5209174	5332399	57.23	5209174	5209174	1	1	0.00
b912588c_820e_4a27_b723_e5c7737aea87	2	2	2	2	2	2	5206492	5206492	5206492	5206492	5206492	5206492	2	5097768	5206492	50.53	5097768	5097768	1	1	0.00
b921993c_b0af_4c23_b602_80b3e7a6767f	3	3	3	3	3	3	5629778	5629778	5629778	5629778	5629778	5629778	3	5352021	5629778	57.13	5352021	5352021	1	1	0.00
b997700d_44b4_416c_9b8a_4fba5103ec75	3	3	3	3	3	3	5533440	5533440	5533440	5533440	5533440	5533440	3	5326975	5533440	50.53	5326975	5326975	1	1	0.00
b9e1e1b7_4c86_4de9_915f_d1e903246eda	3	3	3	3	3	3	5006740	5006740	5006740	5006740	5006740	5006740	3	4817962	5006740	50.79	4817962	4817962	1	1	0.00
bad5fbfe_6e77_4057_a1c8_010a2b6c1266	4	4	4	4	4	3	5567144	5567144	5567144	5567144	5567144	5533320	4	5301424	5567144	50.80	5301424	5301424	1	1	0.00
bb2d09ee_be33_423c_9073_2cf1bf28c884	1	1	1	1	1	1	5426843	5426843	5426843	5426843	5426843	5426843	1	5426843	5426843	57.64	5426843	5426843	1	1	0.00
bc82f189_419a_40e4_b039_67ce9ddd5493	3	3	3	3	2	2	5164598	5164598	5164598	5164598	5147066	5147066	3	5056398	5164598	50.69	5056398	5056398	1	1	0.00
bc878853_2f36_48f4_a770_9453ef1ffc0f	3	3	3	3	3	3	5546256	5546256	5546256	5546256	5546256	5546256	3	5186940	5546256	50.49	5186940	5186940	1	1	0.00
bcd55d0e_70a3_4387_8fa9_56843db4a130	1	1	1	1	1	1	4139281	4139281	4139281	4139281	4139281	4139281	1	4139281	4139281	39.10	4139281	4139281	1	1	0.00
bcda7b7c_1781_40e7_9743_3411f4fff7bd	6	6	5	4	3	3	5768340	5768340	5766643	5757090	5741681	5741681	6	5377147	5768340	56.98	5377147	5377147	1	1	0.00
bd819135_ff9a_4c76_a858_35a011cbf877	1	1	1	1	1	1	5080603	5080603	5080603	5080603	5080603	5080603	1	5080603	5080603	50.43	5080603	5080603	1	1	0.00
bdfb537a_08d8_4b6c_b896_451fae6a1060	5	5	3	2	2	2	5097389	5097389	5091207	5086043	5086043	5086043	5	4990968	5097389	50.64	4990968	4990968	1	1	0.00
be1c4c72_7788_4111_b393_3a21ca194f07	4	4	3	2	2	2	5042778	5042778	5039303	5032513	5032513	5032513	4	4942692	5042778	50.70	4942692	4942692	1	1	0.00
bead5974_bbe5_4b47_beb1_c4f3de66c5bf	1	1	1	1	1	1	5120757	5120757	5120757	5120757	5120757	5120757	1	5120757	5120757	50.51	5120757	5120757	1	1	0.00
bebf7d00_b8e2_4cdc_bf03_9641c50e3fd0	2	2	2	2	2	2	5107819	5107819	5107819	5107819	5107819	5107819	2	5015213	5107819	50.66	5015213	5015213	1	1	0.00
bec743c9_035a_4c0e_82cb_cc5fecd72d40	2	2	2	2	2	2	5332340	5332340	5332340	5332340	5332340	5332340	2	5255899	5332340	57.50	5255899	5255899	1	1	0.00
bf376ee9_e4b8_4ff2_bb05_4845d1190e47	3	3	3	3	3	3	5364908	5364908	5364908	5364908	5364908	5364908	3	5127397	5364908	50.82	5127397	5127397	1	1	0.00
bf9db7a9_0f07_4fb6_9a48_ccb83fb7e14b	3	3	3	2	2	2	5257922	5257922	5257922	5250228	5250228	5250228	3	5135997	5257922	50.60	5135997	5135997	1	1	0.34
bfda7835_13bd_4d92_89d1_610f197e6224	5	5	4	3	2	2	5586458	5586458	5584761	5575208	5556130	5556130	5	5454973	5586458	57.19	5454973	5454973	1	1	0.00
bfdb948f_c293_47e9_a4a3_596513851e72	4	4	3	2	2	2	5182011	5182011	5177924	5172757	5172757	5172757	4	5037794	5182011	50.79	5037794	5037794	1	1	0.00
bfe92ccc_5f4f_4d28_a8e9_26e01129185e	2	2	2	2	2	2	5385273	5385273	5385273	5385273	5385273	5385273	2	5230424	5385273	57.34	5230424	5230424	1	1	0.00
c03a5bc6_25c8_47ab_9836_921a26fbf788	2	2	2	2	2	2	5111793	5111793	5111793	5111793	5111793	5111793	2	4997564	5111793	50.58	4997564	4997564	1	1	0.00
c03ee11b_7f23_43f6_8f18_e2dbd6879c1f	6	6	6	5	5	4	5297404	5297404	5297404	5289465	5289465	5251768	6	5015046	5297404	50.49	5015046	5015046	1	1	0.00
c0482dce_892b_4a08_96fa_67e3c9f56c7e	2	2	1	1	1	1	5241671	5241671	5239004	5239004	5239004	5239004	2	5239004	5241671	57.56	5239004	5239004	1	1	0.00
c1912a4b_4abb_4f1d_8dbd_a9aefdc40f34	3	3	3	3	3	3	6112982	6112982	6112982	6112982	6112982	6112982	3	5812342	6112982	55.08	5812342	5812342	1	1	0.00
c1977a0f_5a3e_4701_8b3b_455f45e19f08	7	7	4	3	2	2	4965955	4965955	4958266	4951618	4937057	4937057	7	4791351	4965955	50.87	4791351	4791351	1	1	0.00
c1c1a8ad_aba5_4116_a026_5729d385e21a	3	3	2	2	2	1	6181262	6181262	6177166	6177166	6177166	6137828	3	6137828	6181262	55.91	6137828	6137828	1	1	0.00
c1d39b67_704b_4179_98bf_f9f106974ee6	2	2	2	2	1	1	5165543	5165543	5165543	5165543	5154380	5154380	2	5154380	5165543	50.44	5154380	5154380	1	1	0.00
c226d7ae_62bc_4ee3_b6fe_f4b75e2b518c	3	3	3	1	1	1	5083660	5083660	5083660	5071561	5071561	5071561	3	5071561	5083660	50.38	5071561	5071561	1	1	0.00
c2a2814d_feed_498c_896d_0a6cfb796acc	2	2	2	2	2	2	5233448	5233448	5233448	5233448	5233448	5233448	2	4980529	5233448	54.52	4980529	4980529	1	1	0.00
c2bd3042_f911_4989_a6a3_037da79f06f3	3	3	3	3	3	3	5451248	5451248	5451248	5451248	5451248	5451248	3	5240739	5451248	50.72	5240739	5240739	1	1	0.00
c393111f_4c37_43a9_9ace_8084542e2509	6	6	6	5	5	5	5269172	5269172	5269172	5262271	5262271	5262271	6	4962487	5269172	50.49	4962487	4962487	1	1	0.00
c3c7b31f_8fe5_4955_85c5_c66ed55336bb	4	4	3	2	2	2	5340824	5340824	5339318	5332458	5332458	5332458	4	5218778	5340824	50.37	5218778	5218778	1	1	0.00
c4325c17_b686_459a_b7ce_5759dc5aa6c0	4	4	2	2	2	2	5376407	5376407	5372428	5372428	5372428	5372428	4	5240215	5376407	50.45	5240215	5240215	1	1	0.00
c449a003_8efc_4365_aed1_e884ce90d76b	1	1	1	1	1	1	4782939	4782939	4782939	4782939	4782939	4782939	1	4782939	4782939	50.72	4782939	4782939	1	1	0.00
c4615437_a611_408d_84af_819621a3937c	1	1	1	1	1	1	5539828	5539828	5539828	5539828	5539828	5539828	1	5539828	5539828	55.75	5539828	5539828	1	1	0.00
c4740dbc_032f_46a8_89d7_a6a58632f4bd	3	3	3	2	2	2	6232526	6232526	6232526	6223028	6223028	6223028	3	6159439	6232526	55.85	6159439	6159439	1	1	0.00
c52d83f6_b4eb_4dfb_80a2_7688ea8a5f1c	4	4	4	2	2	2	5365762	5365762	5365762	5354243	5354243	5354243	4	5239999	5365762	50.70	5239999	5239999	1	1	0.00
c57ec1d2_2f0e_479d_bf8d_0554b7640563	6	6	4	4	4	4	5405562	5405562	5397780	5397780	5397780	5397780	6	5128803	5405562	50.70	5128803	5128803	1	1	0.00
c6c59ad0_f2c5_4455_b6fa_686af5484c77	3	3	2	2	2	2	5666769	5666769	5663279	5663279	5663279	5663279	3	5536033	5666769	55.65	5536033	5536033	1	1	0.00
c6dcf612_bc33_4a19_b4f1_cd709d6f33a3	1	1	1	1	1	1	4810218	4810218	4810218	4810218	4810218	4810218	1	4810218	4810218	50.70	4810218	4810218	1	1	0.00
c6e045d2_2c75_4558_b93c_e25cb305176f	2	2	2	2	2	2	5213381	5213381	5213381	5213381	5213381	5213381	2	5055091	5213381	50.71	5055091	5055091	1	1	0.00
c721e382_57e9_487c_b4f2_609ee2a6976b	4	4	4	4	4	4	5599999	5599999	5599999	5599999	5599999	5599999	4	5273065	5599999	50.65	5273065	5273065	1	1	0.00
c7b9bbef_3121_4fe5_891f_e80713065e40	6	6	5	4	3	3	5734579	5734579	5732882	5723329	5707920	5707920	6	5343387	5734579	57.09	5343387	5343387	1	1	0.00
c863bd2d_64ef_4613_969b_06da92d5711f	5	5	4	2	2	2	5036677	5036677	5032603	5018619	5018619	5018619	5	4871504	5036677	50.55	4871504	4871504	1	1	0.00
c865c8b6_c12f_4e7a_bec0_a4abb1c436e8	6	6	6	4	4	3	5121898	5121898	5121898	5107490	5107490	5058963	6	4855848	5121898	50.65	4855848	4855848	1	1	0.00
c8a274b1_2270_4516_8155_483b6a789ade	2	2	2	2	2	2	5181440	5181440	5181440	5181440	5181440	5181440	2	5047735	5181440	50.52	5047735	5047735	1	1	0.00
c8c4adac_c899_4e1c_b663_6354e322e9df	6	6	5	5	3	3	5674905	5674905	5673208	5673208	5647418	5647418	6	5290913	5674905	57.14	5290913	5290913	1	1	0.00
c91c5cd4_0688_416d_a7bb_d6f39cd59459	3	3	2	2	2	2	5270467	5270467	5266403	5266403	5266403	5266403	3	5124366	5270467	50.70	5124366	5124366	1	1	0.00
c9295066_a458_4af9_a9fd_184143065eae	2	2	2	2	2	2	5359554	5359554	5359554	5359554	5359554	5359554	2	5194973	5359554	50.73	5194973	5194973	1	1	0.00
c9ef33d3_de5e_4591_95de_9647350b2e71	4	4	3	2	2	2	5654047	5654047	5649535	5644284	5644284	5644284	4	5378064	5654047	57.01	5378064	5378064	1	1	0.00
ca031cf4_db3c_4ac6_a99d_58540ec155a7	4	4	4	4	4	3	5700846	5700846	5700846	5700846	5700846	5667021	4	5337972	5700846	56.92	5337972	5337972	1	1	0.00
ca668307_64b5_47ac_bedc_fc59c77e6475	3	3	3	3	3	3	5096377	5096377	5096377	5096377	5096377	5096377	3	4876584	5096377	50.77	4876584	4876584	1	1	0.00
cb4300b9_9df9_4b21_99ea_e065e2849fcf	3	3	3	2	2	2	5036942	5036942	5036942	5027648	5027648	5027648	3	4905637	5036942	50.59	4905637	4905637	1	1	0.00
cb98b1e7_d5a2_4cc2_8d0a_3fd16a833a06	3	3	3	3	3	3	5273720	5273720	5273720	5273720	5273720	5273720	3	5062635	5273720	50.68	5062635	5062635	1	1	0.00
cc1a044d_9f5f_4e26_b6d6_aea93b3be399	3	3	3	3	3	2	5117627	5117627	5117627	5117627	5117627	5079479	3	5009939	5117627	50.57	5009939	5009939	1	1	0.00
cc7e88ca_afbb_4cb4_8883_53c0b30f6595	5	5	3	2	2	2	5109941	5109941	5104318	5099151	5099151	5099151	5	5006202	5109941	50.76	5006202	5006202	1	1	0.00
cca6628a_c264_4dfa_ad68_8087fc3582da	2	2	2	2	2	2	5256481	5256481	5256481	5256481	5256481	5256481	2	5133530	5256481	50.51	5133530	5133530	1	1	0.00
ccd5a695_6aca_4a8c_b586_136eb84d8050	3	3	3	2	2	2	5163674	5163674	5163674	5158560	5158560	5158560	3	5019406	5163674	50.81	5019406	5019406	1	1	0.00
cd4eb412_e242_4154_8250_50c45df776af	2	2	2	2	2	2	5098199	5098199	5098199	5098199	5098199	5098199	2	4971874	5098199	50.75	4971874	4971874	1	1	0.00
cd636592_f493_4f64_9c0e_b6356dac56aa	4	4	4	4	3	3	5344864	5344864	5344864	5344864	5333262	5333262	4	3062826	5344864	50.46	3062826	2178518	1	2	0.00
cda014a2_e5f0_44d5_b0bf_cd1f95769e2c	3	3	3	3	3	3	5281472	5281472	5281472	5281472	5281472	5281472	3	5014417	5281472	50.67	5014417	5014417	1	1	0.00
cdfb9535_cc4a_42a2_9e2f_84e9bdbef112	2	2	2	2	2	2	5441893	5441893	5441893	5441893	5441893	5441893	2	5319789	5441893	50.34	5319789	5319789	1	1	0.00
ce0e099d_97fe_4afb_a37e_35e95b629c83	4	4	3	3	3	3	5083495	5083495	5082052	5082052	5082052	5082052	4	4888680	5083495	50.89	4888680	4888680	1	1	0.00
ce6f7f1a_cffc_4c99_bb47_2b0957faedd0	9	9	7	5	4	4	5743866	5743866	5737665	5722724	5707315	5707315	9	5291685	5743866	56.90	5291685	5291685	1	1	0.00
ce80a2ac_9391_4520_8eae_d2327ba82e4d	2	2	1	1	1	1	4458088	4458088	4454112	4454112	4454112	4454112	2	4454112	4458088	61.84	4454112	4454112	1	1	0.00
ce971fb8_782f_4786_8b76_d7841575153c	8	8	5	4	3	3	5709858	5709858	5704228	5697053	5685792	5685792	8	5408610	5709858	50.55	5408610	5408610	1	1	0.00
cec449a2_1764_4e66_8acb_48ff21835d95	3	3	3	3	3	3	4910470	4910470	4910470	4910470	4910470	4910470	3	4697932	4910470	50.69	4697932	4697932	1	1	0.00
cf0bd7e4_ee94_4a27_a395_704268bae53c	2	2	2	2	2	2	4968601	4968601	4968601	4968601	4968601	4968601	2	4823437	4968601	50.51	4823437	4823437	1	1	0.00
cfad83ab_bc7d_4c98_887a_2a42aff3b0f8	3	3	3	2	2	1	5054090	5054090	5054090	5048013	5048013	5013277	3	5013277	5054090	50.47	5013277	5013277	1	1	0.00
d055f9ce_f39a_4561_ab2c_ef9a7dc1075f	3	3	2	2	2	2	5312447	5312447	5309707	5309707	5309707	5309707	3	5191701	5312447	50.44	5191701	5191701	1	1	0.00
d0dd1f43_406b_4ad3_bfc0_d06363bf25bb	2	2	2	2	2	2	5124124	5124124	5124124	5124124	5124124	5124124	2	5022826	5124124	50.52	5022826	5022826	1	1	0.00
d0ede5e5_72b9_4897_9485_4576ded26e12	4	4	3	2	2	2	5423250	5423250	5421698	5415051	5415051	5415051	4	5300815	5423250	50.73	5300815	5300815	1	1	0.00
d1c792fb_a31a_42a9_b27d_1f0fe9a26ed3	6	6	6	5	5	5	5661646	5661646	5661646	5655873	5655873	5655873	6	5143513	5661646	56.74	5143513	5143513	1	1	0.00
d1dad164_b992_4c2d_aae4_a205632c90e2	1	1	1	1	1	1	4467667	4467667	4467667	4467667	4467667	4467667	1	4467667	4467667	58.88	4467667	4467667	1	1	0.00
d25e760d_9702_47dd_bb56_2f44a92dbeff	2	2	2	2	2	2	5389987	5389987	5389987	5389987	5389987	5389987	2	5175819	5389987	57.35	5175819	5175819	1	1	0.00
d316276d_a104_4060_9bdd_2073adaeaaa8	2	2	2	1	1	1	5017029	5017029	5017029	5010513	5010513	5010513	2	5010513	5017029	50.77	5010513	5010513	1	1	0.00
d44c289c_8952_4725_aac9_ffccc36aa1ae	4	4	1	1	1	1	5095257	5095257	5084763	5084763	5084763	5084763	4	5084763	5095257	55.34	5084763	5084763	1	1	0.00
d45ec36c_af67_4ebf_95cd_5019a47ca329	2	2	2	2	2	2	5184026	5184026	5184026	5184026	5184026	5184026	2	5069796	5184026	50.52	5069796	5069796	1	1	0.00
d47911d6_8531_4b71_94d2_fff9272fd397	1	1	1	1	1	1	5078224	5078224	5078224	5078224	5078224	5078224	1	5078224	5078224	50.50	5078224	5078224	1	1	0.00
d4976aaa_59a5_4032_8b6c_acce9b90d638	2	2	2	2	2	2	5142452	5142452	5142452	5142452	5142452	5142452	2	5008196	5142452	50.66	5008196	5008196	1	1	0.00
d567cc2e_e9a6_42b4_9670_8fbeb9217729	9	9	5	4	4	4	5816961	5816961	5802210	5796439	5796439	5796439	9	5393675	5816961	57.03	5393675	5393675	1	1	0.00
d5c34ec8_a1eb_43e3_b49c_5f798c890c46	9	9	6	4	3	3	5748008	5748008	5739461	5724125	5708716	5708716	9	5344654	5748008	57.07	5344654	5344654	1	1	0.00
d5d517fe_cdc7_4a6b_896f_2c36c41a9a2c	2	2	2	2	2	2	5487602	5487602	5487602	5487602	5487602	5487602	2	5251448	5487602	57.29	5251448	5251448	1	1	0.00
d6133301_77b2_406b_b36e_a6f71af8942c	2	2	2	2	2	1	5211076	5211076	5211076	5211076	5211076	5164543	2	5164543	5211076	50.65	5164543	5164543	1	1	0.00
d61f77a7_5fa5_461e_84ae_c4c472dd1f08	2	2	1	1	1	1	5058232	5058232	5055059	5055059	5055059	5055059	2	5055059	5058232	50.59	5055059	5055059	1	1	0.00
d659f2c2_bc2a_4f2a_9a7f_dffec5a05a54	4	4	4	4	4	4	5122691	5122691	5122691	5122691	5122691	5122691	4	4731482	5122691	50.53	4731482	4731482	1	1	0.00
d70e13f2_f359_40ac_b6dd_d6f099359e20	4	4	2	2	2	2	6150579	6150579	6141151	6141151	6141151	6141151	4	6064857	6150579	55.75	6064857	6064857	1	1	0.00
d7bdc12e_d657_47e5_8d47_ceaa7ce00a1b	6	6	5	3	3	3	5454181	5454181	5452080	5438361	5438361	5438361	6	5314126	5454181	50.57	5314126	5314126	1	1	0.00
d8123112_ced8_41b8_bdf7_d9ae74bb9f79	2	2	2	2	2	2	5225497	5225497	5225497	5225497	5225497	5225497	2	5093550	5225497	50.62	5093550	5093550	1	1	0.00
d831a391_105e_4199_942d_cd4ffb649639	2	2	2	2	2	2	5326038	5326038	5326038	5326038	5326038	5326038	2	5197427	5326038	50.42	5197427	5197427	1	1	0.00
d836740a_da73_445a_9696_f9291ecdd2fb	5	5	4	3	3	3	5373977	5373977	5369783	5364616	5364616	5364616	5	5057018	5373977	50.83	5057018	5057018	1	1	0.00
d85c6ac7_c400_49ab_842d_738b92863750	1	1	1	1	1	1	5153556	5153556	5153556	5153556	5153556	5153556	1	5153556	5153556	50.65	5153556	5153556	1	1	0.00
d8ac5420_8908_4a8a_a6f9_d7361ad5ad82	2	2	2	2	2	2	5257196	5257196	5257196	5257196	5257196	5257196	2	5146318	5257196	50.54	5146318	5146318	1	1	0.00
d975da94_b257_414d_a9ce_a2696121e235	2	2	2	2	2	2	4906207	4906207	4906207	4906207	4906207	4906207	2	4782135	4906207	50.96	4782135	4782135	1	1	0.00
d988aca8_b169_43a4_8fea_84e1fd7ef61a	7	7	4	4	2	2	6293829	6293829	6283994	6283994	6259514	6259514	7	6146292	6293829	55.64	6146292	6146292	1	1	0.00
d9c4be1d_95f3_4d19_9036_77c1b64e01b8	6	6	5	5	4	2	5019209	5019209	5015952	5015952	5005833	4931572	6	4857285	5019209	50.55	4857285	4857285	1	1	0.00
da0e1e9a_f4f3_4f80_9ef4_c1f40e057cdf	12	12	5	2	2	1	5013969	5013969	4994991	4978514	4978514	4942470	12	4942470	5013969	50.44	4942470	4942470	1	1	0.00
db3b7ddf_6563_40b8_a352_a350543caf92	3	3	3	3	3	2	4991834	4991834	4991834	4991834	4991834	4955788	3	4806984	4991834	50.54	4806984	4806984	1	1	0.00
db5ea3ef_5f01_4361_b7ad_a4ec96b47474	2	2	2	2	2	2	5182729	5182729	5182729	5182729	5182729	5182729	2	5076255	5182729	50.56	5076255	5076255	1	1	0.00
db6aa2c1_bf70_4c20_a04e_ba41ee336881	6	6	4	4	3	3	5263148	5263148	5257838	5257838	5233424	5233424	6	5010142	5263148	50.65	5010142	5010142	1	1	0.00
db892572_31e4_4261_b69c_2ff8dfa4deb0	7	7	6	4	4	3	5318273	5318273	5315737	5303103	5303103	5273355	7	5067218	5318273	50.70	5067218	5067218	1	1	0.00
dbaedc99_8f40_44e1_8c3c_ea6debfb87d0	6	6	3	2	2	2	5235406	5235406	5227084	5221453	5221453	5221453	6	5107223	5235406	50.58	5107223	5107223	1	1	0.00
dc122f36_d748_4bb6_bf85_bab3062e1c5f	4	4	4	4	4	3	5048498	5048498	5048498	5048498	5048498	5012083	4	4819770	5048498	50.77	4819770	4819770	1	1	0.00
dc6c7bf4_2a64_4576_aa56_adfb979dfbc9	5	5	3	3	3	3	5363533	5363533	5356391	5356391	5356391	5356391	5	5128096	5363533	50.81	5128096	5128096	1	1	0.00
dd0d4e08_63d7_4bc8_8de4_f1570d2a52ec	4	4	3	3	3	2	5191184	5191184	5187926	5187926	5187926	5138934	4	5068827	5191184	50.51	5068827	5068827	1	1	0.00
dd652104_f063_4893_8fdc_1899ea8096dd	2	2	2	2	2	2	5204910	5204910	5204910	5204910	5204910	5204910	2	5052984	5204910	50.57	5052984	5052984	1	1	0.00
dd856308_a756_49a9_97ff_7ed6a70233a0	1	1	1	1	1	1	6020755	6020755	6020755	6020755	6020755	6020755	1	6020755	6020755	55.98	6020755	6020755	1	1	0.00
dd89fc67_b9c8_4f01_868b_3e956046d4d8	2	2	2	2	2	2	5246723	5246723	5246723	5246723	5246723	5246723	2	5133806	5246723	50.49	5133806	5133806	1	1	0.00
de5226fd_db9f_4c69_8df7_6e31abddf219	6	6	4	3	3	2	5438498	5438498	5432870	5426223	5426223	5377644	6	5230418	5438498	50.70	5230418	5230418	1	1	0.00
decca140_fcc8_42fc_b06f_93267467e944	2	2	2	2	2	2	4608281	4608281	4608281	4608281	4608281	4608281	2	4540737	4608281	50.72	4540737	4540737	1	1	0.00
dee6bcc7_326d_492b_a5c4_a583a46bed00	2	2	2	2	2	2	5449291	5449291	5449291	5449291	5449291	5449291	2	5258697	5449291	57.32	5258697	5258697	1	1	0.00
df9821e8_7027_4569_9089_0412e38363e7	2	2	2	2	2	2	5180079	5180079	5180079	5180079	5180079	5180079	2	5065837	5180079	50.47	5065837	5065837	1	1	0.00
e07980e7_4404_45a8_9de4_65fc8e77939a	7	7	7	4	3	3	5545023	5545023	5545023	5525108	5512795	5512795	7	5291314	5545023	50.67	5291314	5291314	1	1	0.00
e09143a7_9b87_4e0b_90a2_158b74b8bd93	6	6	5	4	3	3	5794972	5794972	5793275	5783722	5768313	5768313	6	5403796	5794972	56.88	5403796	5403796	1	1	0.00
e112ecc6_b4be_4cd7_90a5_9eed2a8aee6f	5	5	2	2	2	2	5467674	5467674	5458171	5458171	5458171	5458171	5	5270047	5467674	50.72	5270047	5270047	1	1	0.00
e145f371_c2bd_4528_a238_e66f3843818a	2	2	2	2	2	2	5218028	5218028	5218028	5218028	5218028	5218028	2	5128263	5218028	50.67	5128263	5128263	1	1	0.00
e15dfd21_04c3_4dff_9e22_48067a0afd3b	4	4	3	2	2	2	5361593	5361593	5357521	5350874	5350874	5350874	4	5248918	5361593	50.67	5248918	5248918	1	1	0.00
e232ee8a_1ec4_438b_92aa_4470e782605d	2	2	2	2	2	2	5175777	5175777	5175777	5175777	5175777	5175777	2	5080676	5175777	50.39	5080676	5080676	1	1	0.00
e244b918_3858_4199_8e13_8816a8fa2a22	3	3	3	2	2	2	4759918	4759918	4759918	4754145	4754145	4754145	3	4659850	4759918	55.20	4659850	4659850	1	1	0.00
e2f185dd_551c_491e_95df_3f08b4e6b1c6	3	3	3	3	3	3	5120426	5120426	5120426	5120426	5120426	5120426	3	4950273	5120426	50.67	4950273	4950273	1	1	0.00
e3274d40_cc62_46eb_9a2b_1a8c47565908	4	4	3	2	2	2	5206326	5206326	5203153	5197269	5197269	5197269	4	5083049	5206326	50.57	5083049	5083049	1	1	0.00
e336125b_0a49_4e98_95bc_2ad0bb860011	2	2	2	2	2	2	4946950	4946950	4946950	4946950	4946950	4946950	2	4873239	4946950	50.66	4873239	4873239	1	1	0.00
e340e655_1fde_4fba_901f_0d6a5b6342bc	3	3	2	2	2	2	5290212	5290212	5286140	5286140	5286140	5286140	3	5150354	5290212	50.76	5150354	5150354	1	1	0.00
e3a209d9_d115_4471_b97b_0dad2f97f5d7	3	3	2	2	2	2	5190985	5190985	5189434	5189434	5189434	5189434	3	5078888	5190985	50.63	5078888	5078888	1	1	0.00
e3a38e94_3ffa_40d2_9803_420f6de87a16	2	2	2	2	2	2	5071902	5071902	5071902	5071902	5071902	5071902	2	4935061	5071902	50.66	4935061	4935061	1	1	0.00
e3adcecf_448c_41bf_9102_bbc413ff0c04	3	3	2	2	2	2	5346835	5346835	5345289	5345289	5345289	5345289	3	5216242	5346835	50.44	5216242	5216242	1	1	0.00
e3f15ce6_b240_4daf_88ed_83416ace34f7	3	3	2	2	2	2	5419760	5419760	5415688	5415688	5415688	5415688	3	5270221	5419760	50.76	5270221	5270221	1	1	0.00
e403c466_99e5_4bb8_b636_5e18504412a0	6	6	4	3	3	3	5322481	5322481	5316868	5311698	5311698	5311698	6	5091131	5322481	50.68	5091131	5091131	1	1	0.00
e41d6626_19eb_40fa_ae7b_0eac20c53a68	5	5	4	3	3	2	5109152	5109152	5105080	5099915	5099915	5063871	5	4944951	5109152	50.63	4944951	4944951	1	1	0.00
e45e1edc_cee1_4d7e_9746_b7786bb234f7	2	2	2	2	2	2	5373486	5373486	5373486	5373486	5373486	5373486	2	5283599	5373486	57.47	5283599	5283599	1	1	0.00
e5100306_af93_470d_951e_09764db62cad	2	2	2	2	2	2	5126026	5126026	5126026	5126026	5126026	5126026	2	5008003	5126026	50.60	5008003	5008003	1	1	0.00
e525c3c4_6baa_42b8_a7c4_bd821511dea5	5	5	5	5	5	3	5061188	5061188	5061188	5061188	5061188	4985745	5	3633971	5061188	50.38	3633971	1225705	1	2	0.00
e54fcd7f_97d4_4248_b8b0_057333c53f43	3	3	3	2	2	2	5418027	5418027	5418027	5411892	5411892	5411892	3	5257130	5418027	57.35	5257130	5257130	1	1	0.00
e59f56b6_78d2_46dd_a11d_8313ded0aaaf	3	3	3	2	2	2	5104414	5104414	5104414	5096228	5096228	5096228	3	4981992	5104414	50.58	4981992	4981992	1	1	0.00
e68c5250_9eaf_440e_a4cf_e78160af0f17	2	2	2	2	2	2	5161242	5161242	5161242	5161242	5161242	5161242	2	5070655	5161242	50.45	5070655	5070655	1	1	0.00
e6c5f136_1ea0_4643_a236_99d4b212e09c	2	2	2	2	2	2	5243122	5243122	5243122	5243122	5243122	5243122	2	5128886	5243122	50.58	5128886	5128886	1	1	0.00
e705cd5d_bf42_4bca_8837_bb5f6925a45d	5	5	3	2	2	2	5144821	5144821	5139196	5132928	5132928	5132928	5	4998968	5144821	50.56	4998968	4998968	1	1	0.00
e7200f95_eb0e_4638_9484_bb0562776550	2	2	2	2	2	2	4809518	4809518	4809518	4809518	4809518	4809518	2	4664899	4809518	50.73	4664899	4664899	1	1	0.00
e73ec738_f36c_4907_9735_e47d3523a472	3	3	3	3	3	2	5371103	5371103	5371103	5371103	5371103	5321659	3	5173250	5371103	57.42	5173250	5173250	1	1	0.00
e751485c_e022_4134_8ef4_b99890e3e0a0	2	2	2	2	2	2	5274264	5274264	5274264	5274264	5274264	5274264	2	5160034	5274264	50.45	5160034	5160034	1	1	0.00
e7ebc9dc_f9ef_4b1e_b794_d1bf1199573e	4	4	2	2	2	2	5132821	5132821	5127191	5127191	5127191	5127191	4	5012954	5132821	50.58	5012954	5012954	1	1	0.00
e8481579_6283_4b68_869e_e6f321476a69	2	2	2	2	2	1	5192786	5192786	5192786	5192786	5192786	5157555	2	5157555	5192786	50.35	5157555	5157555	1	1	0.00
e8c0a565_4668_4124_8001_3ec2d3d4683a	6	6	5	4	3	3	5734492	5734492	5732795	5723242	5707833	5707833	6	5343300	5734492	57.09	5343300	5343300	1	1	0.00
e94869fb_86d8_4d1e_90b9_c36fdf7a5fc7	3	3	3	3	2	2	5162198	5162198	5162198	5162198	5151636	5151636	3	4960147	5162198	50.53	4960147	4960147	1	1	0.00
e9656982_4bea_40f7_bda1_303435629692	8	8	5	3	3	3	5283482	5283482	5275568	5264769	5264769	5264769	8	5037376	5283482	50.64	5037376	5037376	1	1	0.00
e986cb30_5aac_42e6_be3e_1b2d7fa6f004	4	4	3	2	2	2	5007873	5007873	5003797	4998635	4998635	4998635	4	4918101	5007873	50.85	4918101	4918101	1	1	0.00
e99fefc0_6d7e_4ad8_a88e_c0edfb1e5c87	9	9	6	4	3	3	5748324	5748324	5739777	5724441	5709032	5709032	9	5344499	5748324	57.07	5344499	5344499	1	1	0.00
ea3c000e_ec7e_4a9a_ad27_9990f9eec8ce	3	3	2	2	2	2	5242738	5242738	5238656	5238656	5238656	5238656	3	5107442	5242738	50.75	5107442	5107442	1	1	0.00
ead0bb5b_ebd9_4044_a58d_6417126cec07	3	3	3	3	3	3	5473767	5473767	5473767	5473767	5473767	5473767	3	5226216	5473767	57.28	5226216	5226216	1	1	0.00
eb50dff6_73ae_40b0_8562_3890be0c2ee2	9	9	4	3	3	3	5346367	5346367	5331332	5325616	5325616	5325616	9	5159007	5346367	50.73	5159007	5159007	1	1	0.00
eb65b41a_400a_4581_8fe1_91b3456ae325	2	2	2	2	2	2	5235985	5235985	5235985	5235985	5235985	5235985	2	5110712	5235985	50.59	5110712	5110712	1	1	0.00
ec0fe6b5_c16d_4fc1_be03_c1bec3842aef	2	2	2	2	2	2	5106767	5106767	5106767	5106767	5106767	5106767	2	4992531	5106767	50.58	4992531	4992531	1	1	0.00
ec943d35_0532_41f1_9346_24eb7409ec57	3	3	2	1	1	1	5109143	5109143	5105970	5100817	5100817	5100817	3	5100817	5109143	50.56	5100817	5100817	1	1	0.00
ee33425f_447d_468d_ae25_f4c54c51e837	5	5	5	3	3	2	5345109	5345109	5345109	5334228	5334228	5305284	5	5192776	5345109	50.56	5192776	5192776	1	1	0.00
eee8cd92_55fd_4a6a_8339_c01c7ae0b86e	3	3	3	3	3	2	5092840	5092840	5092840	5092840	5092840	5046537	3	4904182	5092840	50.64	4904182	4904182	1	1	0.00
ef275f5c_d42e_47c9_8efd_26b03a6caf0e	3	3	3	3	3	3	5199863	5199863	5199863	5199863	5199863	5199863	3	5001290	5199863	50.61	5001290	5001290	1	1	0.00
efd3227f_7387_4403_9e4c_a27f9eaf1b2f	5	5	5	4	3	3	5763064	5763064	5763064	5753511	5738102	5738102	5	5373569	5763064	56.99	5373569	5373569	1	1	0.00
f03c097d_9067_4998_a320_296589628194	9	9	9	4	4	3	5549373	5549373	5549373	5516596	5516596	5484968	9	5249733	5549373	50.40	5249733	5249733	1	1	0.00
f03e13f4_aaae_4955_9840_da9d7f97eb1a	3	3	3	3	2	2	4917216	4917216	4917216	4917216	4906686	4906686	3	4764328	4917216	50.76	4764328	4764328	1	1	0.00
f0f6aa08_7b03_4c59_950e_d34ecf4e74ae	5	5	3	3	3	2	5137740	5137740	5131256	5131256	5131256	5088809	5	4989333	5137740	50.56	4989333	4989333	1	1	0.00
f14f08da_aafc_45c5_b3ec_5f969189b1f5	2	2	2	2	2	2	4991574	4991574	4991574	4991574	4991574	4991574	2	4884051	4991574	50.78	4884051	4884051	1	1	0.00
f1bc35a7_fc3e_4efe_8b49_ffd460bcd07b	4	4	3	2	2	2	5217788	5217788	5213705	5208542	5208542	5208542	4	5110354	5217788	50.65	5110354	5110354	1	1	0.00
f20d24f8_b810_4af6_8d1a_c1ecae8ad8cf	3	3	2	2	2	2	5105992	5105992	5103879	5103879	5103879	5103879	3	5000180	5105992	50.64	5000180	5000180	1	1	0.00
f226e717_a8a0_4661_8672_9ae48d60b74e	3	3	3	2	2	2	5113233	5113233	5113233	5108080	5108080	5108080	3	4966038	5113233	50.60	4966038	4966038	1	1	0.00
f2850458_a0bf_4ecc_a055_5737cac03637	5	5	3	2	2	2	5332341	5332341	5326732	5321565	5321565	5321565	5	5202149	5332341	50.50	5202149	5202149	1	1	0.00
f28adece_07b1_4c9b_93db_8bf6376d3053	16	16	9	7	7	7	6021773	6021773	5996968	5985864	5985864	5985864	16	5329655	6021773	56.92	5329655	5329655	1	1	0.00
f2e04719_2704_4d20_a249_613ad4378506	3	3	3	2	2	2	5699614	5699614	5699614	5694323	5694323	5694323	3	5553714	5699614	57.15	5553714	5553714	1	1	0.00
f2e9f249_a27a_4c83_a224_96e1da841fc6	2	2	2	2	2	2	5337702	5337702	5337702	5337702	5337702	5337702	2	5190033	5337702	57.85	5190033	5190033	1	1	0.00
f34c9476_0e70_49da_822b_08ca2e371721	2	2	2	2	2	2	5115531	5115531	5115531	5115531	5115531	5115531	2	5001302	5115531	50.57	5001302	5001302	1	1	0.00
f385fc8e_8a6d_4954_88cd_d07b1cfa288f	2	2	2	2	2	2	5049680	5049680	5049680	5049680	5049680	5049680	2	4933477	5049680	50.78	4933477	4933477	1	1	0.00
f478749a_6818_474e_980b_1115005f6427	2	2	2	2	2	2	5112128	5112128	5112128	5112128	5112128	5112128	2	4997858	5112128	50.58	4997858	4997858	1	1	0.00
f4cce94a_d4b2_4636_9764_b707c36bcf1e	2	2	2	2	2	2	6213351	6213351	6213351	6213351	6213351	6213351	2	6009490	6213351	55.79	6009490	6009490	1	1	0.00
f51de740_a6bf_45e2_a6dd_24ecddbef512	16	16	11	6	6	4	5718336	5718336	5703229	5673903	5673903	5607039	16	5146350	5718336	50.50	5146350	5146350	1	1	0.00
f58a6151_3089_45ea_92b9_804706530bea	4	4	2	2	2	1	5169711	5169711	5163625	5163625	5163625	5116006	4	5116006	5169711	58.03	5116006	5116006	1	1	0.00
f5a610a2_c4a9_41ee_a5bf_2083e44759f6	4	4	2	2	2	2	4109423	4109423	4105234	4105234	4105234	4105234	4	4053226	4109423	38.93	4053226	4053226	1	1	0.00
f5b9744f_93ff_4b40_ba1b_13b1ba767a68	1	1	1	1	1	1	4714032	4714032	4714032	4714032	4714032	4714032	1	4714032	4714032	50.67	4714032	4714032	1	1	0.00
f5bb2ec8_0399_4b91_be6c_bc5b4f4d5cd4	4	4	3	2	2	2	5246439	5246439	5243348	5236460	5236460	5236460	4	5122218	5246439	50.75	5122218	5122218	1	1	0.00
f5d08448_7bfa_4aae_bb59_c99ca6e397c2	10	10	7	3	3	3	5409759	5409759	5404145	5379474	5379474	5379474	10	5259228	5409759	50.62	5259228	5259228	1	1	0.00
f6641c4e_7fa8_474e_9aaa_6269a8feeb05	2	2	2	2	2	2	5767273	5767273	5767273	5767273	5767273	5767273	2	5465622	5767273	57.17	5465622	5465622	1	1	0.00
f6f01ec1_dc21_4025_9bcc_47652c732fe1	3	3	3	3	3	3	5354697	5354697	5354697	5354697	5354697	5354697	3	5106144	5354697	50.63	5106144	5106144	1	1	0.00
f71fa891_d47b_4fed_aac2_65fb67a562b8	3	3	3	3	3	3	5178277	5178277	5178277	5178277	5178277	5178277	3	4991834	5178277	50.60	4991834	4991834	1	1	0.00
f7498995_bdc8_4385_9bf1_df331363df34	2	2	2	2	2	2	5313309	5313309	5313309	5313309	5313309	5313309	2	5169249	5313309	50.74	5169249	5169249	1	1	0.00
f777dab3_6d62_4a0e_80a0_ee4a1be6e35d	3	3	3	3	3	3	5266178	5266178	5266178	5266178	5266178	5266178	3	5060012	5266178	50.63	5060012	5060012	1	1	0.00
f77ce94b_dd28_4bf5_b21c_14215a679e85	8	8	7	6	5	4	5541820	5541820	5539069	5532774	5508532	5462708	8	5043938	5541820	50.47	5043938	5043938	1	1	0.00
f783313e_7ff1_404c_a4d6_a0dde1a3e778	2	2	2	2	2	2	5481263	5481263	5481263	5481263	5481263	5481263	2	5313835	5481263	50.53	5313835	5313835	1	1	0.00
f7c0be8a_4e77_49ee_8025_d30366eefbe3	4	4	4	4	3	3	5235218	5235218	5235218	5235218	5223762	5223762	4	4981007	5235218	50.78	4981007	4981007	1	1	0.00
f7caa1bf_5295_4d60_a3dc_20e51c173723	1	1	1	1	1	1	5121577	5121577	5121577	5121577	5121577	5121577	1	5121577	5121577	50.46	5121577	5121577	1	1	0.00
f8149bd0_97e2_47b7_93c0_ad2d415991a3	4	4	2	2	2	2	4844952	4844952	4838807	4838807	4838807	4838807	4	4673208	4844952	50.69	4673208	4673208	1	1	0.00
f887a1ce_f0fb_4e56_85dc_9140e8f717ec	2	2	2	2	2	2	5349591	5349591	5349591	5349591	5349591	5349591	2	5242551	5349591	50.65	5242551	5242551	1	1	0.00
f897b93a_3ef9_49b6_b83d_f5c274f8999c	1	1	1	1	1	1	5221927	5221927	5221927	5221927	5221927	5221927	1	5221927	5221927	50.56	5221927	5221927	1	1	0.00
f95f62b8_cf20_4fc1_a5b1_f5ecb380ddea	1	1	1	1	1	1	5041500	5041500	5041500	5041500	5041500	5041500	1	5041500	5041500	50.65	5041500	5041500	1	1	0.00
f9866e24_0d80_456a_869f_82b396220fd7	5	5	4	4	2	2	5584532	5584532	5582833	5582833	5548065	5548065	5	5435935	5584532	57.11	5435935	5435935	1	1	0.00
f9986488_97f1_4bd6_b903_0cba10b47630	3	3	3	3	3	3	5577532	5577532	5577532	5577532	5577532	5577532	3	5291768	5577532	57.05	5291768	5291768	1	1	0.00
fa6b9045_b37e_40a3_9c17_1d4f1cc9693e	5	5	4	3	3	3	5241222	5241222	5239673	5234506	5234506	5234506	5	5072408	5241222	50.78	5072408	5072408	1	1	0.00
fabc3444_0a98_4e29_a39c_4b4996c54c9e	5	5	3	3	3	3	5063374	5063374	5057098	5057098	5057098	5057098	5	4846853	5063374	50.74	4846853	4846853	1	1	0.00
fb3f8569_e1e8_4aee_a0b7_8dfa0cc070ae	2	2	2	2	2	2	6090646	6090646	6090646	6090646	6090646	6090646	2	5942021	6090646	55.05	5942021	5942021	1	1	0.00
fb4ed00c_57d5_4d75_8950_aa2023c4913c	3	3	3	3	3	3	5203852	5203852	5203852	5203852	5203852	5203852	3	5002908	5203852	50.62	5002908	5002908	1	1	0.00
fd0f38ff_d2b0_454f_b5c3_ea0ba6034a99	6	6	4	4	4	4	5465214	5465214	5458452	5458452	5458452	5458452	6	5180605	5465214	50.67	5180605	5180605	1	1	0.00
fd364be1_4dbe_439a_bab3_1b1908a90cd2	8	8	7	6	6	4	5251514	5251514	5247414	5242269	5242269	5167465	8	4832768	5251514	50.65	4832768	4832768	1	1	0.00
fdaaaaf6_4681_4377_b550_fe7b162149f6	4	4	4	1	1	1	4975349	4975349	4975349	4956648	4956648	4956648	4	4956648	4975349	50.61	4956648	4956648	1	1	0.00
fe1f30d6_bfb4_40f7_928d_f5efdfac3e19	4	4	2	1	1	1	5166480	5166480	5160120	5154956	5154956	5154956	4	5154956	5166480	50.56	5154956	5154956	1	1	0.00
fe401a46_a02e_4fba_b9cb_6204c774f215	1	1	1	1	1	1	5080916	5080916	5080916	5080916	5080916	5080916	1	5080916	5080916	50.56	5080916	5080916	1	1	0.00
feb29786_1e95_4ac4_b274_25a7f5ef1e16	1	1	1	1	1	1	5131712	5131712	5131712	5131712	5131712	5131712	1	5131712	5131712	50.48	5131712	5131712	1	1	0.00
febd419c_9284_4714_b6e7_f8654fbf8516	4	4	3	2	2	2	5129143	5129143	5126006	5119942	5119942	5119942	4	5009730	5129143	50.64	5009730	5009730	1	1	0.00
fecb9265_8a3d_4b57_9cdb_4fc78f08c5d6	2	2	2	2	2	2	5240122	5240122	5240122	5240122	5240122	5240122	2	5125878	5240122	50.59	5125878	5125878	1	1	0.00
fed033fa_c0ec_40fb_b07b_438e720a659b	7	7	5	4	4	4	5174897	5174897	5167248	5161173	5161173	5161173	7	4928476	5174897	51.00	4928476	4928476	1	1	0.00
ff203d2b_df66_43c4_8c1a_cfcd37a7fe00	7	7	7	7	7	6	6760021	6760021	6760021	6760021	6760021	6726047	7	6130426	6760021	55.43	6130426	6130426	1	1	0.00
ff353a4d_634d_4bac_9b79_5a88dc833cc8	3	3	3	3	3	3	5086799	5086799	5086799	5086799	5086799	5086799	3	4912042	5086799	50.56	4912042	4912042	1	1	0.00
fff5f6d8_f549_4502_8ac4_816632934a91	2	2	2	2	2	2	5147162	5147162	5147162	5147162	5147162	5147162	2	5031029	5147162	50.58	5031029	5031029	1	1	0.00
