# Supplementary material for: The plasmidome associated with Gram-negative bloodstream infections: A large-scale observational study using complete plasmid assemblies
Source: Nat Commun. 2024 Feb 22;15:1612. doi: 10.1038/s41467-024-45761-7 (PMC10881496; doi:10.1038/s41467-024-45761-7)
Supplement: Supplementary file 4 — Supplementary Dataset 1-2 [file 41467_2024_45761_MOESM4_ESM.zip › SD_2.txt]

plasmid_group	plasmid_assembly_id	chromo	mlst_spec	mlst	species	year	size	senB	emrE	ybtQ	ybtP	gyrA_S83A	ptsI_V25I	hlyA-alpha	parE_I529L	acrF	uhpT_E350Q	emrD	blaEC	blaTEM-1	aac(3)-IId	mph(A)	sul1	qacEdelta1	aadA2	dfrA12	catA1	fdeC	iss	ymgB	sul2	aph(3'')-Ib	aph(6)-Id	merC	merP	merT	merR	papH	papC	papF	papG-II	mdtM	espX1	vactox	mchB	mchF	sfaF	focG	iroN
1	000774a6-5784-466e-8cb7-caa111dcafc5_2	000774a6-5784-466e-8cb7-caa111dcafc5	ecoli	131	E. coli	2018	125574	1	0	0	0	0	0	0	0	0	0	0	0	0	0	0	0	0	0	0	0	0	0	0	0	0	0	0	0	0	0	0	0	0	0	0	0	0	0	0	0	0	0
2	0055f81e-2eac-46d9-a3b8-069d8eafe872_2	0055f81e-2eac-46d9-a3b8-069d8eafe872	ecoli	12	E. coli	2009	140754	0	0	0	0	0	0	0	0	0	0	0	0	1	0	0	0	0	0	0	0	0	0	0	1	1	1	1	1	1	1	0	0	0	0	0	0	0	0	0	0	0	0
2	00a6bb9a-799b-43d6-823a-4651c0452a2f_2	00a6bb9a-799b-43d6-823a-4651c0452a2f	ecoli	73	E. coli	2018	113351	0	0	0	0	0	0	0	0	0	0	0	0	0	0	1	0	0	0	0	0	0	0	0	0	0	0	1	1	1	1	0	0	0	0	0	0	0	0	0	0	0	0
3	00f9ff36-dcc6-453b-be28-04a53e482160_2	00f9ff36-dcc6-453b-be28-04a53e482160	ecoli	155	E. coli	2018	171738	0	0	0	0	0	0	0	0	0	0	0	0	1	0	0	0	0	0	0	0	0	1	0	1	1	1	0	0	0	0	0	0	0	0	0	0	0	0	1	0	0	1
1	017d25a4-a6ad-4826-9f65-e7a74b1c95cf_2	017d25a4-a6ad-4826-9f65-e7a74b1c95cf	ecoli	95	E. coli	2009	114229	1	0	0	0	0	0	0	0	0	0	0	0	0	0	0	0	0	0	0	0	0	0	0	0	0	0	0	0	0	0	0	0	0	0	0	0	0	0	0	0	0	0
2	0233ca07-2f55-4d5c-9187-8af851e62dcb_2	0233ca07-2f55-4d5c-9187-8af851e62dcb	ecoli	131	E. coli	other	118441	1	0	0	0	0	0	0	0	0	0	0	0	0	0	0	0	0	0	0	0	0	0	0	0	0	0	0	0	0	0	0	0	0	0	0	0	0	0	0	0	0	0
4	0233ca07-2f55-4d5c-9187-8af851e62dcb_3	0233ca07-2f55-4d5c-9187-8af851e62dcb	ecoli	131	E. coli	other	30275	NA	NA	NA	NA	NA	NA	NA	NA	NA	NA	NA	NA	NA	NA	NA	NA	NA	NA	NA	NA	NA	NA	NA	NA	NA	NA	NA	NA	NA	NA	NA	NA	NA	NA	NA	NA	NA	NA	NA	NA	NA	NA
5	0233ca07-2f55-4d5c-9187-8af851e62dcb_4	0233ca07-2f55-4d5c-9187-8af851e62dcb	ecoli	131	E. coli	other	5167	NA	NA	NA	NA	NA	NA	NA	NA	NA	NA	NA	NA	NA	NA	NA	NA	NA	NA	NA	NA	NA	NA	NA	NA	NA	NA	NA	NA	NA	NA	NA	NA	NA	NA	NA	NA	NA	NA	NA	NA	NA	NA
6	0233ca07-2f55-4d5c-9187-8af851e62dcb_5	0233ca07-2f55-4d5c-9187-8af851e62dcb	ecoli	131	E. coli	other	1549	NA	NA	NA	NA	NA	NA	NA	NA	NA	NA	NA	NA	NA	NA	NA	NA	NA	NA	NA	NA	NA	NA	NA	NA	NA	NA	NA	NA	NA	NA	NA	NA	NA	NA	NA	NA	NA	NA	NA	NA	NA	NA
3	02745057-7b57-442c-88d1-c4eab6209542_2	02745057-7b57-442c-88d1-c4eab6209542	ecoli	23	E. coli	2018	107195	0	0	0	0	0	0	0	0	0	0	0	0	0	0	0	0	0	0	0	0	0	1	0	0	0	0	0	0	0	0	0	0	0	0	0	0	0	0	1	0	0	1
7	02745057-7b57-442c-88d1-c4eab6209542_3	02745057-7b57-442c-88d1-c4eab6209542	ecoli	23	E. coli	2018	98179	0	0	0	0	0	0	0	0	0	0	0	0	1	0	0	0	0	0	0	0	0	0	0	0	0	0	0	0	0	0	0	0	0	0	0	0	0	0	0	0	0	0
8	02745057-7b57-442c-88d1-c4eab6209542_4	02745057-7b57-442c-88d1-c4eab6209542	ecoli	23	E. coli	2018	65486	NA	NA	NA	NA	NA	NA	NA	NA	NA	NA	NA	NA	NA	NA	NA	NA	NA	NA	NA	NA	NA	NA	NA	NA	NA	NA	NA	NA	NA	NA	NA	NA	NA	NA	NA	NA	NA	NA	NA	NA	NA	NA
9	0289773b-c7e6-4c72-be2b-1da8dc1b0ab8_2	0289773b-c7e6-4c72-be2b-1da8dc1b0ab8	koxytoca	19	Klebsiella spp.	2018	65282	NA	NA	NA	NA	NA	NA	NA	NA	NA	NA	NA	NA	NA	NA	NA	NA	NA	NA	NA	NA	NA	NA	NA	NA	NA	NA	NA	NA	NA	NA	NA	NA	NA	NA	NA	NA	NA	NA	NA	NA	NA	NA
10	02f7df04-03d7-4300-8748-6edb30cf2f5c_2	02f7df04-03d7-4300-8748-6edb30cf2f5c	ecoli	88	E. coli	2018	127969	0	0	0	0	0	0	0	0	0	0	0	0	0	0	0	0	0	0	0	0	0	0	0	0	0	0	0	0	0	0	0	0	0	0	0	0	0	0	0	0	0	0
11	02f7df04-03d7-4300-8748-6edb30cf2f5c_3	02f7df04-03d7-4300-8748-6edb30cf2f5c	ecoli	88	E. coli	2018	77976	NA	NA	NA	NA	NA	NA	NA	NA	NA	NA	NA	NA	NA	NA	NA	NA	NA	NA	NA	NA	NA	NA	NA	NA	NA	NA	NA	NA	NA	NA	NA	NA	NA	NA	NA	NA	NA	NA	NA	NA	NA	NA
12	034e77f6-e525-42a6-a3fe-c86854b0622f_2	034e77f6-e525-42a6-a3fe-c86854b0622f	ecoli	38	E. coli	2018	102050	1	0	0	0	0	0	0	0	0	0	0	0	0	0	0	0	0	0	0	0	0	0	0	0	0	0	0	0	0	0	0	0	0	0	0	0	0	0	0	0	0	0
12	0427d9d9-0483-47be-884d-7ec408034770_2	0427d9d9-0483-47be-884d-7ec408034770	ecoli	38	E. coli	2018	173350	1	0	0	0	0	0	0	0	0	0	0	0	1	0	0	0	0	0	0	0	0	0	0	0	0	0	0	0	0	0	0	0	0	0	0	0	0	0	0	0	0	0
13	045c06a3-45c7-4d4a-8345-b6b47a3c3458_2	045c06a3-45c7-4d4a-8345-b6b47a3c3458	kpneumoniae	490	Klebsiella spp.	other	224365	0	0	0	0	0	0	0	0	0	0	0	0	0	0	0	0	0	0	0	0	0	0	0	0	0	0	0	0	0	0	0	0	0	0	0	0	0	0	0	0	0	0
14	045c06a3-45c7-4d4a-8345-b6b47a3c3458_3	045c06a3-45c7-4d4a-8345-b6b47a3c3458	kpneumoniae	490	Klebsiella spp.	other	117012	0	0	0	0	0	0	0	0	0	0	0	0	1	0	0	0	0	0	0	0	0	0	0	1	1	1	0	0	0	0	0	0	0	0	0	0	0	0	0	0	0	0
15	045c06a3-45c7-4d4a-8345-b6b47a3c3458_4	045c06a3-45c7-4d4a-8345-b6b47a3c3458	kpneumoniae	490	Klebsiella spp.	other	15409	NA	NA	NA	NA	NA	NA	NA	NA	NA	NA	NA	NA	NA	NA	NA	NA	NA	NA	NA	NA	NA	NA	NA	NA	NA	NA	NA	NA	NA	NA	NA	NA	NA	NA	NA	NA	NA	NA	NA	NA	NA	NA
16	045c06a3-45c7-4d4a-8345-b6b47a3c3458_5	045c06a3-45c7-4d4a-8345-b6b47a3c3458	kpneumoniae	490	Klebsiella spp.	other	9553	NA	NA	NA	NA	NA	NA	NA	NA	NA	NA	NA	NA	NA	NA	NA	NA	NA	NA	NA	NA	NA	NA	NA	NA	NA	NA	NA	NA	NA	NA	NA	NA	NA	NA	NA	NA	NA	NA	NA	NA	NA	NA
17	045c06a3-45c7-4d4a-8345-b6b47a3c3458_6	045c06a3-45c7-4d4a-8345-b6b47a3c3458	kpneumoniae	490	Klebsiella spp.	other	5388	NA	NA	NA	NA	NA	NA	NA	NA	NA	NA	NA	NA	NA	NA	NA	NA	NA	NA	NA	NA	NA	NA	NA	NA	NA	NA	NA	NA	NA	NA	NA	NA	NA	NA	NA	NA	NA	NA	NA	NA	NA	NA
18	045c06a3-45c7-4d4a-8345-b6b47a3c3458_7	045c06a3-45c7-4d4a-8345-b6b47a3c3458	kpneumoniae	490	Klebsiella spp.	other	5366	NA	NA	NA	NA	NA	NA	NA	NA	NA	NA	NA	NA	NA	NA	NA	NA	NA	NA	NA	NA	NA	NA	NA	NA	NA	NA	NA	NA	NA	NA	NA	NA	NA	NA	NA	NA	NA	NA	NA	NA	NA	NA
12	05b38397-9080-496b-86de-69d0a57fc9ab_2	05b38397-9080-496b-86de-69d0a57fc9ab	ecoli	38	E. coli	2018	113480	1	0	0	0	0	0	0	0	0	0	0	0	0	0	0	0	0	0	0	0	0	0	0	0	0	0	0	0	0	0	0	0	0	0	0	0	0	0	0	0	0	0
19	05baef21-6e93-4789-a138-d3782474750b_2	05baef21-6e93-4789-a138-d3782474750b	kpneumoniae	86	Klebsiella spp.	2018	185857	0	0	0	0	0	0	0	0	0	0	0	0	0	0	0	0	0	0	0	0	0	0	0	0	0	0	0	0	0	0	0	0	0	0	0	0	0	0	0	0	0	1
1	06286bfb-e297-4bf6-bee4-75f8722feabe_2	06286bfb-e297-4bf6-bee4-75f8722feabe	ecoli	131	E. coli	2018	116957	1	0	0	0	0	0	0	0	0	0	0	0	0	0	0	0	0	0	0	0	0	0	0	0	0	0	0	0	0	0	0	0	0	0	0	0	0	0	0	0	0	0
20	06286bfb-e297-4bf6-bee4-75f8722feabe_3	06286bfb-e297-4bf6-bee4-75f8722feabe	ecoli	131	E. coli	2018	34238	NA	NA	NA	NA	NA	NA	NA	NA	NA	NA	NA	NA	NA	NA	NA	NA	NA	NA	NA	NA	NA	NA	NA	NA	NA	NA	NA	NA	NA	NA	NA	NA	NA	NA	NA	NA	NA	NA	NA	NA	NA	NA
21	06286bfb-e297-4bf6-bee4-75f8722feabe_4	06286bfb-e297-4bf6-bee4-75f8722feabe	ecoli	131	E. coli	2018	31765	NA	NA	NA	NA	NA	NA	NA	NA	NA	NA	NA	NA	NA	NA	NA	NA	NA	NA	NA	NA	NA	NA	NA	NA	NA	NA	NA	NA	NA	NA	NA	NA	NA	NA	NA	NA	NA	NA	NA	NA	NA	NA
22	06286bfb-e297-4bf6-bee4-75f8722feabe_5	06286bfb-e297-4bf6-bee4-75f8722feabe	ecoli	131	E. coli	2018	4593	NA	NA	NA	NA	NA	NA	NA	NA	NA	NA	NA	NA	NA	NA	NA	NA	NA	NA	NA	NA	NA	NA	NA	NA	NA	NA	NA	NA	NA	NA	NA	NA	NA	NA	NA	NA	NA	NA	NA	NA	NA	NA
2	064dcc28-eebb-454d-8595-f061980ab5ad_2	064dcc28-eebb-454d-8595-f061980ab5ad	ecoli	12	E. coli	2018	134643	0	0	0	0	0	0	0	0	0	0	0	0	1	0	1	0	0	0	0	1	0	0	0	0	0	0	1	1	1	1	0	0	0	0	0	0	0	0	0	0	0	0
1	06a0eba9-ff16-4640-8adc-f764a4b927a0_2	06a0eba9-ff16-4640-8adc-f764a4b927a0	ecoli	12	E. coli	other	114248	1	0	0	0	0	0	0	0	0	0	0	0	0	0	0	0	0	0	0	0	0	0	0	0	0	0	0	0	0	0	0	0	0	0	0	0	0	0	0	0	0	0
23	070bfdb2-db66-4db7-be35-d193c883afad_10	070bfdb2-db66-4db7-be35-d193c883afad	ecloacae	118	other	other	2317	NA	NA	NA	NA	NA	NA	NA	NA	NA	NA	NA	NA	NA	NA	NA	NA	NA	NA	NA	NA	NA	NA	NA	NA	NA	NA	NA	NA	NA	NA	NA	NA	NA	NA	NA	NA	NA	NA	NA	NA	NA	NA
24	070bfdb2-db66-4db7-be35-d193c883afad_2	070bfdb2-db66-4db7-be35-d193c883afad	ecloacae	118	other	other	172566	0	0	0	0	0	0	0	0	0	0	0	0	0	0	0	0	0	0	0	0	0	0	0	0	0	0	0	0	0	0	0	0	0	0	0	0	0	0	0	0	0	0
25	070bfdb2-db66-4db7-be35-d193c883afad_3	070bfdb2-db66-4db7-be35-d193c883afad	ecloacae	118	other	other	83454	0	0	0	0	0	0	0	0	0	0	0	0	0	0	0	0	0	0	0	0	0	0	0	0	0	0	0	1	1	1	0	0	0	0	0	0	0	0	0	0	0	0
26	070bfdb2-db66-4db7-be35-d193c883afad_4	070bfdb2-db66-4db7-be35-d193c883afad	ecloacae	118	other	other	63589	0	0	0	0	0	0	0	0	0	0	0	0	0	0	0	0	0	0	0	0	0	0	0	0	0	0	0	0	0	0	0	0	0	0	0	0	0	0	0	0	0	0
27	070bfdb2-db66-4db7-be35-d193c883afad_5	070bfdb2-db66-4db7-be35-d193c883afad	ecloacae	118	other	other	59292	NA	NA	NA	NA	NA	NA	NA	NA	NA	NA	NA	NA	NA	NA	NA	NA	NA	NA	NA	NA	NA	NA	NA	NA	NA	NA	NA	NA	NA	NA	NA	NA	NA	NA	NA	NA	NA	NA	NA	NA	NA	NA
28	070bfdb2-db66-4db7-be35-d193c883afad_6	070bfdb2-db66-4db7-be35-d193c883afad	ecloacae	118	other	other	6237	NA	NA	NA	NA	NA	NA	NA	NA	NA	NA	NA	NA	NA	NA	NA	NA	NA	NA	NA	NA	NA	NA	NA	NA	NA	NA	NA	NA	NA	NA	NA	NA	NA	NA	NA	NA	NA	NA	NA	NA	NA	NA
29	070bfdb2-db66-4db7-be35-d193c883afad_7	070bfdb2-db66-4db7-be35-d193c883afad	ecloacae	118	other	other	3712	NA	NA	NA	NA	NA	NA	NA	NA	NA	NA	NA	NA	NA	NA	NA	NA	NA	NA	NA	NA	NA	NA	NA	NA	NA	NA	NA	NA	NA	NA	NA	NA	NA	NA	NA	NA	NA	NA	NA	NA	NA	NA
30	070bfdb2-db66-4db7-be35-d193c883afad_8	070bfdb2-db66-4db7-be35-d193c883afad	ecloacae	118	other	other	3223	NA	NA	NA	NA	NA	NA	NA	NA	NA	NA	NA	NA	NA	NA	NA	NA	NA	NA	NA	NA	NA	NA	NA	NA	NA	NA	NA	NA	NA	NA	NA	NA	NA	NA	NA	NA	NA	NA	NA	NA	NA	NA
31	070bfdb2-db66-4db7-be35-d193c883afad_9	070bfdb2-db66-4db7-be35-d193c883afad	ecloacae	118	other	other	2495	NA	NA	NA	NA	NA	NA	NA	NA	NA	NA	NA	NA	NA	NA	NA	NA	NA	NA	NA	NA	NA	NA	NA	NA	NA	NA	NA	NA	NA	NA	NA	NA	NA	NA	NA	NA	NA	NA	NA	NA	NA	NA
32	07758c44-c76b-4691-b921-d63bb5b82202_2	07758c44-c76b-4691-b921-d63bb5b82202	ecoli	69	E. coli	2018	74287	0	0	0	0	0	0	0	0	0	0	0	0	1	0	0	0	0	0	0	0	0	0	0	0	0	0	0	0	0	0	0	0	0	0	0	0	0	0	0	0	0	0
21	07758c44-c76b-4691-b921-d63bb5b82202_3	07758c44-c76b-4691-b921-d63bb5b82202	ecoli	69	E. coli	2018	38215	NA	NA	NA	NA	NA	NA	NA	NA	NA	NA	NA	NA	NA	NA	NA	NA	NA	NA	NA	NA	NA	NA	NA	NA	NA	NA	NA	NA	NA	NA	NA	NA	NA	NA	NA	NA	NA	NA	NA	NA	NA	NA
20	07758c44-c76b-4691-b921-d63bb5b82202_4	07758c44-c76b-4691-b921-d63bb5b82202	ecoli	69	E. coli	2018	36046	NA	NA	NA	NA	NA	NA	NA	NA	NA	NA	NA	NA	NA	NA	NA	NA	NA	NA	NA	NA	NA	NA	NA	NA	NA	NA	NA	NA	NA	NA	NA	NA	NA	NA	NA	NA	NA	NA	NA	NA	NA	NA
5	07758c44-c76b-4691-b921-d63bb5b82202_5	07758c44-c76b-4691-b921-d63bb5b82202	ecoli	69	E. coli	2018	10119	0	0	0	0	0	0	0	0	0	0	0	0	1	0	0	0	0	0	0	0	0	0	0	0	0	0	0	0	0	0	0	0	0	0	0	0	0	0	0	0	0	0
33	07758c44-c76b-4691-b921-d63bb5b82202_6	07758c44-c76b-4691-b921-d63bb5b82202	ecoli	69	E. coli	2018	3257	NA	NA	NA	NA	NA	NA	NA	NA	NA	NA	NA	NA	NA	NA	NA	NA	NA	NA	NA	NA	NA	NA	NA	NA	NA	NA	NA	NA	NA	NA	NA	NA	NA	NA	NA	NA	NA	NA	NA	NA	NA	NA
3	07aafd66-5d8d-48ef-8edf-843728d1fbf9_2	07aafd66-5d8d-48ef-8edf-843728d1fbf9	ecoli	95	E. coli	2009	125263	0	0	0	0	0	0	0	0	0	0	0	0	0	0	0	0	0	0	0	0	0	1	0	0	0	0	0	0	0	0	0	0	0	0	0	0	0	0	1	0	0	1
32	085f3158-e8a9-46a7-be3f-bbac2a357e78_2	085f3158-e8a9-46a7-be3f-bbac2a357e78	ecoli	80	E. coli	2009	66137	0	0	0	0	0	0	0	0	0	0	0	0	1	0	0	0	0	0	0	0	0	0	0	0	0	0	0	0	0	0	0	0	0	0	0	0	0	0	0	0	0	0
34	08950ca2-5b0b-4068-8305-33c608a6cacc_10	08950ca2-5b0b-4068-8305-33c608a6cacc	ecoli	73	E. coli	2018	4073	NA	NA	NA	NA	NA	NA	NA	NA	NA	NA	NA	NA	NA	NA	NA	NA	NA	NA	NA	NA	NA	NA	NA	NA	NA	NA	NA	NA	NA	NA	NA	NA	NA	NA	NA	NA	NA	NA	NA	NA	NA	NA
35	08950ca2-5b0b-4068-8305-33c608a6cacc_11	08950ca2-5b0b-4068-8305-33c608a6cacc	ecoli	73	E. coli	2018	3904	NA	NA	NA	NA	NA	NA	NA	NA	NA	NA	NA	NA	NA	NA	NA	NA	NA	NA	NA	NA	NA	NA	NA	NA	NA	NA	NA	NA	NA	NA	NA	NA	NA	NA	NA	NA	NA	NA	NA	NA	NA	NA
12	08950ca2-5b0b-4068-8305-33c608a6cacc_2	08950ca2-5b0b-4068-8305-33c608a6cacc	ecoli	73	E. coli	2018	91355	0	0	0	0	0	0	0	0	0	0	0	0	1	0	0	0	0	0	0	0	0	0	0	1	1	1	0	0	0	0	0	0	0	0	0	0	0	0	0	0	0	0
36	08950ca2-5b0b-4068-8305-33c608a6cacc_3	08950ca2-5b0b-4068-8305-33c608a6cacc	ecoli	73	E. coli	2018	43516	NA	NA	NA	NA	NA	NA	NA	NA	NA	NA	NA	NA	NA	NA	NA	NA	NA	NA	NA	NA	NA	NA	NA	NA	NA	NA	NA	NA	NA	NA	NA	NA	NA	NA	NA	NA	NA	NA	NA	NA	NA	NA
37	08950ca2-5b0b-4068-8305-33c608a6cacc_4	08950ca2-5b0b-4068-8305-33c608a6cacc	ecoli	73	E. coli	2018	11281	NA	NA	NA	NA	NA	NA	NA	NA	NA	NA	NA	NA	NA	NA	NA	NA	NA	NA	NA	NA	NA	NA	NA	NA	NA	NA	NA	NA	NA	NA	NA	NA	NA	NA	NA	NA	NA	NA	NA	NA	NA	NA
38	08950ca2-5b0b-4068-8305-33c608a6cacc_5	08950ca2-5b0b-4068-8305-33c608a6cacc	ecoli	73	E. coli	2018	6790	0	0	0	0	0	0	0	0	0	0	0	0	0	0	0	0	0	0	0	0	0	0	0	1	1	1	0	0	0	0	0	0	0	0	0	0	0	0	0	0	0	0
39	08950ca2-5b0b-4068-8305-33c608a6cacc_6	08950ca2-5b0b-4068-8305-33c608a6cacc	ecoli	73	E. coli	2018	5606	NA	NA	NA	NA	NA	NA	NA	NA	NA	NA	NA	NA	NA	NA	NA	NA	NA	NA	NA	NA	NA	NA	NA	NA	NA	NA	NA	NA	NA	NA	NA	NA	NA	NA	NA	NA	NA	NA	NA	NA	NA	NA
5	08950ca2-5b0b-4068-8305-33c608a6cacc_7	08950ca2-5b0b-4068-8305-33c608a6cacc	ecoli	73	E. coli	2018	5167	NA	NA	NA	NA	NA	NA	NA	NA	NA	NA	NA	NA	NA	NA	NA	NA	NA	NA	NA	NA	NA	NA	NA	NA	NA	NA	NA	NA	NA	NA	NA	NA	NA	NA	NA	NA	NA	NA	NA	NA	NA	NA
40	08950ca2-5b0b-4068-8305-33c608a6cacc_8	08950ca2-5b0b-4068-8305-33c608a6cacc	ecoli	73	E. coli	2018	4150	NA	NA	NA	NA	NA	NA	NA	NA	NA	NA	NA	NA	NA	NA	NA	NA	NA	NA	NA	NA	NA	NA	NA	NA	NA	NA	NA	NA	NA	NA	NA	NA	NA	NA	NA	NA	NA	NA	NA	NA	NA	NA
41	08950ca2-5b0b-4068-8305-33c608a6cacc_9	08950ca2-5b0b-4068-8305-33c608a6cacc	ecoli	73	E. coli	2018	4091	NA	NA	NA	NA	NA	NA	NA	NA	NA	NA	NA	NA	NA	NA	NA	NA	NA	NA	NA	NA	NA	NA	NA	NA	NA	NA	NA	NA	NA	NA	NA	NA	NA	NA	NA	NA	NA	NA	NA	NA	NA	NA
3	08aa8736-ab5f-42d1-a980-15ad0e3c872c_2	08aa8736-ab5f-42d1-a980-15ad0e3c872c	ecoli	95	E. coli	2018	198302	0	0	0	0	0	0	0	0	0	0	0	0	0	0	0	0	0	0	0	0	0	1	0	0	0	0	0	0	0	0	0	0	0	0	0	0	0	0	1	0	0	1
42	08aa8736-ab5f-42d1-a980-15ad0e3c872c_3	08aa8736-ab5f-42d1-a980-15ad0e3c872c	ecoli	95	E. coli	2018	5720	NA	NA	NA	NA	NA	NA	NA	NA	NA	NA	NA	NA	NA	NA	NA	NA	NA	NA	NA	NA	NA	NA	NA	NA	NA	NA	NA	NA	NA	NA	NA	NA	NA	NA	NA	NA	NA	NA	NA	NA	NA	NA
43	08aa8736-ab5f-42d1-a980-15ad0e3c872c_4	08aa8736-ab5f-42d1-a980-15ad0e3c872c	ecoli	95	E. coli	2018	1506	NA	NA	NA	NA	NA	NA	NA	NA	NA	NA	NA	NA	NA	NA	NA	NA	NA	NA	NA	NA	NA	NA	NA	NA	NA	NA	NA	NA	NA	NA	NA	NA	NA	NA	NA	NA	NA	NA	NA	NA	NA	NA
2	08ddc6b8-0f1e-4c7b-b600-36eb2281b06b_2	08ddc6b8-0f1e-4c7b-b600-36eb2281b06b	ecoli	69	E. coli	other	145473	0	0	0	0	0	0	0	0	0	0	0	0	1	0	1	0	0	0	0	0	0	0	0	1	1	1	1	1	1	1	0	0	0	0	0	0	0	0	0	0	0	0
5	08ddc6b8-0f1e-4c7b-b600-36eb2281b06b_3	08ddc6b8-0f1e-4c7b-b600-36eb2281b06b	ecoli	69	E. coli	other	5167	NA	NA	NA	NA	NA	NA	NA	NA	NA	NA	NA	NA	NA	NA	NA	NA	NA	NA	NA	NA	NA	NA	NA	NA	NA	NA	NA	NA	NA	NA	NA	NA	NA	NA	NA	NA	NA	NA	NA	NA	NA	NA
34	08ddc6b8-0f1e-4c7b-b600-36eb2281b06b_4	08ddc6b8-0f1e-4c7b-b600-36eb2281b06b	ecoli	69	E. coli	other	4072	NA	NA	NA	NA	NA	NA	NA	NA	NA	NA	NA	NA	NA	NA	NA	NA	NA	NA	NA	NA	NA	NA	NA	NA	NA	NA	NA	NA	NA	NA	NA	NA	NA	NA	NA	NA	NA	NA	NA	NA	NA	NA
3	090e1bce-7233-4ce2-b357-21c7b35454ce_2	090e1bce-7233-4ce2-b357-21c7b35454ce	ecoli	140	E. coli	2018	188935	0	0	0	0	0	0	0	0	0	0	0	0	0	0	0	0	0	0	0	0	0	1	0	0	0	0	0	0	0	0	0	0	0	0	0	0	0	0	1	0	0	1
1	09dff8c2-db9b-4089-82e9-64980b12faec_2	09dff8c2-db9b-4089-82e9-64980b12faec	ecoli	73	E. coli	other	114236	1	0	0	0	0	0	0	0	0	0	0	0	0	0	0	0	0	0	0	0	0	0	0	0	0	0	0	0	0	0	0	0	0	0	0	0	0	0	0	0	0	0
1	09eef1cc-c9f9-4d33-a1c3-247c4a8eebba_2	09eef1cc-c9f9-4d33-a1c3-247c4a8eebba	ecoli	73	E. coli	2009	114231	1	0	0	0	0	0	0	0	0	0	0	0	0	0	0	0	0	0	0	0	0	0	0	0	0	0	0	0	0	0	0	0	0	0	0	0	0	0	0	0	0	0
44	09eef1cc-c9f9-4d33-a1c3-247c4a8eebba_3	09eef1cc-c9f9-4d33-a1c3-247c4a8eebba	ecoli	73	E. coli	2009	6675	NA	NA	NA	NA	NA	NA	NA	NA	NA	NA	NA	NA	NA	NA	NA	NA	NA	NA	NA	NA	NA	NA	NA	NA	NA	NA	NA	NA	NA	NA	NA	NA	NA	NA	NA	NA	NA	NA	NA	NA	NA	NA
5	0aea426a-44b4-4a95-9b84-02f910e172a5_2	0aea426a-44b4-4a95-9b84-02f910e172a5	ecoli	69	E. coli	2018	5162	NA	NA	NA	NA	NA	NA	NA	NA	NA	NA	NA	NA	NA	NA	NA	NA	NA	NA	NA	NA	NA	NA	NA	NA	NA	NA	NA	NA	NA	NA	NA	NA	NA	NA	NA	NA	NA	NA	NA	NA	NA	NA
34	0aea426a-44b4-4a95-9b84-02f910e172a5_3	0aea426a-44b4-4a95-9b84-02f910e172a5	ecoli	69	E. coli	2018	4060	NA	NA	NA	NA	NA	NA	NA	NA	NA	NA	NA	NA	NA	NA	NA	NA	NA	NA	NA	NA	NA	NA	NA	NA	NA	NA	NA	NA	NA	NA	NA	NA	NA	NA	NA	NA	NA	NA	NA	NA	NA	NA
3	0b2279f1-2c90-4e22-bd3e-a1751ce9c18a_2	0b2279f1-2c90-4e22-bd3e-a1751ce9c18a	ecoli	95	E. coli	2018	137578	0	0	0	0	0	0	0	0	0	0	0	0	1	0	0	0	0	0	0	0	0	1	0	0	0	0	0	0	0	0	0	0	0	0	0	0	0	0	1	0	0	1
43	0b2279f1-2c90-4e22-bd3e-a1751ce9c18a_3	0b2279f1-2c90-4e22-bd3e-a1751ce9c18a	ecoli	95	E. coli	2018	1552	NA	NA	NA	NA	NA	NA	NA	NA	NA	NA	NA	NA	NA	NA	NA	NA	NA	NA	NA	NA	NA	NA	NA	NA	NA	NA	NA	NA	NA	NA	NA	NA	NA	NA	NA	NA	NA	NA	NA	NA	NA	NA
1	0b23983d-2e95-43f9-8ece-ed233333d50b_2	0b23983d-2e95-43f9-8ece-ed233333d50b	ecoli	131	E. coli	2018	143993	1	0	0	0	0	0	0	0	0	0	0	0	1	1	1	1	1	0	0	0	0	0	0	1	1	1	0	0	0	0	0	0	0	0	0	0	0	0	0	0	0	0
43	0b23983d-2e95-43f9-8ece-ed233333d50b_3	0b23983d-2e95-43f9-8ece-ed233333d50b	ecoli	131	E. coli	2018	1552	NA	NA	NA	NA	NA	NA	NA	NA	NA	NA	NA	NA	NA	NA	NA	NA	NA	NA	NA	NA	NA	NA	NA	NA	NA	NA	NA	NA	NA	NA	NA	NA	NA	NA	NA	NA	NA	NA	NA	NA	NA	NA
3	0b76c650-85df-4f1a-b8d6-3d7a12cee6e3_2	0b76c650-85df-4f1a-b8d6-3d7a12cee6e3	ecoli	131	E. coli	other	149682	0	0	0	0	0	0	0	0	0	0	0	0	1	0	0	0	0	0	0	0	0	1	0	1	1	1	1	1	1	1	0	0	0	0	0	0	0	0	1	0	0	1
1	0c166d5c-fee3-4887-ab09-0e6d4e31c355_2	0c166d5c-fee3-4887-ab09-0e6d4e31c355	ecoli	1858	E. coli	other	145043	1	0	0	0	0	0	0	0	0	0	0	0	1	0	0	1	1	0	0	1	0	0	0	1	1	1	1	1	1	1	0	0	0	0	0	0	0	0	0	0	0	0
5	0c778e58-1160-4370-a9c1-d5883cfcf632_2	0c778e58-1160-4370-a9c1-d5883cfcf632	ecoli	69	E. coli	2018	5163	NA	NA	NA	NA	NA	NA	NA	NA	NA	NA	NA	NA	NA	NA	NA	NA	NA	NA	NA	NA	NA	NA	NA	NA	NA	NA	NA	NA	NA	NA	NA	NA	NA	NA	NA	NA	NA	NA	NA	NA	NA	NA
1	0ca54088-8a5c-4fc9-aa7e-83d5a85afb01_2	0ca54088-8a5c-4fc9-aa7e-83d5a85afb01	ecoli	73	E. coli	2018	116897	1	0	0	0	0	0	0	0	0	0	0	0	0	0	0	0	0	0	0	0	0	0	0	0	0	0	0	0	0	0	0	0	0	0	0	0	0	0	0	0	0	0
8	0ca54088-8a5c-4fc9-aa7e-83d5a85afb01_3	0ca54088-8a5c-4fc9-aa7e-83d5a85afb01	ecoli	73	E. coli	2018	65267	NA	NA	NA	NA	NA	NA	NA	NA	NA	NA	NA	NA	NA	NA	NA	NA	NA	NA	NA	NA	NA	NA	NA	NA	NA	NA	NA	NA	NA	NA	NA	NA	NA	NA	NA	NA	NA	NA	NA	NA	NA	NA
38	0ca54088-8a5c-4fc9-aa7e-83d5a85afb01_4	0ca54088-8a5c-4fc9-aa7e-83d5a85afb01	ecoli	73	E. coli	2018	11013	0	0	0	0	0	0	0	0	0	0	0	0	1	0	0	0	0	0	0	0	0	0	0	1	0	0	0	0	0	0	0	0	0	0	0	0	0	0	0	0	0	0
45	0ca54088-8a5c-4fc9-aa7e-83d5a85afb01_5	0ca54088-8a5c-4fc9-aa7e-83d5a85afb01	ecoli	73	E. coli	2018	2973	NA	NA	NA	NA	NA	NA	NA	NA	NA	NA	NA	NA	NA	NA	NA	NA	NA	NA	NA	NA	NA	NA	NA	NA	NA	NA	NA	NA	NA	NA	NA	NA	NA	NA	NA	NA	NA	NA	NA	NA	NA	NA
1	0d6465b7-c1d1-4485-82ac-3bf2e2937535_2	0d6465b7-c1d1-4485-82ac-3bf2e2937535	ecoli	420	E. coli	other	114235	1	0	0	0	0	0	0	0	0	0	0	0	0	0	0	0	0	0	0	0	0	0	0	0	0	0	0	0	0	0	0	0	0	0	0	0	0	0	0	0	0	0
13	0db25674-24c8-48bc-a703-4a98d31de479_2	0db25674-24c8-48bc-a703-4a98d31de479	kpneumoniae	490	Klebsiella spp.	other	228704	0	0	0	0	0	0	0	0	0	0	0	0	0	0	0	0	0	0	0	0	0	0	0	0	0	0	0	0	0	0	0	0	0	0	0	0	0	0	0	0	0	0
14	0db25674-24c8-48bc-a703-4a98d31de479_3	0db25674-24c8-48bc-a703-4a98d31de479	kpneumoniae	490	Klebsiella spp.	other	131877	0	0	0	0	0	0	0	0	0	0	0	0	1	0	0	0	0	0	0	0	0	0	0	1	1	1	0	0	0	0	0	0	0	0	0	0	0	0	0	0	0	0
15	0db25674-24c8-48bc-a703-4a98d31de479_4	0db25674-24c8-48bc-a703-4a98d31de479	kpneumoniae	490	Klebsiella spp.	other	19078	NA	NA	NA	NA	NA	NA	NA	NA	NA	NA	NA	NA	NA	NA	NA	NA	NA	NA	NA	NA	NA	NA	NA	NA	NA	NA	NA	NA	NA	NA	NA	NA	NA	NA	NA	NA	NA	NA	NA	NA	NA	NA
16	0db25674-24c8-48bc-a703-4a98d31de479_5	0db25674-24c8-48bc-a703-4a98d31de479	kpneumoniae	490	Klebsiella spp.	other	9553	NA	NA	NA	NA	NA	NA	NA	NA	NA	NA	NA	NA	NA	NA	NA	NA	NA	NA	NA	NA	NA	NA	NA	NA	NA	NA	NA	NA	NA	NA	NA	NA	NA	NA	NA	NA	NA	NA	NA	NA	NA	NA
18	0db25674-24c8-48bc-a703-4a98d31de479_6	0db25674-24c8-48bc-a703-4a98d31de479	kpneumoniae	490	Klebsiella spp.	other	5366	NA	NA	NA	NA	NA	NA	NA	NA	NA	NA	NA	NA	NA	NA	NA	NA	NA	NA	NA	NA	NA	NA	NA	NA	NA	NA	NA	NA	NA	NA	NA	NA	NA	NA	NA	NA	NA	NA	NA	NA	NA	NA
7	0de49eab-5193-4a56-92b7-e48cb0ed8dc0_2	0de49eab-5193-4a56-92b7-e48cb0ed8dc0	ecoli	135	E. coli	2009	85741	NA	NA	NA	NA	NA	NA	NA	NA	NA	NA	NA	NA	NA	NA	NA	NA	NA	NA	NA	NA	NA	NA	NA	NA	NA	NA	NA	NA	NA	NA	NA	NA	NA	NA	NA	NA	NA	NA	NA	NA	NA	NA
46	0de49eab-5193-4a56-92b7-e48cb0ed8dc0_3	0de49eab-5193-4a56-92b7-e48cb0ed8dc0	ecoli	135	E. coli	2009	3151	NA	NA	NA	NA	NA	NA	NA	NA	NA	NA	NA	NA	NA	NA	NA	NA	NA	NA	NA	NA	NA	NA	NA	NA	NA	NA	NA	NA	NA	NA	NA	NA	NA	NA	NA	NA	NA	NA	NA	NA	NA	NA
47	0de49eab-5193-4a56-92b7-e48cb0ed8dc0_4	0de49eab-5193-4a56-92b7-e48cb0ed8dc0	ecoli	135	E. coli	2009	2839	NA	NA	NA	NA	NA	NA	NA	NA	NA	NA	NA	NA	NA	NA	NA	NA	NA	NA	NA	NA	NA	NA	NA	NA	NA	NA	NA	NA	NA	NA	NA	NA	NA	NA	NA	NA	NA	NA	NA	NA	NA	NA
12	0df2bfbf-ae2f-40fd-84c7-9c89c2393d12_2	0df2bfbf-ae2f-40fd-84c7-9c89c2393d12	ecoli	73	E. coli	2018	107631	1	0	0	0	0	0	0	0	0	0	0	0	0	0	0	0	0	0	0	0	0	0	0	0	0	0	0	0	0	1	0	0	0	0	0	0	0	0	0	0	0	0
48	0df2bfbf-ae2f-40fd-84c7-9c89c2393d12_3	0df2bfbf-ae2f-40fd-84c7-9c89c2393d12	ecoli	73	E. coli	2018	1546	NA	NA	NA	NA	NA	NA	NA	NA	NA	NA	NA	NA	NA	NA	NA	NA	NA	NA	NA	NA	NA	NA	NA	NA	NA	NA	NA	NA	NA	NA	NA	NA	NA	NA	NA	NA	NA	NA	NA	NA	NA	NA
49	0e511192-eb40-4e2e-b5a9-f93562523eb3_2	0e511192-eb40-4e2e-b5a9-f93562523eb3	-	-	other	2018	230572	0	0	0	0	0	0	0	0	0	0	0	0	0	0	0	0	0	0	0	0	0	0	0	0	0	0	0	0	0	0	0	0	0	0	0	0	0	0	0	0	0	0
50	0e511192-eb40-4e2e-b5a9-f93562523eb3_3	0e511192-eb40-4e2e-b5a9-f93562523eb3	-	-	other	2018	72772	NA	NA	NA	NA	NA	NA	NA	NA	NA	NA	NA	NA	NA	NA	NA	NA	NA	NA	NA	NA	NA	NA	NA	NA	NA	NA	NA	NA	NA	NA	NA	NA	NA	NA	NA	NA	NA	NA	NA	NA	NA	NA
51	0e511192-eb40-4e2e-b5a9-f93562523eb3_4	0e511192-eb40-4e2e-b5a9-f93562523eb3	-	-	other	2018	4465	NA	NA	NA	NA	NA	NA	NA	NA	NA	NA	NA	NA	NA	NA	NA	NA	NA	NA	NA	NA	NA	NA	NA	NA	NA	NA	NA	NA	NA	NA	NA	NA	NA	NA	NA	NA	NA	NA	NA	NA	NA	NA
52	0f1f5c79-a055-40b7-b718-143ff1eb43c5_2	0f1f5c79-a055-40b7-b718-143ff1eb43c5	ecloacae	-	other	other	322071	0	0	0	0	0	0	0	0	0	0	0	0	0	0	0	1	1	1	0	0	0	0	0	0	0	0	0	0	1	1	0	0	0	0	0	0	0	0	0	0	0	0
53	0f1f5c79-a055-40b7-b718-143ff1eb43c5_3	0f1f5c79-a055-40b7-b718-143ff1eb43c5	ecloacae	-	other	other	230932	NA	NA	NA	NA	NA	NA	NA	NA	NA	NA	NA	NA	NA	NA	NA	NA	NA	NA	NA	NA	NA	NA	NA	NA	NA	NA	NA	NA	NA	NA	NA	NA	NA	NA	NA	NA	NA	NA	NA	NA	NA	NA
54	102bcca4-ee70-4251-bef5-bcfaebc1e3dc_2	102bcca4-ee70-4251-bef5-bcfaebc1e3dc	ecoli	80	E. coli	2009	89674	0	0	0	0	0	0	0	0	0	0	0	0	1	0	0	0	0	0	0	0	0	0	0	1	1	0	0	0	0	0	0	0	0	0	0	0	0	0	0	0	0	0
32	102bcca4-ee70-4251-bef5-bcfaebc1e3dc_3	102bcca4-ee70-4251-bef5-bcfaebc1e3dc	ecoli	80	E. coli	2009	73920	0	0	0	0	0	0	0	0	0	0	0	0	1	0	0	0	0	0	0	0	0	0	0	0	0	0	0	0	0	0	0	0	0	0	0	0	0	0	0	0	0	0
55	102bcca4-ee70-4251-bef5-bcfaebc1e3dc_4	102bcca4-ee70-4251-bef5-bcfaebc1e3dc	ecoli	80	E. coli	2009	46248	NA	NA	NA	NA	NA	NA	NA	NA	NA	NA	NA	NA	NA	NA	NA	NA	NA	NA	NA	NA	NA	NA	NA	NA	NA	NA	NA	NA	NA	NA	NA	NA	NA	NA	NA	NA	NA	NA	NA	NA	NA	NA
56	102bcca4-ee70-4251-bef5-bcfaebc1e3dc_5	102bcca4-ee70-4251-bef5-bcfaebc1e3dc	ecoli	80	E. coli	2009	8274	0	0	0	0	0	0	0	0	0	0	0	0	1	0	0	0	0	0	0	0	0	0	0	0	0	0	0	0	0	0	0	0	0	0	0	0	0	0	0	0	0	0
57	102bcca4-ee70-4251-bef5-bcfaebc1e3dc_6	102bcca4-ee70-4251-bef5-bcfaebc1e3dc	ecoli	80	E. coli	2009	6860	NA	NA	NA	NA	NA	NA	NA	NA	NA	NA	NA	NA	NA	NA	NA	NA	NA	NA	NA	NA	NA	NA	NA	NA	NA	NA	NA	NA	NA	NA	NA	NA	NA	NA	NA	NA	NA	NA	NA	NA	NA	NA
58	102bcca4-ee70-4251-bef5-bcfaebc1e3dc_7	102bcca4-ee70-4251-bef5-bcfaebc1e3dc	ecoli	80	E. coli	2009	5093	NA	NA	NA	NA	NA	NA	NA	NA	NA	NA	NA	NA	NA	NA	NA	NA	NA	NA	NA	NA	NA	NA	NA	NA	NA	NA	NA	NA	NA	NA	NA	NA	NA	NA	NA	NA	NA	NA	NA	NA	NA	NA
1	10554175-1812-4506-a177-a0d0c0206ac0_2	10554175-1812-4506-a177-a0d0c0206ac0	ecoli	144	E. coli	2018	123801	1	0	0	0	0	0	0	0	0	0	0	0	0	0	0	0	0	0	0	0	0	0	0	0	0	0	0	0	0	0	0	0	0	0	0	0	0	0	0	0	0	0
39	10554175-1812-4506-a177-a0d0c0206ac0_3	10554175-1812-4506-a177-a0d0c0206ac0	ecoli	144	E. coli	2018	5631	NA	NA	NA	NA	NA	NA	NA	NA	NA	NA	NA	NA	NA	NA	NA	NA	NA	NA	NA	NA	NA	NA	NA	NA	NA	NA	NA	NA	NA	NA	NA	NA	NA	NA	NA	NA	NA	NA	NA	NA	NA	NA
34	10554175-1812-4506-a177-a0d0c0206ac0_4	10554175-1812-4506-a177-a0d0c0206ac0	ecoli	144	E. coli	2018	4066	NA	NA	NA	NA	NA	NA	NA	NA	NA	NA	NA	NA	NA	NA	NA	NA	NA	NA	NA	NA	NA	NA	NA	NA	NA	NA	NA	NA	NA	NA	NA	NA	NA	NA	NA	NA	NA	NA	NA	NA	NA	NA
59	10554175-1812-4506-a177-a0d0c0206ac0_5	10554175-1812-4506-a177-a0d0c0206ac0	ecoli	144	E. coli	2018	1308	NA	NA	NA	NA	NA	NA	NA	NA	NA	NA	NA	NA	NA	NA	NA	NA	NA	NA	NA	NA	NA	NA	NA	NA	NA	NA	NA	NA	NA	NA	NA	NA	NA	NA	NA	NA	NA	NA	NA	NA	NA	NA
19	1066082a-9db5-498d-bdca-7ce6be4b5f84_2	1066082a-9db5-498d-bdca-7ce6be4b5f84	kpneumoniae	86	Klebsiella spp.	other	215512	0	0	0	0	0	0	0	0	0	0	0	0	0	0	0	0	0	0	0	0	0	0	0	0	0	0	0	0	0	0	0	0	0	0	0	0	0	0	0	0	0	1
3	10cee15d-06e2-4ae2-9155-2f0581ef0a3a_2	10cee15d-06e2-4ae2-9155-2f0581ef0a3a	ecoli	95	E. coli	2018	151926	0	0	0	0	0	0	0	0	0	0	0	0	0	0	0	0	0	0	0	0	0	1	0	0	0	0	0	0	0	0	0	0	0	0	0	0	0	0	1	0	0	1
60	10cee15d-06e2-4ae2-9155-2f0581ef0a3a_3	10cee15d-06e2-4ae2-9155-2f0581ef0a3a	ecoli	95	E. coli	2018	7939	NA	NA	NA	NA	NA	NA	NA	NA	NA	NA	NA	NA	NA	NA	NA	NA	NA	NA	NA	NA	NA	NA	NA	NA	NA	NA	NA	NA	NA	NA	NA	NA	NA	NA	NA	NA	NA	NA	NA	NA	NA	NA
61	10cee15d-06e2-4ae2-9155-2f0581ef0a3a_4	10cee15d-06e2-4ae2-9155-2f0581ef0a3a	ecoli	95	E. coli	2018	6715	NA	NA	NA	NA	NA	NA	NA	NA	NA	NA	NA	NA	NA	NA	NA	NA	NA	NA	NA	NA	NA	NA	NA	NA	NA	NA	NA	NA	NA	NA	NA	NA	NA	NA	NA	NA	NA	NA	NA	NA	NA	NA
37	10cee15d-06e2-4ae2-9155-2f0581ef0a3a_5	10cee15d-06e2-4ae2-9155-2f0581ef0a3a	ecoli	95	E. coli	2018	5716	NA	NA	NA	NA	NA	NA	NA	NA	NA	NA	NA	NA	NA	NA	NA	NA	NA	NA	NA	NA	NA	NA	NA	NA	NA	NA	NA	NA	NA	NA	NA	NA	NA	NA	NA	NA	NA	NA	NA	NA	NA	NA
5	10cee15d-06e2-4ae2-9155-2f0581ef0a3a_6	10cee15d-06e2-4ae2-9155-2f0581ef0a3a	ecoli	95	E. coli	2018	5165	NA	NA	NA	NA	NA	NA	NA	NA	NA	NA	NA	NA	NA	NA	NA	NA	NA	NA	NA	NA	NA	NA	NA	NA	NA	NA	NA	NA	NA	NA	NA	NA	NA	NA	NA	NA	NA	NA	NA	NA	NA	NA
62	10cee15d-06e2-4ae2-9155-2f0581ef0a3a_7	10cee15d-06e2-4ae2-9155-2f0581ef0a3a	ecoli	95	E. coli	2018	2851	NA	NA	NA	NA	NA	NA	NA	NA	NA	NA	NA	NA	NA	NA	NA	NA	NA	NA	NA	NA	NA	NA	NA	NA	NA	NA	NA	NA	NA	NA	NA	NA	NA	NA	NA	NA	NA	NA	NA	NA	NA	NA
63	10fdb62a-d39d-4135-95a6-d6599afa2283_2	10fdb62a-d39d-4135-95a6-d6599afa2283	kpneumoniae	14	Klebsiella spp.	2018	203566	0	0	0	0	0	0	0	0	0	0	0	0	0	0	0	1	1	0	0	0	0	0	0	0	0	0	0	0	1	1	0	0	0	0	0	0	0	0	0	0	0	0
64	10fdb62a-d39d-4135-95a6-d6599afa2283_3	10fdb62a-d39d-4135-95a6-d6599afa2283	kpneumoniae	14	Klebsiella spp.	2018	4096	NA	NA	NA	NA	NA	NA	NA	NA	NA	NA	NA	NA	NA	NA	NA	NA	NA	NA	NA	NA	NA	NA	NA	NA	NA	NA	NA	NA	NA	NA	NA	NA	NA	NA	NA	NA	NA	NA	NA	NA	NA	NA
65	1142371a-2563-46c0-b6d2-f873e9ec8690_2	1142371a-2563-46c0-b6d2-f873e9ec8690	koxytoca	49	Klebsiella spp.	other	248687	0	0	0	0	0	0	0	0	0	0	0	0	0	0	0	0	0	0	0	0	0	0	0	0	0	0	0	0	0	0	0	0	0	0	0	0	0	0	0	0	0	0
14	1142371a-2563-46c0-b6d2-f873e9ec8690_3	1142371a-2563-46c0-b6d2-f873e9ec8690	koxytoca	49	Klebsiella spp.	other	142443	0	0	0	0	0	0	0	0	0	0	0	0	1	0	0	0	0	0	0	0	0	0	0	1	1	1	0	0	0	0	0	0	0	0	0	0	0	0	0	0	0	0
66	1142371a-2563-46c0-b6d2-f873e9ec8690_4	1142371a-2563-46c0-b6d2-f873e9ec8690	koxytoca	49	Klebsiella spp.	other	75269	NA	NA	NA	NA	NA	NA	NA	NA	NA	NA	NA	NA	NA	NA	NA	NA	NA	NA	NA	NA	NA	NA	NA	NA	NA	NA	NA	NA	NA	NA	NA	NA	NA	NA	NA	NA	NA	NA	NA	NA	NA	NA
67	1142371a-2563-46c0-b6d2-f873e9ec8690_5	1142371a-2563-46c0-b6d2-f873e9ec8690	koxytoca	49	Klebsiella spp.	other	3870	NA	NA	NA	NA	NA	NA	NA	NA	NA	NA	NA	NA	NA	NA	NA	NA	NA	NA	NA	NA	NA	NA	NA	NA	NA	NA	NA	NA	NA	NA	NA	NA	NA	NA	NA	NA	NA	NA	NA	NA	NA	NA
2	11540ee1-36b6-4b88-a504-96dd0bc62866_2	11540ee1-36b6-4b88-a504-96dd0bc62866	ecoli	12	E. coli	2009	134761	0	0	0	0	0	0	0	0	0	0	0	0	1	0	0	0	0	0	0	0	0	0	0	1	1	1	1	1	1	1	0	0	0	0	0	0	0	0	0	0	0	0
68	11f973e0-91ed-41ee-b700-659682615cae_2	11f973e0-91ed-41ee-b700-659682615cae	ecoli	420	E. coli	2018	29641	NA	NA	NA	NA	NA	NA	NA	NA	NA	NA	NA	NA	NA	NA	NA	NA	NA	NA	NA	NA	NA	NA	NA	NA	NA	NA	NA	NA	NA	NA	NA	NA	NA	NA	NA	NA	NA	NA	NA	NA	NA	NA
1	1266f7c3-0745-44db-afdc-f9b4f21a88d3_2	1266f7c3-0745-44db-afdc-f9b4f21a88d3	ecoli	127	E. coli	2018	114243	1	0	0	0	0	0	0	0	0	0	0	0	0	0	0	0	0	0	0	0	0	0	0	0	0	0	0	0	0	0	0	0	0	0	0	0	0	0	0	0	0	0
54	1266f7c3-0745-44db-afdc-f9b4f21a88d3_3	1266f7c3-0745-44db-afdc-f9b4f21a88d3	ecoli	127	E. coli	2018	100770	0	0	0	0	0	0	0	0	0	0	0	0	1	0	0	0	0	0	0	0	0	0	0	1	1	1	0	0	0	0	0	0	0	0	0	0	0	0	0	0	0	0
1	12885be0-e7d8-4fb7-bab1-de366f8a2a15_2	12885be0-e7d8-4fb7-bab1-de366f8a2a15	ecoli	127	E. coli	2018	120139	1	0	0	0	0	0	0	0	0	0	0	0	1	0	0	0	0	0	0	0	0	0	0	0	0	0	0	0	0	0	0	0	0	0	0	0	0	0	0	0	0	0
39	12885be0-e7d8-4fb7-bab1-de366f8a2a15_3	12885be0-e7d8-4fb7-bab1-de366f8a2a15	ecoli	127	E. coli	2018	5631	NA	NA	NA	NA	NA	NA	NA	NA	NA	NA	NA	NA	NA	NA	NA	NA	NA	NA	NA	NA	NA	NA	NA	NA	NA	NA	NA	NA	NA	NA	NA	NA	NA	NA	NA	NA	NA	NA	NA	NA	NA	NA
3	131e5e5f-9e96-4d4e-a0a0-fd3398f6e5c8_2	131e5e5f-9e96-4d4e-a0a0-fd3398f6e5c8	ecoli	95	E. coli	2018	139212	0	0	0	0	0	0	0	0	0	0	0	0	1	0	0	0	0	0	0	0	0	1	0	0	0	0	0	0	0	0	0	0	0	0	0	0	0	0	1	0	0	1
34	131e5e5f-9e96-4d4e-a0a0-fd3398f6e5c8_3	131e5e5f-9e96-4d4e-a0a0-fd3398f6e5c8	ecoli	95	E. coli	2018	4074	NA	NA	NA	NA	NA	NA	NA	NA	NA	NA	NA	NA	NA	NA	NA	NA	NA	NA	NA	NA	NA	NA	NA	NA	NA	NA	NA	NA	NA	NA	NA	NA	NA	NA	NA	NA	NA	NA	NA	NA	NA	NA
3	1321227c-a885-4f7e-9953-5e8a958f6cb0_2	1321227c-a885-4f7e-9953-5e8a958f6cb0	ecoli	372	E. coli	other	131914	0	0	0	0	0	0	0	0	0	0	0	0	0	0	0	0	0	0	0	0	0	1	0	0	0	0	0	0	0	0	0	0	0	0	0	0	0	0	1	0	0	1
69	1321227c-a885-4f7e-9953-5e8a958f6cb0_3	1321227c-a885-4f7e-9953-5e8a958f6cb0	ecoli	372	E. coli	other	6229	NA	NA	NA	NA	NA	NA	NA	NA	NA	NA	NA	NA	NA	NA	NA	NA	NA	NA	NA	NA	NA	NA	NA	NA	NA	NA	NA	NA	NA	NA	NA	NA	NA	NA	NA	NA	NA	NA	NA	NA	NA	NA
2	135e7616-54ba-4aa7-aebb-09003f5b54a6_2	135e7616-54ba-4aa7-aebb-09003f5b54a6	ecoli	12	E. coli	2018	138282	1	0	0	0	0	0	0	0	0	0	0	0	1	0	0	1	1	0	0	0	0	0	0	0	0	0	0	0	0	0	0	0	0	0	0	0	0	0	0	0	0	0
70	135e7616-54ba-4aa7-aebb-09003f5b54a6_3	135e7616-54ba-4aa7-aebb-09003f5b54a6	ecoli	12	E. coli	2018	2111	NA	NA	NA	NA	NA	NA	NA	NA	NA	NA	NA	NA	NA	NA	NA	NA	NA	NA	NA	NA	NA	NA	NA	NA	NA	NA	NA	NA	NA	NA	NA	NA	NA	NA	NA	NA	NA	NA	NA	NA	NA	NA
54	138d2644-15f2-430b-9edb-57681d785b88_2	138d2644-15f2-430b-9edb-57681d785b88	ecoli	10	E. coli	other	120849	0	0	0	0	0	0	0	0	0	0	0	0	0	0	0	1	1	0	0	0	0	0	0	1	1	1	0	0	0	0	0	0	0	0	0	0	0	0	0	0	0	0
71	138d2644-15f2-430b-9edb-57681d785b88_3	138d2644-15f2-430b-9edb-57681d785b88	ecoli	10	E. coli	other	80590	0	0	0	0	0	0	0	0	0	0	0	0	1	1	1	0	0	0	0	0	0	0	0	0	0	0	0	0	0	0	0	0	0	0	0	0	0	0	0	0	0	0
2	138d2644-15f2-430b-9edb-57681d785b88_4	138d2644-15f2-430b-9edb-57681d785b88	ecoli	10	E. coli	other	76347	1	0	0	0	0	0	0	0	0	0	0	0	0	0	0	0	0	0	0	0	0	0	0	0	0	0	0	0	0	0	0	0	0	0	0	0	0	0	0	0	0	0
72	138d2644-15f2-430b-9edb-57681d785b88_5	138d2644-15f2-430b-9edb-57681d785b88	ecoli	10	E. coli	other	21771	NA	NA	NA	NA	NA	NA	NA	NA	NA	NA	NA	NA	NA	NA	NA	NA	NA	NA	NA	NA	NA	NA	NA	NA	NA	NA	NA	NA	NA	NA	NA	NA	NA	NA	NA	NA	NA	NA	NA	NA	NA	NA
73	138d2644-15f2-430b-9edb-57681d785b88_6	138d2644-15f2-430b-9edb-57681d785b88	ecoli	10	E. coli	other	6646	NA	NA	NA	NA	NA	NA	NA	NA	NA	NA	NA	NA	NA	NA	NA	NA	NA	NA	NA	NA	NA	NA	NA	NA	NA	NA	NA	NA	NA	NA	NA	NA	NA	NA	NA	NA	NA	NA	NA	NA	NA	NA
3	13a4b49b-f57c-461a-9330-21d2a597eb54_2	13a4b49b-f57c-461a-9330-21d2a597eb54	ecoli	93	E. coli	2018	101558	0	0	0	0	0	0	0	0	0	0	0	0	1	1	0	0	0	0	0	1	0	0	0	0	0	0	0	0	0	0	0	0	0	0	0	0	0	0	1	0	0	1
74	13a4b49b-f57c-461a-9330-21d2a597eb54_3	13a4b49b-f57c-461a-9330-21d2a597eb54	ecoli	93	E. coli	2018	45045	NA	NA	NA	NA	NA	NA	NA	NA	NA	NA	NA	NA	NA	NA	NA	NA	NA	NA	NA	NA	NA	NA	NA	NA	NA	NA	NA	NA	NA	NA	NA	NA	NA	NA	NA	NA	NA	NA	NA	NA	NA	NA
75	13a4b49b-f57c-461a-9330-21d2a597eb54_4	13a4b49b-f57c-461a-9330-21d2a597eb54	ecoli	93	E. coli	2018	2313	NA	NA	NA	NA	NA	NA	NA	NA	NA	NA	NA	NA	NA	NA	NA	NA	NA	NA	NA	NA	NA	NA	NA	NA	NA	NA	NA	NA	NA	NA	NA	NA	NA	NA	NA	NA	NA	NA	NA	NA	NA	NA
13	13b1854e-cd20-4325-bf06-072c2de1ea40_2	13b1854e-cd20-4325-bf06-072c2de1ea40	kpneumoniae	490	Klebsiella spp.	2009	224365	0	0	0	0	0	0	0	0	0	0	0	0	0	0	0	0	0	0	0	0	0	0	0	0	0	0	0	0	0	0	0	0	0	0	0	0	0	0	0	0	0	0
14	13b1854e-cd20-4325-bf06-072c2de1ea40_3	13b1854e-cd20-4325-bf06-072c2de1ea40	kpneumoniae	490	Klebsiella spp.	2009	140168	0	0	0	0	0	0	0	0	0	0	0	0	1	0	0	0	0	0	0	0	0	0	0	1	1	1	0	0	0	0	0	0	0	0	0	0	0	0	0	0	0	0
15	13b1854e-cd20-4325-bf06-072c2de1ea40_4	13b1854e-cd20-4325-bf06-072c2de1ea40	kpneumoniae	490	Klebsiella spp.	2009	15409	NA	NA	NA	NA	NA	NA	NA	NA	NA	NA	NA	NA	NA	NA	NA	NA	NA	NA	NA	NA	NA	NA	NA	NA	NA	NA	NA	NA	NA	NA	NA	NA	NA	NA	NA	NA	NA	NA	NA	NA	NA	NA
16	13b1854e-cd20-4325-bf06-072c2de1ea40_5	13b1854e-cd20-4325-bf06-072c2de1ea40	kpneumoniae	490	Klebsiella spp.	2009	9553	NA	NA	NA	NA	NA	NA	NA	NA	NA	NA	NA	NA	NA	NA	NA	NA	NA	NA	NA	NA	NA	NA	NA	NA	NA	NA	NA	NA	NA	NA	NA	NA	NA	NA	NA	NA	NA	NA	NA	NA	NA	NA
76	13b1854e-cd20-4325-bf06-072c2de1ea40_6	13b1854e-cd20-4325-bf06-072c2de1ea40	kpneumoniae	490	Klebsiella spp.	2009	1697	NA	NA	NA	NA	NA	NA	NA	NA	NA	NA	NA	NA	NA	NA	NA	NA	NA	NA	NA	NA	NA	NA	NA	NA	NA	NA	NA	NA	NA	NA	NA	NA	NA	NA	NA	NA	NA	NA	NA	NA	NA	NA
12	13ecbd76-da32-4fc4-8d8d-ba85b71fd0a7_2	13ecbd76-da32-4fc4-8d8d-ba85b71fd0a7	ecoli	73	E. coli	2018	145509	1	0	0	0	0	0	0	0	0	0	0	0	1	0	1	0	0	0	0	0	0	0	0	1	1	1	0	0	0	0	0	0	0	0	0	0	0	0	0	0	0	0
77	13ecbd76-da32-4fc4-8d8d-ba85b71fd0a7_3	13ecbd76-da32-4fc4-8d8d-ba85b71fd0a7	ecoli	73	E. coli	2018	6993	NA	NA	NA	NA	NA	NA	NA	NA	NA	NA	NA	NA	NA	NA	NA	NA	NA	NA	NA	NA	NA	NA	NA	NA	NA	NA	NA	NA	NA	NA	NA	NA	NA	NA	NA	NA	NA	NA	NA	NA	NA	NA
34	13ecbd76-da32-4fc4-8d8d-ba85b71fd0a7_4	13ecbd76-da32-4fc4-8d8d-ba85b71fd0a7	ecoli	73	E. coli	2018	4072	NA	NA	NA	NA	NA	NA	NA	NA	NA	NA	NA	NA	NA	NA	NA	NA	NA	NA	NA	NA	NA	NA	NA	NA	NA	NA	NA	NA	NA	NA	NA	NA	NA	NA	NA	NA	NA	NA	NA	NA	NA	NA
3	14534de7-4a7b-469b-8451-5bda30ac96b6_2	14534de7-4a7b-469b-8451-5bda30ac96b6	ecoli	58	E. coli	2018	158209	0	0	0	0	0	0	0	0	0	0	0	0	1	0	0	0	0	0	0	0	0	1	0	1	1	1	1	1	1	1	0	0	0	0	0	0	0	0	1	0	0	1
32	14913dae-2ac7-412c-9097-36b0dab1916c_2	14913dae-2ac7-412c-9097-36b0dab1916c	ecoli	73	E. coli	2018	72981	NA	NA	NA	NA	NA	NA	NA	NA	NA	NA	NA	NA	NA	NA	NA	NA	NA	NA	NA	NA	NA	NA	NA	NA	NA	NA	NA	NA	NA	NA	NA	NA	NA	NA	NA	NA	NA	NA	NA	NA	NA	NA
77	14913dae-2ac7-412c-9097-36b0dab1916c_3	14913dae-2ac7-412c-9097-36b0dab1916c	ecoli	73	E. coli	2018	6981	NA	NA	NA	NA	NA	NA	NA	NA	NA	NA	NA	NA	NA	NA	NA	NA	NA	NA	NA	NA	NA	NA	NA	NA	NA	NA	NA	NA	NA	NA	NA	NA	NA	NA	NA	NA	NA	NA	NA	NA	NA	NA
78	16b8b4dd-bc5e-4fb1-9291-1c3a1a0d5787_2	16b8b4dd-bc5e-4fb1-9291-1c3a1a0d5787	ecoli	69	E. coli	2018	153737	1	0	0	0	0	0	0	0	0	0	0	0	1	0	0	0	0	0	0	0	0	0	0	0	0	0	1	1	1	1	0	0	0	0	0	0	0	0	0	0	0	0
39	16b8b4dd-bc5e-4fb1-9291-1c3a1a0d5787_3	16b8b4dd-bc5e-4fb1-9291-1c3a1a0d5787	ecoli	69	E. coli	2018	5627	NA	NA	NA	NA	NA	NA	NA	NA	NA	NA	NA	NA	NA	NA	NA	NA	NA	NA	NA	NA	NA	NA	NA	NA	NA	NA	NA	NA	NA	NA	NA	NA	NA	NA	NA	NA	NA	NA	NA	NA	NA	NA
5	16b8b4dd-bc5e-4fb1-9291-1c3a1a0d5787_4	16b8b4dd-bc5e-4fb1-9291-1c3a1a0d5787	ecoli	69	E. coli	2018	5166	NA	NA	NA	NA	NA	NA	NA	NA	NA	NA	NA	NA	NA	NA	NA	NA	NA	NA	NA	NA	NA	NA	NA	NA	NA	NA	NA	NA	NA	NA	NA	NA	NA	NA	NA	NA	NA	NA	NA	NA	NA	NA
34	16b8b4dd-bc5e-4fb1-9291-1c3a1a0d5787_5	16b8b4dd-bc5e-4fb1-9291-1c3a1a0d5787	ecoli	69	E. coli	2018	4072	NA	NA	NA	NA	NA	NA	NA	NA	NA	NA	NA	NA	NA	NA	NA	NA	NA	NA	NA	NA	NA	NA	NA	NA	NA	NA	NA	NA	NA	NA	NA	NA	NA	NA	NA	NA	NA	NA	NA	NA	NA	NA
79	16b8b4dd-bc5e-4fb1-9291-1c3a1a0d5787_6	16b8b4dd-bc5e-4fb1-9291-1c3a1a0d5787	ecoli	69	E. coli	2018	3887	NA	NA	NA	NA	NA	NA	NA	NA	NA	NA	NA	NA	NA	NA	NA	NA	NA	NA	NA	NA	NA	NA	NA	NA	NA	NA	NA	NA	NA	NA	NA	NA	NA	NA	NA	NA	NA	NA	NA	NA	NA	NA
20	16d44331-086e-4a5a-ade7-3a14d7bdcbcd_2	16d44331-086e-4a5a-ade7-3a14d7bdcbcd	ecoli	73	E. coli	2018	40997	0	0	0	0	0	0	0	0	0	0	0	0	1	0	0	0	0	0	0	0	0	0	0	0	0	0	0	0	0	0	0	0	0	0	0	0	0	0	0	0	0	0
80	16d44331-086e-4a5a-ade7-3a14d7bdcbcd_3	16d44331-086e-4a5a-ade7-3a14d7bdcbcd	ecoli	73	E. coli	2018	5072	NA	NA	NA	NA	NA	NA	NA	NA	NA	NA	NA	NA	NA	NA	NA	NA	NA	NA	NA	NA	NA	NA	NA	NA	NA	NA	NA	NA	NA	NA	NA	NA	NA	NA	NA	NA	NA	NA	NA	NA	NA	NA
1	16d8b1ce-be42-4067-b825-785b289665d2_2	16d8b1ce-be42-4067-b825-785b289665d2	ecoli	131	E. coli	2018	114236	1	0	0	0	0	0	0	0	0	0	0	0	0	0	0	0	0	0	0	0	0	0	0	0	0	0	0	0	0	0	0	0	0	0	0	0	0	0	0	0	0	0
81	16d8b1ce-be42-4067-b825-785b289665d2_3	16d8b1ce-be42-4067-b825-785b289665d2	ecoli	131	E. coli	2018	106757	NA	NA	NA	NA	NA	NA	NA	NA	NA	NA	NA	NA	NA	NA	NA	NA	NA	NA	NA	NA	NA	NA	NA	NA	NA	NA	NA	NA	NA	NA	NA	NA	NA	NA	NA	NA	NA	NA	NA	NA	NA	NA
6	16d8b1ce-be42-4067-b825-785b289665d2_4	16d8b1ce-be42-4067-b825-785b289665d2	ecoli	131	E. coli	2018	1549	NA	NA	NA	NA	NA	NA	NA	NA	NA	NA	NA	NA	NA	NA	NA	NA	NA	NA	NA	NA	NA	NA	NA	NA	NA	NA	NA	NA	NA	NA	NA	NA	NA	NA	NA	NA	NA	NA	NA	NA	NA	NA
82	17a3c054-5a11-4a41-9f4c-cd992f5f5b0f_contig_2	17a3c054-5a11-4a41-9f4c-cd992f5f5b0f	ecoli	12	E. coli	2018	3190	NA	NA	NA	NA	NA	NA	NA	NA	NA	NA	NA	NA	NA	NA	NA	NA	NA	NA	NA	NA	NA	NA	NA	NA	NA	NA	NA	NA	NA	NA	NA	NA	NA	NA	NA	NA	NA	NA	NA	NA	NA	NA
2	17b57f0b-2d18-479e-998a-a7a0b8499cbe_2	17b57f0b-2d18-479e-998a-a7a0b8499cbe	ecoli	12	E. coli	2009	134433	0	0	0	0	0	0	0	0	0	0	0	0	1	0	0	0	0	0	0	0	0	0	0	1	1	1	1	1	1	1	0	0	0	0	0	0	0	0	0	0	0	0
83	17b57f0b-2d18-479e-998a-a7a0b8499cbe_3	17b57f0b-2d18-479e-998a-a7a0b8499cbe	ecoli	12	E. coli	2009	40171	NA	NA	NA	NA	NA	NA	NA	NA	NA	NA	NA	NA	NA	NA	NA	NA	NA	NA	NA	NA	NA	NA	NA	NA	NA	NA	NA	NA	NA	NA	NA	NA	NA	NA	NA	NA	NA	NA	NA	NA	NA	NA
3	17bfa93e-6d3a-445d-a2cc-84d2804d0a45_2	17bfa93e-6d3a-445d-a2cc-84d2804d0a45	ecoli	95	E. coli	2009	136841	0	0	0	0	0	0	0	0	0	0	0	0	1	0	0	0	0	0	0	0	0	1	0	0	0	0	0	0	0	0	0	0	0	0	0	0	0	0	1	0	0	1
1	182589b8-4c14-4420-95f2-c2f2e224ce30_2	182589b8-4c14-4420-95f2-c2f2e224ce30	ecoli	131	E. coli	2018	122593	1	0	0	0	0	0	0	0	0	0	0	0	1	0	0	0	0	0	0	0	0	0	0	0	0	0	0	0	0	0	0	0	0	0	0	0	0	0	0	0	0	0
54	182589b8-4c14-4420-95f2-c2f2e224ce30_3	182589b8-4c14-4420-95f2-c2f2e224ce30	ecoli	131	E. coli	2018	114057	0	0	0	0	0	0	0	0	0	0	0	0	1	0	0	0	0	0	0	0	0	0	0	1	1	1	0	0	0	0	0	0	0	0	0	0	0	0	0	0	0	0
32	182589b8-4c14-4420-95f2-c2f2e224ce30_4	182589b8-4c14-4420-95f2-c2f2e224ce30	ecoli	131	E. coli	2018	68095	NA	NA	NA	NA	NA	NA	NA	NA	NA	NA	NA	NA	NA	NA	NA	NA	NA	NA	NA	NA	NA	NA	NA	NA	NA	NA	NA	NA	NA	NA	NA	NA	NA	NA	NA	NA	NA	NA	NA	NA	NA	NA
2	18adfcf3-15df-4a11-abb1-ec43d828d978_2	18adfcf3-15df-4a11-abb1-ec43d828d978	ecoli	131	E. coli	other	110254	1	0	0	0	0	0	0	0	0	0	0	0	0	0	0	0	0	0	0	0	0	0	0	1	1	1	0	0	0	0	0	0	0	0	0	0	0	0	0	0	0	0
84	18adfcf3-15df-4a11-abb1-ec43d828d978_3	18adfcf3-15df-4a11-abb1-ec43d828d978	ecoli	131	E. coli	other	33731	NA	NA	NA	NA	NA	NA	NA	NA	NA	NA	NA	NA	NA	NA	NA	NA	NA	NA	NA	NA	NA	NA	NA	NA	NA	NA	NA	NA	NA	NA	NA	NA	NA	NA	NA	NA	NA	NA	NA	NA	NA	NA
60	18adfcf3-15df-4a11-abb1-ec43d828d978_4	18adfcf3-15df-4a11-abb1-ec43d828d978	ecoli	131	E. coli	other	7939	NA	NA	NA	NA	NA	NA	NA	NA	NA	NA	NA	NA	NA	NA	NA	NA	NA	NA	NA	NA	NA	NA	NA	NA	NA	NA	NA	NA	NA	NA	NA	NA	NA	NA	NA	NA	NA	NA	NA	NA	NA	NA
5	18adfcf3-15df-4a11-abb1-ec43d828d978_5	18adfcf3-15df-4a11-abb1-ec43d828d978	ecoli	131	E. coli	other	5167	NA	NA	NA	NA	NA	NA	NA	NA	NA	NA	NA	NA	NA	NA	NA	NA	NA	NA	NA	NA	NA	NA	NA	NA	NA	NA	NA	NA	NA	NA	NA	NA	NA	NA	NA	NA	NA	NA	NA	NA	NA	NA
6	18adfcf3-15df-4a11-abb1-ec43d828d978_6	18adfcf3-15df-4a11-abb1-ec43d828d978	ecoli	131	E. coli	other	1549	NA	NA	NA	NA	NA	NA	NA	NA	NA	NA	NA	NA	NA	NA	NA	NA	NA	NA	NA	NA	NA	NA	NA	NA	NA	NA	NA	NA	NA	NA	NA	NA	NA	NA	NA	NA	NA	NA	NA	NA	NA	NA
3	192dbade-be69-489c-9d38-2d043ed51406_2	192dbade-be69-489c-9d38-2d043ed51406	ecoli	95	E. coli	2009	133222	0	0	0	0	0	0	0	0	0	0	0	0	0	0	0	0	0	0	0	0	0	1	0	0	0	0	0	0	0	0	0	0	0	0	0	0	0	0	1	0	0	1
54	192dbade-be69-489c-9d38-2d043ed51406_3	192dbade-be69-489c-9d38-2d043ed51406	ecoli	95	E. coli	2009	82704	NA	NA	NA	NA	NA	NA	NA	NA	NA	NA	NA	NA	NA	NA	NA	NA	NA	NA	NA	NA	NA	NA	NA	NA	NA	NA	NA	NA	NA	NA	NA	NA	NA	NA	NA	NA	NA	NA	NA	NA	NA	NA
39	192dbade-be69-489c-9d38-2d043ed51406_4	192dbade-be69-489c-9d38-2d043ed51406	ecoli	95	E. coli	2009	5631	NA	NA	NA	NA	NA	NA	NA	NA	NA	NA	NA	NA	NA	NA	NA	NA	NA	NA	NA	NA	NA	NA	NA	NA	NA	NA	NA	NA	NA	NA	NA	NA	NA	NA	NA	NA	NA	NA	NA	NA	NA	NA
2	198add03-e621-45b1-8caf-481ea2dcaaa4_2	198add03-e621-45b1-8caf-481ea2dcaaa4	ecoli	131	E. coli	2018	92097	0	0	0	0	0	0	0	0	0	0	0	0	0	0	0	0	0	0	0	0	0	0	0	0	0	0	0	0	0	0	0	0	0	0	0	0	0	0	0	0	0	0
1	19e32405-efa1-4b4a-a3e7-c5499dbeba59_2	19e32405-efa1-4b4a-a3e7-c5499dbeba59	ecoli	69	E. coli	other	141747	1	0	0	0	0	0	0	0	0	0	0	0	1	0	0	1	1	0	0	0	0	0	0	1	1	1	1	1	1	1	0	0	0	0	0	0	0	0	0	0	0	0
34	19e32405-efa1-4b4a-a3e7-c5499dbeba59_3	19e32405-efa1-4b4a-a3e7-c5499dbeba59	ecoli	69	E. coli	other	4082	NA	NA	NA	NA	NA	NA	NA	NA	NA	NA	NA	NA	NA	NA	NA	NA	NA	NA	NA	NA	NA	NA	NA	NA	NA	NA	NA	NA	NA	NA	NA	NA	NA	NA	NA	NA	NA	NA	NA	NA	NA	NA
85	19e642f3-b6a3-4044-b4e5-e7e015bfcd2f_2	19e642f3-b6a3-4044-b4e5-e7e015bfcd2f	ecoli	538	E. coli	2018	138793	0	0	0	0	0	0	0	0	0	0	0	0	0	0	0	0	0	0	0	0	0	0	0	0	0	0	0	0	0	0	0	0	0	0	0	0	0	0	0	0	0	1
63	1a0dface-0a19-410b-b9fb-18491f2d4dfb_2	1a0dface-0a19-410b-b9fb-18491f2d4dfb	kpneumoniae	17	Klebsiella spp.	2009	194247	0	0	0	0	0	0	0	0	0	0	0	0	1	0	1	0	0	0	0	0	0	0	0	1	1	1	0	0	0	0	0	0	0	0	0	0	0	0	0	0	0	0
7	1acb67a8-5af5-42d1-b21c-9930d7975397_2	1acb67a8-5af5-42d1-b21c-9930d7975397	ecoli	1406	E. coli	2018	86087	NA	NA	NA	NA	NA	NA	NA	NA	NA	NA	NA	NA	NA	NA	NA	NA	NA	NA	NA	NA	NA	NA	NA	NA	NA	NA	NA	NA	NA	NA	NA	NA	NA	NA	NA	NA	NA	NA	NA	NA	NA	NA
21	1acb67a8-5af5-42d1-b21c-9930d7975397_3	1acb67a8-5af5-42d1-b21c-9930d7975397	ecoli	1406	E. coli	2018	32100	NA	NA	NA	NA	NA	NA	NA	NA	NA	NA	NA	NA	NA	NA	NA	NA	NA	NA	NA	NA	NA	NA	NA	NA	NA	NA	NA	NA	NA	NA	NA	NA	NA	NA	NA	NA	NA	NA	NA	NA	NA	NA
86	1acb67a8-5af5-42d1-b21c-9930d7975397_4	1acb67a8-5af5-42d1-b21c-9930d7975397	ecoli	1406	E. coli	2018	5093	NA	NA	NA	NA	NA	NA	NA	NA	NA	NA	NA	NA	NA	NA	NA	NA	NA	NA	NA	NA	NA	NA	NA	NA	NA	NA	NA	NA	NA	NA	NA	NA	NA	NA	NA	NA	NA	NA	NA	NA	NA	NA
87	1acb67a8-5af5-42d1-b21c-9930d7975397_5	1acb67a8-5af5-42d1-b21c-9930d7975397	ecoli	1406	E. coli	2018	3823	NA	NA	NA	NA	NA	NA	NA	NA	NA	NA	NA	NA	NA	NA	NA	NA	NA	NA	NA	NA	NA	NA	NA	NA	NA	NA	NA	NA	NA	NA	NA	NA	NA	NA	NA	NA	NA	NA	NA	NA	NA	NA
88	1acb67a8-5af5-42d1-b21c-9930d7975397_6	1acb67a8-5af5-42d1-b21c-9930d7975397	ecoli	1406	E. coli	2018	3188	NA	NA	NA	NA	NA	NA	NA	NA	NA	NA	NA	NA	NA	NA	NA	NA	NA	NA	NA	NA	NA	NA	NA	NA	NA	NA	NA	NA	NA	NA	NA	NA	NA	NA	NA	NA	NA	NA	NA	NA	NA	NA
89	1cb2f4ee-3073-4e12-8746-9a3f82c51ce0_2	1cb2f4ee-3073-4e12-8746-9a3f82c51ce0	kpneumoniae	1966	Klebsiella spp.	2018	253129	0	0	1	1	0	0	0	0	0	0	0	0	0	0	0	0	0	0	0	0	0	0	0	0	0	0	0	0	0	0	0	0	0	0	0	0	0	0	0	0	0	0
2	1ceef0f1-fe05-4a23-bdc0-22aca386db89_2	1ceef0f1-fe05-4a23-bdc0-22aca386db89	ecoli	73	E. coli	2018	133174	0	0	0	0	0	0	0	0	0	0	0	0	1	0	0	1	1	0	0	0	0	0	0	1	1	1	1	1	1	1	0	0	0	0	0	0	0	0	0	0	0	0
90	1ceef0f1-fe05-4a23-bdc0-22aca386db89_3	1ceef0f1-fe05-4a23-bdc0-22aca386db89	ecoli	73	E. coli	2018	3348	NA	NA	NA	NA	NA	NA	NA	NA	NA	NA	NA	NA	NA	NA	NA	NA	NA	NA	NA	NA	NA	NA	NA	NA	NA	NA	NA	NA	NA	NA	NA	NA	NA	NA	NA	NA	NA	NA	NA	NA	NA	NA
48	1ceef0f1-fe05-4a23-bdc0-22aca386db89_4	1ceef0f1-fe05-4a23-bdc0-22aca386db89	ecoli	73	E. coli	2018	1546	NA	NA	NA	NA	NA	NA	NA	NA	NA	NA	NA	NA	NA	NA	NA	NA	NA	NA	NA	NA	NA	NA	NA	NA	NA	NA	NA	NA	NA	NA	NA	NA	NA	NA	NA	NA	NA	NA	NA	NA	NA	NA
91	1d272145-4d1f-417e-b67a-39b60e1e815b_2	1d272145-4d1f-417e-b67a-39b60e1e815b	ecoli	131	E. coli	other	135063	0	0	0	0	0	0	0	0	0	0	0	0	0	0	0	0	0	0	0	0	0	0	0	0	0	0	0	0	0	0	0	0	0	0	0	0	0	0	0	0	0	0
39	1d272145-4d1f-417e-b67a-39b60e1e815b_3	1d272145-4d1f-417e-b67a-39b60e1e815b	ecoli	131	E. coli	other	5631	NA	NA	NA	NA	NA	NA	NA	NA	NA	NA	NA	NA	NA	NA	NA	NA	NA	NA	NA	NA	NA	NA	NA	NA	NA	NA	NA	NA	NA	NA	NA	NA	NA	NA	NA	NA	NA	NA	NA	NA	NA	NA
34	1d272145-4d1f-417e-b67a-39b60e1e815b_4	1d272145-4d1f-417e-b67a-39b60e1e815b	ecoli	131	E. coli	other	4071	NA	NA	NA	NA	NA	NA	NA	NA	NA	NA	NA	NA	NA	NA	NA	NA	NA	NA	NA	NA	NA	NA	NA	NA	NA	NA	NA	NA	NA	NA	NA	NA	NA	NA	NA	NA	NA	NA	NA	NA	NA	NA
43	1d272145-4d1f-417e-b67a-39b60e1e815b_5	1d272145-4d1f-417e-b67a-39b60e1e815b	ecoli	131	E. coli	other	1552	NA	NA	NA	NA	NA	NA	NA	NA	NA	NA	NA	NA	NA	NA	NA	NA	NA	NA	NA	NA	NA	NA	NA	NA	NA	NA	NA	NA	NA	NA	NA	NA	NA	NA	NA	NA	NA	NA	NA	NA	NA	NA
2	1da3b6f0-e0b6-4f45-8415-2d75fb6c4102_2	1da3b6f0-e0b6-4f45-8415-2d75fb6c4102	ecoli	73	E. coli	2009	112155	0	0	0	0	0	0	0	0	0	0	0	0	1	0	0	0	0	0	0	0	0	0	0	0	0	0	0	0	0	0	0	0	0	0	0	0	0	0	0	0	0	0
92	1da3b6f0-e0b6-4f45-8415-2d75fb6c4102_3	1da3b6f0-e0b6-4f45-8415-2d75fb6c4102	ecoli	73	E. coli	2009	2102	NA	NA	NA	NA	NA	NA	NA	NA	NA	NA	NA	NA	NA	NA	NA	NA	NA	NA	NA	NA	NA	NA	NA	NA	NA	NA	NA	NA	NA	NA	NA	NA	NA	NA	NA	NA	NA	NA	NA	NA	NA	NA
43	1da3b6f0-e0b6-4f45-8415-2d75fb6c4102_4	1da3b6f0-e0b6-4f45-8415-2d75fb6c4102	ecoli	73	E. coli	2009	1552	NA	NA	NA	NA	NA	NA	NA	NA	NA	NA	NA	NA	NA	NA	NA	NA	NA	NA	NA	NA	NA	NA	NA	NA	NA	NA	NA	NA	NA	NA	NA	NA	NA	NA	NA	NA	NA	NA	NA	NA	NA	NA
12	1e7672fc-0db5-49bc-a3e7-2424157e6278_2	1e7672fc-0db5-49bc-a3e7-2424157e6278	ecoli	73	E. coli	2018	118650	1	0	0	0	0	0	0	0	0	0	0	0	0	0	0	1	1	0	0	0	0	0	0	0	0	0	0	0	0	1	0	0	0	0	0	0	0	0	0	0	0	0
93	1ebd9494-939c-4054-9d15-55b9eabe4f9f_2	1ebd9494-939c-4054-9d15-55b9eabe4f9f	kpneumoniae	54	Klebsiella spp.	other	267175	0	0	0	0	0	0	0	0	0	0	0	0	0	0	0	0	0	0	0	0	0	0	0	0	0	0	0	0	0	0	0	0	0	0	0	0	0	0	0	0	0	0
14	1ebd9494-939c-4054-9d15-55b9eabe4f9f_3	1ebd9494-939c-4054-9d15-55b9eabe4f9f	kpneumoniae	54	Klebsiella spp.	other	132149	0	0	0	0	0	0	0	0	0	0	0	0	0	0	0	0	0	0	0	0	0	0	0	1	1	1	0	0	0	0	0	0	0	0	0	0	0	0	0	0	0	0
94	1ebd9494-939c-4054-9d15-55b9eabe4f9f_4	1ebd9494-939c-4054-9d15-55b9eabe4f9f	kpneumoniae	54	Klebsiella spp.	other	70837	NA	NA	NA	NA	NA	NA	NA	NA	NA	NA	NA	NA	NA	NA	NA	NA	NA	NA	NA	NA	NA	NA	NA	NA	NA	NA	NA	NA	NA	NA	NA	NA	NA	NA	NA	NA	NA	NA	NA	NA	NA	NA
95	1ebd9494-939c-4054-9d15-55b9eabe4f9f_5	1ebd9494-939c-4054-9d15-55b9eabe4f9f	kpneumoniae	54	Klebsiella spp.	other	4512	NA	NA	NA	NA	NA	NA	NA	NA	NA	NA	NA	NA	NA	NA	NA	NA	NA	NA	NA	NA	NA	NA	NA	NA	NA	NA	NA	NA	NA	NA	NA	NA	NA	NA	NA	NA	NA	NA	NA	NA	NA	NA
64	1ebd9494-939c-4054-9d15-55b9eabe4f9f_6	1ebd9494-939c-4054-9d15-55b9eabe4f9f	kpneumoniae	54	Klebsiella spp.	other	4096	NA	NA	NA	NA	NA	NA	NA	NA	NA	NA	NA	NA	NA	NA	NA	NA	NA	NA	NA	NA	NA	NA	NA	NA	NA	NA	NA	NA	NA	NA	NA	NA	NA	NA	NA	NA	NA	NA	NA	NA	NA	NA
3	1ed9ba5c-5d7a-405d-aed7-8457aeb82f3d_contig_2	1ed9ba5c-5d7a-405d-aed7-8457aeb82f3d	ecoli	297	E. coli	2018	201057	0	0	0	0	0	0	0	0	0	0	0	0	0	0	0	0	0	0	0	0	0	1	0	0	0	0	0	0	0	0	0	0	0	0	0	0	0	0	1	0	0	1
96	1f0092db-aa6d-4476-81c5-935dfd952c29_contig_2	1f0092db-aa6d-4476-81c5-935dfd952c29	koxytoca	213	Klebsiella spp.	other	228255	0	0	0	0	0	0	0	0	0	0	0	0	0	0	0	0	0	0	0	0	0	0	0	0	0	0	0	1	1	1	0	0	0	0	0	0	0	0	0	0	0	0
97	1f0092db-aa6d-4476-81c5-935dfd952c29_contig_3	1f0092db-aa6d-4476-81c5-935dfd952c29	koxytoca	213	Klebsiella spp.	other	8946	NA	NA	NA	NA	NA	NA	NA	NA	NA	NA	NA	NA	NA	NA	NA	NA	NA	NA	NA	NA	NA	NA	NA	NA	NA	NA	NA	NA	NA	NA	NA	NA	NA	NA	NA	NA	NA	NA	NA	NA	NA	NA
98	1f0092db-aa6d-4476-81c5-935dfd952c29_contig_4	1f0092db-aa6d-4476-81c5-935dfd952c29	koxytoca	213	Klebsiella spp.	other	3548	NA	NA	NA	NA	NA	NA	NA	NA	NA	NA	NA	NA	NA	NA	NA	NA	NA	NA	NA	NA	NA	NA	NA	NA	NA	NA	NA	NA	NA	NA	NA	NA	NA	NA	NA	NA	NA	NA	NA	NA	NA	NA
31	1f0092db-aa6d-4476-81c5-935dfd952c29_contig_5	1f0092db-aa6d-4476-81c5-935dfd952c29	koxytoca	213	Klebsiella spp.	other	2493	NA	NA	NA	NA	NA	NA	NA	NA	NA	NA	NA	NA	NA	NA	NA	NA	NA	NA	NA	NA	NA	NA	NA	NA	NA	NA	NA	NA	NA	NA	NA	NA	NA	NA	NA	NA	NA	NA	NA	NA	NA	NA
12	2209722f-1095-4952-8131-b6f08869b9f9_2	2209722f-1095-4952-8131-b6f08869b9f9	ecoli	73	E. coli	other	113025	1	0	0	0	0	0	0	0	0	0	0	0	0	0	0	1	1	0	0	0	0	0	0	0	0	0	0	0	0	1	0	0	0	0	0	0	0	0	0	0	0	0
99	2233c4fd-c922-4fa8-8b2a-e47069550774_contig_1	2233c4fd-c922-4fa8-8b2a-e47069550774	ecoli	5566	other	2009	87609	NA	NA	NA	NA	NA	NA	NA	NA	NA	NA	NA	NA	NA	NA	NA	NA	NA	NA	NA	NA	NA	NA	NA	NA	NA	NA	NA	NA	NA	NA	NA	NA	NA	NA	NA	NA	NA	NA	NA	NA	NA	NA
100	2233c4fd-c922-4fa8-8b2a-e47069550774_contig_3	2233c4fd-c922-4fa8-8b2a-e47069550774	ecoli	5566	other	2009	90336	0	0	0	0	0	0	0	0	0	0	0	0	0	0	0	0	0	0	0	0	0	0	0	0	0	0	0	0	0	0	0	0	0	0	0	0	0	0	0	0	0	0
101	2233c4fd-c922-4fa8-8b2a-e47069550774_contig_4	2233c4fd-c922-4fa8-8b2a-e47069550774	ecoli	5566	other	2009	12334	NA	NA	NA	NA	NA	NA	NA	NA	NA	NA	NA	NA	NA	NA	NA	NA	NA	NA	NA	NA	NA	NA	NA	NA	NA	NA	NA	NA	NA	NA	NA	NA	NA	NA	NA	NA	NA	NA	NA	NA	NA	NA
102	2233c4fd-c922-4fa8-8b2a-e47069550774_contig_5	2233c4fd-c922-4fa8-8b2a-e47069550774	ecoli	5566	other	2009	70448	NA	NA	NA	NA	NA	NA	NA	NA	NA	NA	NA	NA	NA	NA	NA	NA	NA	NA	NA	NA	NA	NA	NA	NA	NA	NA	NA	NA	NA	NA	NA	NA	NA	NA	NA	NA	NA	NA	NA	NA	NA	NA
103	2294952a-6a80-4178-867b-dbb8080455ab_contig_2	2294952a-6a80-4178-867b-dbb8080455ab	kpneumoniae	-	Klebsiella spp.	2018	180076	0	0	0	0	0	0	0	0	0	0	0	0	0	0	0	0	0	0	0	0	0	0	0	0	0	0	0	0	0	0	0	0	0	0	0	0	0	0	0	0	0	0
104	2294952a-6a80-4178-867b-dbb8080455ab_contig_3	2294952a-6a80-4178-867b-dbb8080455ab	kpneumoniae	-	Klebsiella spp.	2018	129313	0	0	0	0	0	0	0	0	0	0	0	0	0	0	0	1	1	0	0	0	0	0	0	0	0	0	0	0	1	1	0	0	0	0	0	0	0	0	0	0	0	0
48	2294952a-6a80-4178-867b-dbb8080455ab_contig_4	2294952a-6a80-4178-867b-dbb8080455ab	kpneumoniae	-	Klebsiella spp.	2018	1570	NA	NA	NA	NA	NA	NA	NA	NA	NA	NA	NA	NA	NA	NA	NA	NA	NA	NA	NA	NA	NA	NA	NA	NA	NA	NA	NA	NA	NA	NA	NA	NA	NA	NA	NA	NA	NA	NA	NA	NA	NA	NA
105	22a9cac9-e769-4e6b-bed8-01f835c0e170_contig_1	22a9cac9-e769-4e6b-bed8-01f835c0e170	kpneumoniae	589	Klebsiella spp.	2018	5636	NA	NA	NA	NA	NA	NA	NA	NA	NA	NA	NA	NA	NA	NA	NA	NA	NA	NA	NA	NA	NA	NA	NA	NA	NA	NA	NA	NA	NA	NA	NA	NA	NA	NA	NA	NA	NA	NA	NA	NA	NA	NA
63	22a9cac9-e769-4e6b-bed8-01f835c0e170_contig_3	22a9cac9-e769-4e6b-bed8-01f835c0e170	kpneumoniae	589	Klebsiella spp.	2018	256248	0	0	0	0	0	0	0	0	0	0	0	0	0	0	0	0	0	0	0	0	0	0	0	0	0	0	0	1	1	1	0	0	0	0	0	0	0	0	0	0	0	0
106	22a9cac9-e769-4e6b-bed8-01f835c0e170_contig_4	22a9cac9-e769-4e6b-bed8-01f835c0e170	kpneumoniae	589	Klebsiella spp.	2018	79347	0	0	0	0	0	0	0	0	0	0	0	0	1	0	0	0	0	0	0	0	0	0	0	1	1	1	0	0	0	0	0	0	0	0	0	0	0	0	0	0	0	0
32	22de8ee1-57d3-473d-ae87-52a897bc780a_2	22de8ee1-57d3-473d-ae87-52a897bc780a	ecoli	550	E. coli	2018	74098	0	0	0	0	0	0	0	0	0	0	0	0	1	0	0	0	0	0	0	0	0	0	0	0	0	0	0	0	0	0	0	0	0	0	0	0	0	0	0	0	0	0
60	22de8ee1-57d3-473d-ae87-52a897bc780a_3	22de8ee1-57d3-473d-ae87-52a897bc780a	ecoli	550	E. coli	2018	7939	NA	NA	NA	NA	NA	NA	NA	NA	NA	NA	NA	NA	NA	NA	NA	NA	NA	NA	NA	NA	NA	NA	NA	NA	NA	NA	NA	NA	NA	NA	NA	NA	NA	NA	NA	NA	NA	NA	NA	NA	NA	NA
92	22de8ee1-57d3-473d-ae87-52a897bc780a_4	22de8ee1-57d3-473d-ae87-52a897bc780a	ecoli	550	E. coli	2018	2089	NA	NA	NA	NA	NA	NA	NA	NA	NA	NA	NA	NA	NA	NA	NA	NA	NA	NA	NA	NA	NA	NA	NA	NA	NA	NA	NA	NA	NA	NA	NA	NA	NA	NA	NA	NA	NA	NA	NA	NA	NA	NA
2	242fad6f-1dfc-46b8-aa03-ce9238896fbf_2	242fad6f-1dfc-46b8-aa03-ce9238896fbf	ecoli	131	E. coli	other	117292	1	0	0	0	0	0	0	0	0	0	0	0	0	0	1	1	1	0	0	0	0	0	0	1	1	1	0	0	0	0	0	0	0	0	0	0	0	0	0	0	0	0
5	242fad6f-1dfc-46b8-aa03-ce9238896fbf_3	242fad6f-1dfc-46b8-aa03-ce9238896fbf	ecoli	131	E. coli	other	5167	NA	NA	NA	NA	NA	NA	NA	NA	NA	NA	NA	NA	NA	NA	NA	NA	NA	NA	NA	NA	NA	NA	NA	NA	NA	NA	NA	NA	NA	NA	NA	NA	NA	NA	NA	NA	NA	NA	NA	NA	NA	NA
6	242fad6f-1dfc-46b8-aa03-ce9238896fbf_4	242fad6f-1dfc-46b8-aa03-ce9238896fbf	ecoli	131	E. coli	other	1549	NA	NA	NA	NA	NA	NA	NA	NA	NA	NA	NA	NA	NA	NA	NA	NA	NA	NA	NA	NA	NA	NA	NA	NA	NA	NA	NA	NA	NA	NA	NA	NA	NA	NA	NA	NA	NA	NA	NA	NA	NA	NA
5	24a5d36f-8c59-4aee-816a-659ca2e65d47_10	24a5d36f-8c59-4aee-816a-659ca2e65d47	ecoli	59	E. coli	2018	5164	NA	NA	NA	NA	NA	NA	NA	NA	NA	NA	NA	NA	NA	NA	NA	NA	NA	NA	NA	NA	NA	NA	NA	NA	NA	NA	NA	NA	NA	NA	NA	NA	NA	NA	NA	NA	NA	NA	NA	NA	NA	NA
34	24a5d36f-8c59-4aee-816a-659ca2e65d47_11	24a5d36f-8c59-4aee-816a-659ca2e65d47	ecoli	59	E. coli	2018	4087	NA	NA	NA	NA	NA	NA	NA	NA	NA	NA	NA	NA	NA	NA	NA	NA	NA	NA	NA	NA	NA	NA	NA	NA	NA	NA	NA	NA	NA	NA	NA	NA	NA	NA	NA	NA	NA	NA	NA	NA	NA	NA
107	24a5d36f-8c59-4aee-816a-659ca2e65d47_12	24a5d36f-8c59-4aee-816a-659ca2e65d47	ecoli	59	E. coli	2018	4073	NA	NA	NA	NA	NA	NA	NA	NA	NA	NA	NA	NA	NA	NA	NA	NA	NA	NA	NA	NA	NA	NA	NA	NA	NA	NA	NA	NA	NA	NA	NA	NA	NA	NA	NA	NA	NA	NA	NA	NA	NA	NA
108	24a5d36f-8c59-4aee-816a-659ca2e65d47_13	24a5d36f-8c59-4aee-816a-659ca2e65d47	ecoli	59	E. coli	2018	2934	NA	NA	NA	NA	NA	NA	NA	NA	NA	NA	NA	NA	NA	NA	NA	NA	NA	NA	NA	NA	NA	NA	NA	NA	NA	NA	NA	NA	NA	NA	NA	NA	NA	NA	NA	NA	NA	NA	NA	NA	NA	NA
109	24a5d36f-8c59-4aee-816a-659ca2e65d47_14	24a5d36f-8c59-4aee-816a-659ca2e65d47	ecoli	59	E. coli	2018	2740	NA	NA	NA	NA	NA	NA	NA	NA	NA	NA	NA	NA	NA	NA	NA	NA	NA	NA	NA	NA	NA	NA	NA	NA	NA	NA	NA	NA	NA	NA	NA	NA	NA	NA	NA	NA	NA	NA	NA	NA	NA	NA
110	24a5d36f-8c59-4aee-816a-659ca2e65d47_15	24a5d36f-8c59-4aee-816a-659ca2e65d47	ecoli	59	E. coli	2018	2671	NA	NA	NA	NA	NA	NA	NA	NA	NA	NA	NA	NA	NA	NA	NA	NA	NA	NA	NA	NA	NA	NA	NA	NA	NA	NA	NA	NA	NA	NA	NA	NA	NA	NA	NA	NA	NA	NA	NA	NA	NA	NA
92	24a5d36f-8c59-4aee-816a-659ca2e65d47_16	24a5d36f-8c59-4aee-816a-659ca2e65d47	ecoli	59	E. coli	2018	2077	NA	NA	NA	NA	NA	NA	NA	NA	NA	NA	NA	NA	NA	NA	NA	NA	NA	NA	NA	NA	NA	NA	NA	NA	NA	NA	NA	NA	NA	NA	NA	NA	NA	NA	NA	NA	NA	NA	NA	NA	NA	NA
43	24a5d36f-8c59-4aee-816a-659ca2e65d47_17	24a5d36f-8c59-4aee-816a-659ca2e65d47	ecoli	59	E. coli	2018	1506	NA	NA	NA	NA	NA	NA	NA	NA	NA	NA	NA	NA	NA	NA	NA	NA	NA	NA	NA	NA	NA	NA	NA	NA	NA	NA	NA	NA	NA	NA	NA	NA	NA	NA	NA	NA	NA	NA	NA	NA	NA	NA
32	24a5d36f-8c59-4aee-816a-659ca2e65d47_2	24a5d36f-8c59-4aee-816a-659ca2e65d47	ecoli	59	E. coli	2018	66259	NA	NA	NA	NA	NA	NA	NA	NA	NA	NA	NA	NA	NA	NA	NA	NA	NA	NA	NA	NA	NA	NA	NA	NA	NA	NA	NA	NA	NA	NA	NA	NA	NA	NA	NA	NA	NA	NA	NA	NA	NA	NA
21	24a5d36f-8c59-4aee-816a-659ca2e65d47_3	24a5d36f-8c59-4aee-816a-659ca2e65d47	ecoli	59	E. coli	2018	32450	NA	NA	NA	NA	NA	NA	NA	NA	NA	NA	NA	NA	NA	NA	NA	NA	NA	NA	NA	NA	NA	NA	NA	NA	NA	NA	NA	NA	NA	NA	NA	NA	NA	NA	NA	NA	NA	NA	NA	NA	NA	NA
4	24a5d36f-8c59-4aee-816a-659ca2e65d47_4	24a5d36f-8c59-4aee-816a-659ca2e65d47	ecoli	59	E. coli	2018	29018	NA	NA	NA	NA	NA	NA	NA	NA	NA	NA	NA	NA	NA	NA	NA	NA	NA	NA	NA	NA	NA	NA	NA	NA	NA	NA	NA	NA	NA	NA	NA	NA	NA	NA	NA	NA	NA	NA	NA	NA	NA	NA
111	24a5d36f-8c59-4aee-816a-659ca2e65d47_5	24a5d36f-8c59-4aee-816a-659ca2e65d47	ecoli	59	E. coli	2018	7465	NA	NA	NA	NA	NA	NA	NA	NA	NA	NA	NA	NA	NA	NA	NA	NA	NA	NA	NA	NA	NA	NA	NA	NA	NA	NA	NA	NA	NA	NA	NA	NA	NA	NA	NA	NA	NA	NA	NA	NA	NA	NA
112	24a5d36f-8c59-4aee-816a-659ca2e65d47_6	24a5d36f-8c59-4aee-816a-659ca2e65d47	ecoli	59	E. coli	2018	6648	NA	NA	NA	NA	NA	NA	NA	NA	NA	NA	NA	NA	NA	NA	NA	NA	NA	NA	NA	NA	NA	NA	NA	NA	NA	NA	NA	NA	NA	NA	NA	NA	NA	NA	NA	NA	NA	NA	NA	NA	NA	NA
37	24a5d36f-8c59-4aee-816a-659ca2e65d47_7	24a5d36f-8c59-4aee-816a-659ca2e65d47	ecoli	59	E. coli	2018	5689	NA	NA	NA	NA	NA	NA	NA	NA	NA	NA	NA	NA	NA	NA	NA	NA	NA	NA	NA	NA	NA	NA	NA	NA	NA	NA	NA	NA	NA	NA	NA	NA	NA	NA	NA	NA	NA	NA	NA	NA	NA	NA
39	24a5d36f-8c59-4aee-816a-659ca2e65d47_8	24a5d36f-8c59-4aee-816a-659ca2e65d47	ecoli	59	E. coli	2018	5631	NA	NA	NA	NA	NA	NA	NA	NA	NA	NA	NA	NA	NA	NA	NA	NA	NA	NA	NA	NA	NA	NA	NA	NA	NA	NA	NA	NA	NA	NA	NA	NA	NA	NA	NA	NA	NA	NA	NA	NA	NA	NA
113	24a5d36f-8c59-4aee-816a-659ca2e65d47_9	24a5d36f-8c59-4aee-816a-659ca2e65d47	ecoli	59	E. coli	2018	5250	NA	NA	NA	NA	NA	NA	NA	NA	NA	NA	NA	NA	NA	NA	NA	NA	NA	NA	NA	NA	NA	NA	NA	NA	NA	NA	NA	NA	NA	NA	NA	NA	NA	NA	NA	NA	NA	NA	NA	NA	NA	NA
114	2559c82f-4493-491b-bb92-7b6af95a3176_2	2559c82f-4493-491b-bb92-7b6af95a3176	ecoli	-	E. coli	2009	157497	0	0	0	0	0	0	0	0	0	0	0	0	0	0	0	0	0	0	0	0	0	1	0	0	0	0	0	0	0	0	0	0	0	0	0	0	0	0	0	0	0	1
115	2559c82f-4493-491b-bb92-7b6af95a3176_3	2559c82f-4493-491b-bb92-7b6af95a3176	ecoli	-	E. coli	2009	65120	NA	NA	NA	NA	NA	NA	NA	NA	NA	NA	NA	NA	NA	NA	NA	NA	NA	NA	NA	NA	NA	NA	NA	NA	NA	NA	NA	NA	NA	NA	NA	NA	NA	NA	NA	NA	NA	NA	NA	NA	NA	NA
91	25bd9719-0055-44ad-a122-c490f08044b6_2	25bd9719-0055-44ad-a122-c490f08044b6	ecoli	38	E. coli	2018	193295	1	0	0	0	0	0	0	0	0	0	0	0	0	0	1	1	1	0	0	0	0	0	0	0	0	0	0	0	0	0	0	0	0	0	0	0	0	0	0	0	0	0
1	25eed0ba-65ad-45ab-acf4-7e48994138e1_2	25eed0ba-65ad-45ab-acf4-7e48994138e1	ecoli	12	E. coli	other	116890	1	0	0	0	0	0	0	0	0	0	0	0	0	0	0	0	0	0	0	0	0	0	0	0	0	0	0	0	0	0	0	0	0	0	0	0	0	0	0	0	0	0
116	25eed0ba-65ad-45ab-acf4-7e48994138e1_3	25eed0ba-65ad-45ab-acf4-7e48994138e1	ecoli	12	E. coli	other	5653	NA	NA	NA	NA	NA	NA	NA	NA	NA	NA	NA	NA	NA	NA	NA	NA	NA	NA	NA	NA	NA	NA	NA	NA	NA	NA	NA	NA	NA	NA	NA	NA	NA	NA	NA	NA	NA	NA	NA	NA	NA	NA
13	260c1741-7027-4a38-96e3-669c0655fd20_2	260c1741-7027-4a38-96e3-669c0655fd20	kpneumoniae	490	Klebsiella spp.	other	224365	0	0	0	0	0	0	0	0	0	0	0	0	0	0	0	0	0	0	0	0	0	0	0	0	0	0	0	0	0	0	0	0	0	0	0	0	0	0	0	0	0	0
117	260c1741-7027-4a38-96e3-669c0655fd20_3	260c1741-7027-4a38-96e3-669c0655fd20	kpneumoniae	490	Klebsiella spp.	other	93237	NA	NA	NA	NA	NA	NA	NA	NA	NA	NA	NA	NA	NA	NA	NA	NA	NA	NA	NA	NA	NA	NA	NA	NA	NA	NA	NA	NA	NA	NA	NA	NA	NA	NA	NA	NA	NA	NA	NA	NA	NA	NA
14	260c1741-7027-4a38-96e3-669c0655fd20_4	260c1741-7027-4a38-96e3-669c0655fd20	kpneumoniae	490	Klebsiella spp.	other	49278	0	0	0	0	0	0	0	0	0	0	0	0	1	0	0	0	0	0	0	0	0	0	0	1	1	1	0	0	0	0	0	0	0	0	0	0	0	0	0	0	0	0
15	260c1741-7027-4a38-96e3-669c0655fd20_5	260c1741-7027-4a38-96e3-669c0655fd20	kpneumoniae	490	Klebsiella spp.	other	19076	NA	NA	NA	NA	NA	NA	NA	NA	NA	NA	NA	NA	NA	NA	NA	NA	NA	NA	NA	NA	NA	NA	NA	NA	NA	NA	NA	NA	NA	NA	NA	NA	NA	NA	NA	NA	NA	NA	NA	NA	NA	NA
16	260c1741-7027-4a38-96e3-669c0655fd20_6	260c1741-7027-4a38-96e3-669c0655fd20	kpneumoniae	490	Klebsiella spp.	other	9553	NA	NA	NA	NA	NA	NA	NA	NA	NA	NA	NA	NA	NA	NA	NA	NA	NA	NA	NA	NA	NA	NA	NA	NA	NA	NA	NA	NA	NA	NA	NA	NA	NA	NA	NA	NA	NA	NA	NA	NA	NA	NA
118	260c1741-7027-4a38-96e3-669c0655fd20_7	260c1741-7027-4a38-96e3-669c0655fd20	kpneumoniae	490	Klebsiella spp.	other	8492	NA	NA	NA	NA	NA	NA	NA	NA	NA	NA	NA	NA	NA	NA	NA	NA	NA	NA	NA	NA	NA	NA	NA	NA	NA	NA	NA	NA	NA	NA	NA	NA	NA	NA	NA	NA	NA	NA	NA	NA	NA	NA
18	260c1741-7027-4a38-96e3-669c0655fd20_8	260c1741-7027-4a38-96e3-669c0655fd20	kpneumoniae	490	Klebsiella spp.	other	5366	NA	NA	NA	NA	NA	NA	NA	NA	NA	NA	NA	NA	NA	NA	NA	NA	NA	NA	NA	NA	NA	NA	NA	NA	NA	NA	NA	NA	NA	NA	NA	NA	NA	NA	NA	NA	NA	NA	NA	NA	NA	NA
3	261017a0-0b63-433d-87ae-ee5f3e3e6056_2	261017a0-0b63-433d-87ae-ee5f3e3e6056	ecoli	367	E. coli	other	148956	0	0	0	0	0	0	0	0	0	0	0	0	1	0	0	0	0	0	0	0	0	1	0	1	1	1	1	1	1	1	0	0	0	0	0	0	0	0	1	0	0	1
3	2689a1c8-ae9e-4f7b-bc2c-0ddc73053a02_2	2689a1c8-ae9e-4f7b-bc2c-0ddc73053a02	ecoli	69	E. coli	2009	158362	0	0	0	0	0	0	0	0	0	0	0	0	1	0	0	0	0	0	0	0	0	1	0	1	1	1	1	1	1	1	0	0	0	0	0	0	0	0	1	0	0	1
5	2689a1c8-ae9e-4f7b-bc2c-0ddc73053a02_3	2689a1c8-ae9e-4f7b-bc2c-0ddc73053a02	ecoli	69	E. coli	2009	5149	NA	NA	NA	NA	NA	NA	NA	NA	NA	NA	NA	NA	NA	NA	NA	NA	NA	NA	NA	NA	NA	NA	NA	NA	NA	NA	NA	NA	NA	NA	NA	NA	NA	NA	NA	NA	NA	NA	NA	NA	NA	NA
37	27e2513d-6427-411b-ba7c-0f2fce69a57b_2	27e2513d-6427-411b-ba7c-0f2fce69a57b	ecoli	73	E. coli	other	11432	NA	NA	NA	NA	NA	NA	NA	NA	NA	NA	NA	NA	NA	NA	NA	NA	NA	NA	NA	NA	NA	NA	NA	NA	NA	NA	NA	NA	NA	NA	NA	NA	NA	NA	NA	NA	NA	NA	NA	NA	NA	NA
91	2829c54a-2aaa-4897-99a3-5c71c680dcfa_2	2829c54a-2aaa-4897-99a3-5c71c680dcfa	ecoli	69	E. coli	2018	104730	0	0	0	0	0	0	0	0	0	0	0	0	0	0	1	1	1	0	0	0	0	0	0	0	0	0	0	0	0	0	0	0	0	0	0	0	0	0	0	0	0	0
32	2829c54a-2aaa-4897-99a3-5c71c680dcfa_3	2829c54a-2aaa-4897-99a3-5c71c680dcfa	ecoli	69	E. coli	2018	70614	NA	NA	NA	NA	NA	NA	NA	NA	NA	NA	NA	NA	NA	NA	NA	NA	NA	NA	NA	NA	NA	NA	NA	NA	NA	NA	NA	NA	NA	NA	NA	NA	NA	NA	NA	NA	NA	NA	NA	NA	NA	NA
5	2829c54a-2aaa-4897-99a3-5c71c680dcfa_4	2829c54a-2aaa-4897-99a3-5c71c680dcfa	ecoli	69	E. coli	2018	5163	NA	NA	NA	NA	NA	NA	NA	NA	NA	NA	NA	NA	NA	NA	NA	NA	NA	NA	NA	NA	NA	NA	NA	NA	NA	NA	NA	NA	NA	NA	NA	NA	NA	NA	NA	NA	NA	NA	NA	NA	NA	NA
119	2829c54a-2aaa-4897-99a3-5c71c680dcfa_5	2829c54a-2aaa-4897-99a3-5c71c680dcfa	ecoli	69	E. coli	2018	2096	NA	NA	NA	NA	NA	NA	NA	NA	NA	NA	NA	NA	NA	NA	NA	NA	NA	NA	NA	NA	NA	NA	NA	NA	NA	NA	NA	NA	NA	NA	NA	NA	NA	NA	NA	NA	NA	NA	NA	NA	NA	NA
54	287e7e98-f7ab-477d-b4a5-46541ffda33d_2	287e7e98-f7ab-477d-b4a5-46541ffda33d	ecoli	-	E. coli	2009	89456	0	0	0	0	0	0	0	0	0	0	0	0	1	0	0	0	0	0	0	0	0	0	0	0	0	0	0	0	0	0	0	0	0	0	0	0	0	0	0	0	0	0
1	28cfd66c-4b98-4dd5-8f32-eabeef3fe2fb_2	28cfd66c-4b98-4dd5-8f32-eabeef3fe2fb	ecoli	131	E. coli	2018	120873	1	0	0	0	0	0	0	0	0	0	0	0	1	0	0	0	0	0	0	0	0	0	0	0	0	0	0	0	0	0	0	0	0	0	0	0	0	0	0	0	0	0
12	293df4d6-3962-4a9e-84d5-c0ca4d02430e_contig_2	293df4d6-3962-4a9e-84d5-c0ca4d02430e	ecoli	73	E. coli	2018	149492	1	0	0	0	0	0	0	0	0	0	0	0	1	0	0	0	0	0	0	0	0	0	0	0	0	0	0	0	0	0	0	0	0	0	0	0	0	0	0	0	0	0
120	29868da9-9dec-4cba-9066-19dae4ec4218_2	29868da9-9dec-4cba-9066-19dae4ec4218	ecloacae	90	other	other	298087	0	0	0	0	0	0	0	0	0	0	0	0	1	0	0	1	1	0	0	0	0	0	0	1	1	1	0	0	1	1	0	0	0	0	0	0	0	0	0	0	0	0
121	29868da9-9dec-4cba-9066-19dae4ec4218_3	29868da9-9dec-4cba-9066-19dae4ec4218	ecloacae	90	other	other	66908	0	0	0	0	0	0	0	0	0	0	0	0	0	0	0	0	0	0	0	0	0	0	0	0	0	0	0	0	0	0	0	0	0	0	0	0	0	0	0	0	0	0
122	29868da9-9dec-4cba-9066-19dae4ec4218_4	29868da9-9dec-4cba-9066-19dae4ec4218	ecloacae	90	other	other	2496	NA	NA	NA	NA	NA	NA	NA	NA	NA	NA	NA	NA	NA	NA	NA	NA	NA	NA	NA	NA	NA	NA	NA	NA	NA	NA	NA	NA	NA	NA	NA	NA	NA	NA	NA	NA	NA	NA	NA	NA	NA	NA
89	2ae575e3-f2cb-475b-b363-2aae7c927a17_2	2ae575e3-f2cb-475b-b363-2aae7c927a17	kpneumoniae	661	Klebsiella spp.	other	234398	0	0	1	1	0	0	0	0	0	0	0	0	0	0	0	0	0	0	0	0	0	0	0	0	0	0	0	0	0	0	0	0	0	0	0	0	0	0	0	0	0	0
34	2ae575e3-f2cb-475b-b363-2aae7c927a17_3	2ae575e3-f2cb-475b-b363-2aae7c927a17	kpneumoniae	661	Klebsiella spp.	other	4083	NA	NA	NA	NA	NA	NA	NA	NA	NA	NA	NA	NA	NA	NA	NA	NA	NA	NA	NA	NA	NA	NA	NA	NA	NA	NA	NA	NA	NA	NA	NA	NA	NA	NA	NA	NA	NA	NA	NA	NA	NA	NA
123	2b39f0a9-530e-4a5a-a333-bf95b89b27d4_2	2b39f0a9-530e-4a5a-a333-bf95b89b27d4	ecoli	106	E. coli	2018	98752	NA	NA	NA	NA	NA	NA	NA	NA	NA	NA	NA	NA	NA	NA	NA	NA	NA	NA	NA	NA	NA	NA	NA	NA	NA	NA	NA	NA	NA	NA	NA	NA	NA	NA	NA	NA	NA	NA	NA	NA	NA	NA
63	2b4d0bc7-315e-4a17-9eae-1d33d7892843_2	2b4d0bc7-315e-4a17-9eae-1d33d7892843	kpneumoniae	17	Klebsiella spp.	other	155419	0	0	0	0	0	0	0	0	0	0	0	0	1	0	0	1	1	0	0	0	0	0	0	1	1	1	0	0	0	0	0	0	0	0	0	0	0	0	0	0	0	0
124	2b4d0bc7-315e-4a17-9eae-1d33d7892843_3	2b4d0bc7-315e-4a17-9eae-1d33d7892843	kpneumoniae	17	Klebsiella spp.	other	4660	NA	NA	NA	NA	NA	NA	NA	NA	NA	NA	NA	NA	NA	NA	NA	NA	NA	NA	NA	NA	NA	NA	NA	NA	NA	NA	NA	NA	NA	NA	NA	NA	NA	NA	NA	NA	NA	NA	NA	NA	NA	NA
125	2b4d0bc7-315e-4a17-9eae-1d33d7892843_4	2b4d0bc7-315e-4a17-9eae-1d33d7892843	kpneumoniae	17	Klebsiella spp.	other	3262	NA	NA	NA	NA	NA	NA	NA	NA	NA	NA	NA	NA	NA	NA	NA	NA	NA	NA	NA	NA	NA	NA	NA	NA	NA	NA	NA	NA	NA	NA	NA	NA	NA	NA	NA	NA	NA	NA	NA	NA	NA	NA
32	2bb315ce-6907-4f03-9416-982c07d47256_2	2bb315ce-6907-4f03-9416-982c07d47256	ecoli	14	E. coli	2018	69922	NA	NA	NA	NA	NA	NA	NA	NA	NA	NA	NA	NA	NA	NA	NA	NA	NA	NA	NA	NA	NA	NA	NA	NA	NA	NA	NA	NA	NA	NA	NA	NA	NA	NA	NA	NA	NA	NA	NA	NA	NA	NA
39	2bb315ce-6907-4f03-9416-982c07d47256_3	2bb315ce-6907-4f03-9416-982c07d47256	ecoli	14	E. coli	2018	5631	NA	NA	NA	NA	NA	NA	NA	NA	NA	NA	NA	NA	NA	NA	NA	NA	NA	NA	NA	NA	NA	NA	NA	NA	NA	NA	NA	NA	NA	NA	NA	NA	NA	NA	NA	NA	NA	NA	NA	NA	NA	NA
5	2bb315ce-6907-4f03-9416-982c07d47256_4	2bb315ce-6907-4f03-9416-982c07d47256	ecoli	14	E. coli	2018	5165	NA	NA	NA	NA	NA	NA	NA	NA	NA	NA	NA	NA	NA	NA	NA	NA	NA	NA	NA	NA	NA	NA	NA	NA	NA	NA	NA	NA	NA	NA	NA	NA	NA	NA	NA	NA	NA	NA	NA	NA	NA	NA
34	2bb315ce-6907-4f03-9416-982c07d47256_5	2bb315ce-6907-4f03-9416-982c07d47256	ecoli	14	E. coli	2018	4082	NA	NA	NA	NA	NA	NA	NA	NA	NA	NA	NA	NA	NA	NA	NA	NA	NA	NA	NA	NA	NA	NA	NA	NA	NA	NA	NA	NA	NA	NA	NA	NA	NA	NA	NA	NA	NA	NA	NA	NA	NA	NA
43	2bb315ce-6907-4f03-9416-982c07d47256_6	2bb315ce-6907-4f03-9416-982c07d47256	ecoli	14	E. coli	2018	1552	NA	NA	NA	NA	NA	NA	NA	NA	NA	NA	NA	NA	NA	NA	NA	NA	NA	NA	NA	NA	NA	NA	NA	NA	NA	NA	NA	NA	NA	NA	NA	NA	NA	NA	NA	NA	NA	NA	NA	NA	NA	NA
126	2bb55f31-9780-4851-9ea1-437573f97e6b_2	2bb55f31-9780-4851-9ea1-437573f97e6b	ecoli	73	E. coli	2018	34736	NA	NA	NA	NA	NA	NA	NA	NA	NA	NA	NA	NA	NA	NA	NA	NA	NA	NA	NA	NA	NA	NA	NA	NA	NA	NA	NA	NA	NA	NA	NA	NA	NA	NA	NA	NA	NA	NA	NA	NA	NA	NA
69	2bb55f31-9780-4851-9ea1-437573f97e6b_3	2bb55f31-9780-4851-9ea1-437573f97e6b	ecoli	73	E. coli	2018	6077	NA	NA	NA	NA	NA	NA	NA	NA	NA	NA	NA	NA	NA	NA	NA	NA	NA	NA	NA	NA	NA	NA	NA	NA	NA	NA	NA	NA	NA	NA	NA	NA	NA	NA	NA	NA	NA	NA	NA	NA	NA	NA
127	2bbace60-69b0-4521-b60e-5b37013e2d29_2	2bbace60-69b0-4521-b60e-5b37013e2d29	ecoli	421	E. coli	2009	111917	0	0	0	0	0	0	0	0	0	0	0	0	0	0	0	0	0	0	0	0	0	0	0	0	0	0	0	0	0	0	0	0	0	0	0	0	0	0	0	0	0	1
128	2bbace60-69b0-4521-b60e-5b37013e2d29_3	2bbace60-69b0-4521-b60e-5b37013e2d29	ecoli	421	E. coli	2009	24242	NA	NA	NA	NA	NA	NA	NA	NA	NA	NA	NA	NA	NA	NA	NA	NA	NA	NA	NA	NA	NA	NA	NA	NA	NA	NA	NA	NA	NA	NA	NA	NA	NA	NA	NA	NA	NA	NA	NA	NA	NA	NA
13	2bcb48ca-133b-4c9d-a7bc-da1e86587299_2	2bcb48ca-133b-4c9d-a7bc-da1e86587299	kpneumoniae	147	Klebsiella spp.	other	188804	0	0	0	0	0	0	0	0	0	0	0	0	0	0	0	0	0	0	0	0	0	0	0	0	0	0	0	0	0	0	0	0	0	0	0	0	0	0	0	0	0	0
129	2bcb48ca-133b-4c9d-a7bc-da1e86587299_3	2bcb48ca-133b-4c9d-a7bc-da1e86587299	kpneumoniae	147	Klebsiella spp.	other	51257	0	0	0	0	0	0	0	0	0	0	0	0	0	0	0	0	0	0	0	0	0	0	0	0	0	0	0	0	0	0	0	0	0	0	0	0	0	0	0	0	0	0
130	2bcb48ca-133b-4c9d-a7bc-da1e86587299_4	2bcb48ca-133b-4c9d-a7bc-da1e86587299	kpneumoniae	147	Klebsiella spp.	other	4168	NA	NA	NA	NA	NA	NA	NA	NA	NA	NA	NA	NA	NA	NA	NA	NA	NA	NA	NA	NA	NA	NA	NA	NA	NA	NA	NA	NA	NA	NA	NA	NA	NA	NA	NA	NA	NA	NA	NA	NA	NA	NA
12	2bcdf6bf-8da7-4ea6-aa43-5e4fe899f1e3_2	2bcdf6bf-8da7-4ea6-aa43-5e4fe899f1e3	ecoli	73	E. coli	2009	84404	0	0	0	0	0	0	0	0	0	0	0	0	0	0	0	1	1	0	0	0	0	0	0	0	0	0	0	0	0	1	0	0	0	0	0	0	0	0	0	0	0	0
32	2bcdf6bf-8da7-4ea6-aa43-5e4fe899f1e3_3	2bcdf6bf-8da7-4ea6-aa43-5e4fe899f1e3	ecoli	73	E. coli	2009	71753	0	0	0	0	0	0	0	0	0	0	0	0	1	0	0	0	0	0	0	0	0	0	0	0	0	0	0	0	0	0	0	0	0	0	0	0	0	0	0	0	0	0
1	2c0269fe-7122-4a79-ada6-8a679108e850_2	2c0269fe-7122-4a79-ada6-8a679108e850	ecoli	73	E. coli	2009	114236	1	0	0	0	0	0	0	0	0	0	0	0	0	0	0	0	0	0	0	0	0	0	0	0	0	0	0	0	0	0	0	0	0	0	0	0	0	0	0	0	0	0
1	2c11aa2e-b253-495a-aae7-8b3ca2de1872_2	2c11aa2e-b253-495a-aae7-8b3ca2de1872	ecoli	131	E. coli	other	144456	1	0	0	0	0	0	0	0	0	0	0	0	1	1	1	1	1	0	0	0	0	0	0	1	1	1	0	0	0	0	0	0	0	0	0	0	0	0	0	0	0	0
131	2c3757fc-83c0-4398-9b28-e81d6ef064a3_2	2c3757fc-83c0-4398-9b28-e81d6ef064a3	kpneumoniae	661	Klebsiella spp.	2018	203484	0	0	0	0	0	0	0	0	0	0	0	0	0	0	0	0	0	0	0	0	0	0	0	0	0	0	0	0	0	0	0	0	0	0	0	0	0	0	0	0	0	0
132	2c4dd5f0-c217-489c-a22b-850894fc31fb_2	2c4dd5f0-c217-489c-a22b-850894fc31fb	ecloacae	168	other	2018	113323	0	0	0	0	0	0	0	0	0	0	0	0	0	0	0	0	0	0	0	0	0	0	0	0	0	0	0	0	0	0	0	0	0	0	0	0	0	0	0	0	0	0
133	2c4dd5f0-c217-489c-a22b-850894fc31fb_3	2c4dd5f0-c217-489c-a22b-850894fc31fb	ecloacae	168	other	2018	85753	NA	NA	NA	NA	NA	NA	NA	NA	NA	NA	NA	NA	NA	NA	NA	NA	NA	NA	NA	NA	NA	NA	NA	NA	NA	NA	NA	NA	NA	NA	NA	NA	NA	NA	NA	NA	NA	NA	NA	NA	NA	NA
64	2c4dd5f0-c217-489c-a22b-850894fc31fb_4	2c4dd5f0-c217-489c-a22b-850894fc31fb	ecloacae	168	other	2018	4096	NA	NA	NA	NA	NA	NA	NA	NA	NA	NA	NA	NA	NA	NA	NA	NA	NA	NA	NA	NA	NA	NA	NA	NA	NA	NA	NA	NA	NA	NA	NA	NA	NA	NA	NA	NA	NA	NA	NA	NA	NA	NA
134	2c4dd5f0-c217-489c-a22b-850894fc31fb_5	2c4dd5f0-c217-489c-a22b-850894fc31fb	ecloacae	168	other	2018	3341	NA	NA	NA	NA	NA	NA	NA	NA	NA	NA	NA	NA	NA	NA	NA	NA	NA	NA	NA	NA	NA	NA	NA	NA	NA	NA	NA	NA	NA	NA	NA	NA	NA	NA	NA	NA	NA	NA	NA	NA	NA	NA
135	2cb87762-b451-4d39-a43a-ced1d6952b47_2	2cb87762-b451-4d39-a43a-ced1d6952b47	ecoli	372	E. coli	2018	5463	NA	NA	NA	NA	NA	NA	NA	NA	NA	NA	NA	NA	NA	NA	NA	NA	NA	NA	NA	NA	NA	NA	NA	NA	NA	NA	NA	NA	NA	NA	NA	NA	NA	NA	NA	NA	NA	NA	NA	NA	NA	NA
136	2d34f0da-9a36-493e-ab88-99f8618fddd2_2	2d34f0da-9a36-493e-ab88-99f8618fddd2	ecloacae	148	other	other	2894	NA	NA	NA	NA	NA	NA	NA	NA	NA	NA	NA	NA	NA	NA	NA	NA	NA	NA	NA	NA	NA	NA	NA	NA	NA	NA	NA	NA	NA	NA	NA	NA	NA	NA	NA	NA	NA	NA	NA	NA	NA	NA
31	2d34f0da-9a36-493e-ab88-99f8618fddd2_3	2d34f0da-9a36-493e-ab88-99f8618fddd2	ecloacae	148	other	other	2495	NA	NA	NA	NA	NA	NA	NA	NA	NA	NA	NA	NA	NA	NA	NA	NA	NA	NA	NA	NA	NA	NA	NA	NA	NA	NA	NA	NA	NA	NA	NA	NA	NA	NA	NA	NA	NA	NA	NA	NA	NA	NA
91	2d38365b-46ca-4154-a524-2c395cc0495f_2	2d38365b-46ca-4154-a524-2c395cc0495f	ecoli	394	E. coli	2009	151042	1	0	0	0	0	0	0	0	0	0	0	0	1	0	0	0	0	0	0	0	0	0	0	0	0	0	0	0	0	0	0	0	0	0	0	0	0	0	0	0	0	0
38	2d38365b-46ca-4154-a524-2c395cc0495f_3	2d38365b-46ca-4154-a524-2c395cc0495f	ecoli	394	E. coli	2009	6222	0	0	0	0	0	0	0	0	0	0	0	0	0	0	0	0	0	0	0	0	0	0	0	1	1	1	0	0	0	0	0	0	0	0	0	0	0	0	0	0	0	0
92	2d38365b-46ca-4154-a524-2c395cc0495f_4	2d38365b-46ca-4154-a524-2c395cc0495f	ecoli	394	E. coli	2009	2090	NA	NA	NA	NA	NA	NA	NA	NA	NA	NA	NA	NA	NA	NA	NA	NA	NA	NA	NA	NA	NA	NA	NA	NA	NA	NA	NA	NA	NA	NA	NA	NA	NA	NA	NA	NA	NA	NA	NA	NA	NA	NA
2	2d643cef-a5db-4f38-bf56-b50abcda6c91_2	2d643cef-a5db-4f38-bf56-b50abcda6c91	ecoli	73	E. coli	other	129352	1	0	0	0	0	0	0	0	0	0	0	0	1	0	0	0	0	0	0	0	0	0	0	0	0	0	1	1	1	1	0	0	0	0	0	0	0	0	0	0	0	0
54	2d643cef-a5db-4f38-bf56-b50abcda6c91_3	2d643cef-a5db-4f38-bf56-b50abcda6c91	ecoli	73	E. coli	other	96201	0	0	0	0	0	0	0	0	0	0	0	0	1	0	0	0	0	0	0	0	0	0	0	1	1	1	0	0	0	0	0	0	0	0	0	0	0	0	0	0	0	0
137	2dc90f08-4702-4f0a-af9d-a6329be41242_2	2dc90f08-4702-4f0a-af9d-a6329be41242	ecoli	2165	E. coli	2018	128519	0	0	0	0	0	0	0	0	0	0	0	0	0	0	0	0	0	0	0	0	0	1	0	0	0	0	0	0	0	0	0	0	0	0	0	0	0	0	0	0	0	0
33	2dc90f08-4702-4f0a-af9d-a6329be41242_3	2dc90f08-4702-4f0a-af9d-a6329be41242	ecoli	2165	E. coli	2018	3258	NA	NA	NA	NA	NA	NA	NA	NA	NA	NA	NA	NA	NA	NA	NA	NA	NA	NA	NA	NA	NA	NA	NA	NA	NA	NA	NA	NA	NA	NA	NA	NA	NA	NA	NA	NA	NA	NA	NA	NA	NA	NA
91	2e7ae473-5c0e-41de-869f-27c85593e736_2	2e7ae473-5c0e-41de-869f-27c85593e736	ecoli	131	E. coli	2009	181905	0	0	0	0	0	0	0	0	0	0	0	0	1	0	1	1	1	1	1	0	0	0	0	0	0	0	0	0	0	0	0	0	0	0	0	0	0	0	0	0	0	0
138	2e7ae473-5c0e-41de-869f-27c85593e736_3	2e7ae473-5c0e-41de-869f-27c85593e736	ecoli	131	E. coli	2009	2333	NA	NA	NA	NA	NA	NA	NA	NA	NA	NA	NA	NA	NA	NA	NA	NA	NA	NA	NA	NA	NA	NA	NA	NA	NA	NA	NA	NA	NA	NA	NA	NA	NA	NA	NA	NA	NA	NA	NA	NA	NA	NA
92	2e7ae473-5c0e-41de-869f-27c85593e736_4	2e7ae473-5c0e-41de-869f-27c85593e736	ecoli	131	E. coli	2009	2101	NA	NA	NA	NA	NA	NA	NA	NA	NA	NA	NA	NA	NA	NA	NA	NA	NA	NA	NA	NA	NA	NA	NA	NA	NA	NA	NA	NA	NA	NA	NA	NA	NA	NA	NA	NA	NA	NA	NA	NA	NA	NA
1	2ec118f1-e354-42bc-98d4-96882f18cb35_2	2ec118f1-e354-42bc-98d4-96882f18cb35	ecoli	127	E. coli	2009	118227	1	0	0	0	0	0	0	0	0	0	0	0	0	0	0	0	0	0	0	0	0	0	0	0	0	0	0	0	0	0	0	0	0	0	0	0	0	0	0	0	0	0
139	2eecae02-a749-4a34-83d4-33e9c2e74f3e_2	2eecae02-a749-4a34-83d4-33e9c2e74f3e	ecoli	10	E. coli	other	108193	0	0	0	0	0	0	0	0	0	0	0	0	0	0	0	0	0	0	0	0	0	0	0	0	0	0	0	0	0	0	0	0	0	0	0	0	0	0	0	0	0	0
140	2eecae02-a749-4a34-83d4-33e9c2e74f3e_3	2eecae02-a749-4a34-83d4-33e9c2e74f3e	ecoli	10	E. coli	other	77794	0	0	0	0	0	0	0	0	0	0	0	0	1	0	0	0	0	0	0	0	0	0	0	1	1	1	0	0	0	0	0	0	0	0	0	0	0	0	0	0	0	0
141	314f8754-fb98-428e-bcfc-02b57d9f8d19_2	314f8754-fb98-428e-bcfc-02b57d9f8d19	kpneumoniae	-	Klebsiella spp.	2018	149961	NA	NA	NA	NA	NA	NA	NA	NA	NA	NA	NA	NA	NA	NA	NA	NA	NA	NA	NA	NA	NA	NA	NA	NA	NA	NA	NA	NA	NA	NA	NA	NA	NA	NA	NA	NA	NA	NA	NA	NA	NA	NA
142	31b958a4-03b3-4a7f-ba81-77be0dda40c5_2	31b958a4-03b3-4a7f-ba81-77be0dda40c5	ecoli	537	E. coli	2009	3112	NA	NA	NA	NA	NA	NA	NA	NA	NA	NA	NA	NA	NA	NA	NA	NA	NA	NA	NA	NA	NA	NA	NA	NA	NA	NA	NA	NA	NA	NA	NA	NA	NA	NA	NA	NA	NA	NA	NA	NA	NA	NA
143	32088d5d-8579-43e3-b01a-81a4c283ea38_2	32088d5d-8579-43e3-b01a-81a4c283ea38	ecoli	778	E. coli	2018	165726	0	0	0	0	0	0	0	0	0	0	0	0	0	0	0	0	0	0	0	0	0	0	0	0	0	0	0	0	1	1	0	0	0	0	0	0	0	0	0	0	0	0
34	32088d5d-8579-43e3-b01a-81a4c283ea38_3	32088d5d-8579-43e3-b01a-81a4c283ea38	ecoli	778	E. coli	2018	4082	NA	NA	NA	NA	NA	NA	NA	NA	NA	NA	NA	NA	NA	NA	NA	NA	NA	NA	NA	NA	NA	NA	NA	NA	NA	NA	NA	NA	NA	NA	NA	NA	NA	NA	NA	NA	NA	NA	NA	NA	NA	NA
1	32534dbe-3f9a-4247-993d-ef3211f58dbe_2	32534dbe-3f9a-4247-993d-ef3211f58dbe	ecoli	95	E. coli	2018	114235	1	0	0	0	0	0	0	0	0	0	0	0	0	0	0	0	0	0	0	0	0	0	0	0	0	0	0	0	0	0	0	0	0	0	0	0	0	0	0	0	0	0
54	32534dbe-3f9a-4247-993d-ef3211f58dbe_3	32534dbe-3f9a-4247-993d-ef3211f58dbe	ecoli	95	E. coli	2018	88732	0	0	0	0	0	0	0	0	0	0	0	0	1	0	0	0	0	0	0	0	0	0	0	1	1	0	0	0	0	0	0	0	0	0	0	0	0	0	0	0	0	0
63	327854de-7865-4d75-978a-612839c045a3_2	327854de-7865-4d75-978a-612839c045a3	kpneumoniae	2891	Klebsiella spp.	2018	235195	0	0	0	0	0	0	0	0	0	0	0	0	0	0	0	0	0	0	0	0	0	0	0	0	0	0	0	0	0	0	0	0	0	0	0	0	0	0	0	0	0	0
144	327854de-7865-4d75-978a-612839c045a3_3	327854de-7865-4d75-978a-612839c045a3	kpneumoniae	2891	Klebsiella spp.	2018	110967	NA	NA	NA	NA	NA	NA	NA	NA	NA	NA	NA	NA	NA	NA	NA	NA	NA	NA	NA	NA	NA	NA	NA	NA	NA	NA	NA	NA	NA	NA	NA	NA	NA	NA	NA	NA	NA	NA	NA	NA	NA	NA
1	32d30fb4-1938-455d-8a46-1727cdd43954_2	32d30fb4-1938-455d-8a46-1727cdd43954	ecoli	69	E. coli	2009	147808	1	0	0	0	0	0	0	0	0	0	0	0	0	0	1	1	1	0	0	0	0	0	0	1	1	1	1	1	1	1	0	0	0	0	0	0	0	0	0	0	0	0
54	32d30fb4-1938-455d-8a46-1727cdd43954_3	32d30fb4-1938-455d-8a46-1727cdd43954	ecoli	69	E. coli	2009	84070	0	0	0	0	0	0	0	0	0	0	0	0	0	0	0	0	0	0	0	0	0	0	0	1	1	1	0	0	0	0	0	0	0	0	0	0	0	0	0	0	0	0
84	32d30fb4-1938-455d-8a46-1727cdd43954_4	32d30fb4-1938-455d-8a46-1727cdd43954	ecoli	69	E. coli	2009	33824	NA	NA	NA	NA	NA	NA	NA	NA	NA	NA	NA	NA	NA	NA	NA	NA	NA	NA	NA	NA	NA	NA	NA	NA	NA	NA	NA	NA	NA	NA	NA	NA	NA	NA	NA	NA	NA	NA	NA	NA	NA	NA
145	33313b4b-6e17-4856-8cb9-5a2251186854_2	33313b4b-6e17-4856-8cb9-5a2251186854	ecoli	-	E. coli	other	73884	NA	NA	NA	NA	NA	NA	NA	NA	NA	NA	NA	NA	NA	NA	NA	NA	NA	NA	NA	NA	NA	NA	NA	NA	NA	NA	NA	NA	NA	NA	NA	NA	NA	NA	NA	NA	NA	NA	NA	NA	NA	NA
146	33313b4b-6e17-4856-8cb9-5a2251186854_3	33313b4b-6e17-4856-8cb9-5a2251186854	ecoli	-	E. coli	other	4183	NA	NA	NA	NA	NA	NA	NA	NA	NA	NA	NA	NA	NA	NA	NA	NA	NA	NA	NA	NA	NA	NA	NA	NA	NA	NA	NA	NA	NA	NA	NA	NA	NA	NA	NA	NA	NA	NA	NA	NA	NA	NA
147	33313b4b-6e17-4856-8cb9-5a2251186854_4	33313b4b-6e17-4856-8cb9-5a2251186854	ecoli	-	E. coli	other	2338	NA	NA	NA	NA	NA	NA	NA	NA	NA	NA	NA	NA	NA	NA	NA	NA	NA	NA	NA	NA	NA	NA	NA	NA	NA	NA	NA	NA	NA	NA	NA	NA	NA	NA	NA	NA	NA	NA	NA	NA	NA	NA
54	333acdb0-ca54-432d-aa39-6518e8214608_2	333acdb0-ca54-432d-aa39-6518e8214608	ecoli	404	E. coli	2018	94975	NA	NA	NA	NA	NA	NA	NA	NA	NA	NA	NA	NA	NA	NA	NA	NA	NA	NA	NA	NA	NA	NA	NA	NA	NA	NA	NA	NA	NA	NA	NA	NA	NA	NA	NA	NA	NA	NA	NA	NA	NA	NA
148	333acdb0-ca54-432d-aa39-6518e8214608_3	333acdb0-ca54-432d-aa39-6518e8214608	ecoli	404	E. coli	2018	1565	NA	NA	NA	NA	NA	NA	NA	NA	NA	NA	NA	NA	NA	NA	NA	NA	NA	NA	NA	NA	NA	NA	NA	NA	NA	NA	NA	NA	NA	NA	NA	NA	NA	NA	NA	NA	NA	NA	NA	NA	NA	NA
76	340bb8ac-3d66-452e-ba16-581afcbca8e8_10	340bb8ac-3d66-452e-ba16-581afcbca8e8	kpneumoniae	490	Klebsiella spp.	other	1697	NA	NA	NA	NA	NA	NA	NA	NA	NA	NA	NA	NA	NA	NA	NA	NA	NA	NA	NA	NA	NA	NA	NA	NA	NA	NA	NA	NA	NA	NA	NA	NA	NA	NA	NA	NA	NA	NA	NA	NA	NA	NA
13	340bb8ac-3d66-452e-ba16-581afcbca8e8_2	340bb8ac-3d66-452e-ba16-581afcbca8e8	kpneumoniae	490	Klebsiella spp.	other	224365	0	0	0	0	0	0	0	0	0	0	0	0	0	0	0	0	0	0	0	0	0	0	0	0	0	0	0	0	0	0	0	0	0	0	0	0	0	0	0	0	0	0
14	340bb8ac-3d66-452e-ba16-581afcbca8e8_3	340bb8ac-3d66-452e-ba16-581afcbca8e8	kpneumoniae	490	Klebsiella spp.	other	123492	0	0	0	0	0	0	0	0	0	0	0	0	1	0	0	0	0	0	0	0	0	0	0	1	1	1	0	0	0	0	0	0	0	0	0	0	0	0	0	0	0	0
15	340bb8ac-3d66-452e-ba16-581afcbca8e8_4	340bb8ac-3d66-452e-ba16-581afcbca8e8	kpneumoniae	490	Klebsiella spp.	other	15407	NA	NA	NA	NA	NA	NA	NA	NA	NA	NA	NA	NA	NA	NA	NA	NA	NA	NA	NA	NA	NA	NA	NA	NA	NA	NA	NA	NA	NA	NA	NA	NA	NA	NA	NA	NA	NA	NA	NA	NA	NA	NA
16	340bb8ac-3d66-452e-ba16-581afcbca8e8_5	340bb8ac-3d66-452e-ba16-581afcbca8e8	kpneumoniae	490	Klebsiella spp.	other	9553	NA	NA	NA	NA	NA	NA	NA	NA	NA	NA	NA	NA	NA	NA	NA	NA	NA	NA	NA	NA	NA	NA	NA	NA	NA	NA	NA	NA	NA	NA	NA	NA	NA	NA	NA	NA	NA	NA	NA	NA	NA	NA
118	340bb8ac-3d66-452e-ba16-581afcbca8e8_6	340bb8ac-3d66-452e-ba16-581afcbca8e8	kpneumoniae	490	Klebsiella spp.	other	8492	NA	NA	NA	NA	NA	NA	NA	NA	NA	NA	NA	NA	NA	NA	NA	NA	NA	NA	NA	NA	NA	NA	NA	NA	NA	NA	NA	NA	NA	NA	NA	NA	NA	NA	NA	NA	NA	NA	NA	NA	NA	NA
149	340bb8ac-3d66-452e-ba16-581afcbca8e8_7	340bb8ac-3d66-452e-ba16-581afcbca8e8	kpneumoniae	490	Klebsiella spp.	other	4938	NA	NA	NA	NA	NA	NA	NA	NA	NA	NA	NA	NA	NA	NA	NA	NA	NA	NA	NA	NA	NA	NA	NA	NA	NA	NA	NA	NA	NA	NA	NA	NA	NA	NA	NA	NA	NA	NA	NA	NA	NA	NA
134	340bb8ac-3d66-452e-ba16-581afcbca8e8_8	340bb8ac-3d66-452e-ba16-581afcbca8e8	kpneumoniae	490	Klebsiella spp.	other	3335	NA	NA	NA	NA	NA	NA	NA	NA	NA	NA	NA	NA	NA	NA	NA	NA	NA	NA	NA	NA	NA	NA	NA	NA	NA	NA	NA	NA	NA	NA	NA	NA	NA	NA	NA	NA	NA	NA	NA	NA	NA	NA
150	340bb8ac-3d66-452e-ba16-581afcbca8e8_9	340bb8ac-3d66-452e-ba16-581afcbca8e8	kpneumoniae	490	Klebsiella spp.	other	3325	NA	NA	NA	NA	NA	NA	NA	NA	NA	NA	NA	NA	NA	NA	NA	NA	NA	NA	NA	NA	NA	NA	NA	NA	NA	NA	NA	NA	NA	NA	NA	NA	NA	NA	NA	NA	NA	NA	NA	NA	NA	NA
91	340ed47c-5b72-4e42-a038-214ece7c0d4c_2	340ed47c-5b72-4e42-a038-214ece7c0d4c	ecoli	131	E. coli	2018	167427	1	0	0	0	0	0	0	0	0	0	0	0	0	0	1	1	1	0	0	0	0	0	0	0	0	0	0	0	0	0	0	0	0	0	0	0	0	0	0	0	0	0
3	3447545d-09b0-4096-9211-874c50c7d7fe_2	3447545d-09b0-4096-9211-874c50c7d7fe	ecoli	88	E. coli	other	153311	0	0	0	0	0	0	0	0	0	0	0	0	1	0	0	0	0	0	0	0	0	1	0	1	1	1	1	1	1	1	0	0	0	0	0	0	0	0	1	0	0	1
1	35114152-2868-4ba9-8173-01a462cbf558_2	35114152-2868-4ba9-8173-01a462cbf558	ecoli	144	E. coli	2009	113209	1	0	0	0	0	0	0	0	0	0	0	0	0	0	0	0	0	0	0	0	0	0	0	0	0	0	0	0	0	0	0	0	0	0	0	0	0	0	0	0	0	0
54	35114152-2868-4ba9-8173-01a462cbf558_3	35114152-2868-4ba9-8173-01a462cbf558	ecoli	144	E. coli	2009	87322	0	0	0	0	0	0	0	0	0	0	0	0	1	0	0	0	0	0	0	0	0	0	0	0	0	0	0	0	0	0	0	0	0	0	0	0	0	0	0	0	0	0
32	35114152-2868-4ba9-8173-01a462cbf558_4	35114152-2868-4ba9-8173-01a462cbf558	ecoli	144	E. coli	2009	71439	0	0	0	0	0	0	0	0	0	0	0	0	1	0	0	0	0	0	0	0	0	0	0	0	0	0	0	0	0	0	0	0	0	0	0	0	0	0	0	0	0	0
44	35114152-2868-4ba9-8173-01a462cbf558_5	35114152-2868-4ba9-8173-01a462cbf558	ecoli	144	E. coli	2009	6676	NA	NA	NA	NA	NA	NA	NA	NA	NA	NA	NA	NA	NA	NA	NA	NA	NA	NA	NA	NA	NA	NA	NA	NA	NA	NA	NA	NA	NA	NA	NA	NA	NA	NA	NA	NA	NA	NA	NA	NA	NA	NA
39	35114152-2868-4ba9-8173-01a462cbf558_6	35114152-2868-4ba9-8173-01a462cbf558	ecoli	144	E. coli	2009	5631	NA	NA	NA	NA	NA	NA	NA	NA	NA	NA	NA	NA	NA	NA	NA	NA	NA	NA	NA	NA	NA	NA	NA	NA	NA	NA	NA	NA	NA	NA	NA	NA	NA	NA	NA	NA	NA	NA	NA	NA	NA	NA
1	361b05d4-dcde-44f6-af85-24bb2c695313_2	361b05d4-dcde-44f6-af85-24bb2c695313	ecoli	69	E. coli	other	129608	1	0	0	0	0	0	0	0	0	0	0	0	1	0	0	1	1	0	0	0	0	0	0	0	0	0	0	0	0	0	0	0	0	0	0	0	0	0	0	0	0	0
112	361b05d4-dcde-44f6-af85-24bb2c695313_3	361b05d4-dcde-44f6-af85-24bb2c695313	ecoli	69	E. coli	other	6647	NA	NA	NA	NA	NA	NA	NA	NA	NA	NA	NA	NA	NA	NA	NA	NA	NA	NA	NA	NA	NA	NA	NA	NA	NA	NA	NA	NA	NA	NA	NA	NA	NA	NA	NA	NA	NA	NA	NA	NA	NA	NA
5	361b05d4-dcde-44f6-af85-24bb2c695313_4	361b05d4-dcde-44f6-af85-24bb2c695313	ecoli	69	E. coli	other	5167	NA	NA	NA	NA	NA	NA	NA	NA	NA	NA	NA	NA	NA	NA	NA	NA	NA	NA	NA	NA	NA	NA	NA	NA	NA	NA	NA	NA	NA	NA	NA	NA	NA	NA	NA	NA	NA	NA	NA	NA	NA	NA
34	361b05d4-dcde-44f6-af85-24bb2c695313_5	361b05d4-dcde-44f6-af85-24bb2c695313	ecoli	69	E. coli	other	4082	NA	NA	NA	NA	NA	NA	NA	NA	NA	NA	NA	NA	NA	NA	NA	NA	NA	NA	NA	NA	NA	NA	NA	NA	NA	NA	NA	NA	NA	NA	NA	NA	NA	NA	NA	NA	NA	NA	NA	NA	NA	NA
151	361b05d4-dcde-44f6-af85-24bb2c695313_6	361b05d4-dcde-44f6-af85-24bb2c695313	ecoli	69	E. coli	other	2617	0	0	0	0	0	0	0	0	0	0	0	0	0	0	0	0	0	0	0	0	0	0	0	0	0	0	0	0	0	0	0	0	0	0	0	0	0	0	0	0	0	0
3	363148f7-0109-4750-a165-aed14be03199_2	363148f7-0109-4750-a165-aed14be03199	ecoli	95	E. coli	2009	140455	0	0	0	0	0	0	0	0	0	0	0	0	1	0	0	0	0	1	1	1	0	1	0	0	0	0	1	1	1	1	0	0	0	0	0	0	0	0	1	0	0	1
32	363148f7-0109-4750-a165-aed14be03199_3	363148f7-0109-4750-a165-aed14be03199	ecoli	95	E. coli	2009	69104	NA	NA	NA	NA	NA	NA	NA	NA	NA	NA	NA	NA	NA	NA	NA	NA	NA	NA	NA	NA	NA	NA	NA	NA	NA	NA	NA	NA	NA	NA	NA	NA	NA	NA	NA	NA	NA	NA	NA	NA	NA	NA
152	37a65946-9349-4e2b-a92f-a3c867218fb6_2	37a65946-9349-4e2b-a92f-a3c867218fb6	ecoli	537	E. coli	2018	71315	0	0	0	0	0	0	1	0	0	0	0	0	0	0	0	0	0	0	0	0	0	0	0	0	0	0	0	0	0	0	0	0	0	0	0	0	0	0	0	1	0	0
153	37eaccb8-0b43-4a5b-8e99-0067fef3880d_2	37eaccb8-0b43-4a5b-8e99-0067fef3880d	ecoli	428	E. coli	2009	226990	0	0	0	0	0	0	0	0	0	0	0	0	1	0	0	1	1	0	0	0	0	0	0	1	1	1	1	1	1	1	0	0	0	0	0	0	0	0	0	0	0	0
154	37eaccb8-0b43-4a5b-8e99-0067fef3880d_3	37eaccb8-0b43-4a5b-8e99-0067fef3880d	ecoli	428	E. coli	2009	157201	0	0	0	0	0	0	0	0	0	0	0	0	0	0	0	0	0	0	0	0	0	1	0	0	0	0	0	0	0	0	0	0	0	0	0	0	0	0	1	0	0	1
155	38434407-fa5f-4296-99be-2750909179f9_2	38434407-fa5f-4296-99be-2750909179f9	ecoli	219	E. coli	2018	98026	NA	NA	NA	NA	NA	NA	NA	NA	NA	NA	NA	NA	NA	NA	NA	NA	NA	NA	NA	NA	NA	NA	NA	NA	NA	NA	NA	NA	NA	NA	NA	NA	NA	NA	NA	NA	NA	NA	NA	NA	NA	NA
156	38434407-fa5f-4296-99be-2750909179f9_3	38434407-fa5f-4296-99be-2750909179f9	ecoli	219	E. coli	2018	93160	NA	NA	NA	NA	NA	NA	NA	NA	NA	NA	NA	NA	NA	NA	NA	NA	NA	NA	NA	NA	NA	NA	NA	NA	NA	NA	NA	NA	NA	NA	NA	NA	NA	NA	NA	NA	NA	NA	NA	NA	NA	NA
157	38434407-fa5f-4296-99be-2750909179f9_4	38434407-fa5f-4296-99be-2750909179f9	ecoli	219	E. coli	2018	5732	NA	NA	NA	NA	NA	NA	NA	NA	NA	NA	NA	NA	NA	NA	NA	NA	NA	NA	NA	NA	NA	NA	NA	NA	NA	NA	NA	NA	NA	NA	NA	NA	NA	NA	NA	NA	NA	NA	NA	NA	NA	NA
43	38434407-fa5f-4296-99be-2750909179f9_5	38434407-fa5f-4296-99be-2750909179f9	ecoli	219	E. coli	2018	1550	NA	NA	NA	NA	NA	NA	NA	NA	NA	NA	NA	NA	NA	NA	NA	NA	NA	NA	NA	NA	NA	NA	NA	NA	NA	NA	NA	NA	NA	NA	NA	NA	NA	NA	NA	NA	NA	NA	NA	NA	NA	NA
1	389ef33b-8677-40b6-b160-3102d31d3e2b_3	389ef33b-8677-40b6-b160-3102d31d3e2b	ecoli	69	E. coli	2018	137625	1	0	0	0	0	0	0	0	0	0	0	0	1	0	0	1	1	0	0	0	0	0	0	0	0	0	0	0	0	0	0	0	0	0	0	0	0	0	0	0	0	0
7	389ef33b-8677-40b6-b160-3102d31d3e2b_4	389ef33b-8677-40b6-b160-3102d31d3e2b	ecoli	69	E. coli	2018	87309	NA	NA	NA	NA	NA	NA	NA	NA	NA	NA	NA	NA	NA	NA	NA	NA	NA	NA	NA	NA	NA	NA	NA	NA	NA	NA	NA	NA	NA	NA	NA	NA	NA	NA	NA	NA	NA	NA	NA	NA	NA	NA
111	389ef33b-8677-40b6-b160-3102d31d3e2b_5	389ef33b-8677-40b6-b160-3102d31d3e2b	ecoli	69	E. coli	2018	7462	NA	NA	NA	NA	NA	NA	NA	NA	NA	NA	NA	NA	NA	NA	NA	NA	NA	NA	NA	NA	NA	NA	NA	NA	NA	NA	NA	NA	NA	NA	NA	NA	NA	NA	NA	NA	NA	NA	NA	NA	NA	NA
34	389ef33b-8677-40b6-b160-3102d31d3e2b_6	389ef33b-8677-40b6-b160-3102d31d3e2b	ecoli	69	E. coli	2018	4072	NA	NA	NA	NA	NA	NA	NA	NA	NA	NA	NA	NA	NA	NA	NA	NA	NA	NA	NA	NA	NA	NA	NA	NA	NA	NA	NA	NA	NA	NA	NA	NA	NA	NA	NA	NA	NA	NA	NA	NA	NA	NA
158	389ef33b-8677-40b6-b160-3102d31d3e2b_7	389ef33b-8677-40b6-b160-3102d31d3e2b	ecoli	69	E. coli	2018	3875	NA	NA	NA	NA	NA	NA	NA	NA	NA	NA	NA	NA	NA	NA	NA	NA	NA	NA	NA	NA	NA	NA	NA	NA	NA	NA	NA	NA	NA	NA	NA	NA	NA	NA	NA	NA	NA	NA	NA	NA	NA	NA
43	389ef33b-8677-40b6-b160-3102d31d3e2b_8	389ef33b-8677-40b6-b160-3102d31d3e2b	ecoli	69	E. coli	2018	1552	NA	NA	NA	NA	NA	NA	NA	NA	NA	NA	NA	NA	NA	NA	NA	NA	NA	NA	NA	NA	NA	NA	NA	NA	NA	NA	NA	NA	NA	NA	NA	NA	NA	NA	NA	NA	NA	NA	NA	NA	NA	NA
159	38c36f78-30c3-4d82-880f-b9bca9f732ed_contig_2	38c36f78-30c3-4d82-880f-b9bca9f732ed	koxytoca	27	Klebsiella spp.	other	63589	0	0	0	0	0	0	0	0	0	0	0	0	0	0	0	0	0	0	0	0	0	0	0	0	0	0	0	0	0	0	0	0	0	0	0	0	0	0	0	0	0	0
64	38c36f78-30c3-4d82-880f-b9bca9f732ed_contig_3	38c36f78-30c3-4d82-880f-b9bca9f732ed	koxytoca	27	Klebsiella spp.	other	4870	NA	NA	NA	NA	NA	NA	NA	NA	NA	NA	NA	NA	NA	NA	NA	NA	NA	NA	NA	NA	NA	NA	NA	NA	NA	NA	NA	NA	NA	NA	NA	NA	NA	NA	NA	NA	NA	NA	NA	NA	NA	NA
81	396bbe16-2273-4d30-a8d9-a8bf02100db9_2	396bbe16-2273-4d30-a8d9-a8bf02100db9	ecoli	131	E. coli	other	111075	NA	NA	NA	NA	NA	NA	NA	NA	NA	NA	NA	NA	NA	NA	NA	NA	NA	NA	NA	NA	NA	NA	NA	NA	NA	NA	NA	NA	NA	NA	NA	NA	NA	NA	NA	NA	NA	NA	NA	NA	NA	NA
160	396bbe16-2273-4d30-a8d9-a8bf02100db9_3	396bbe16-2273-4d30-a8d9-a8bf02100db9	ecoli	131	E. coli	other	51716	0	0	0	0	0	0	0	0	0	0	0	0	0	0	0	0	0	0	0	0	0	0	0	0	0	0	0	0	0	0	0	0	0	0	0	0	0	0	0	0	0	0
34	396bbe16-2273-4d30-a8d9-a8bf02100db9_4	396bbe16-2273-4d30-a8d9-a8bf02100db9	ecoli	131	E. coli	other	4084	NA	NA	NA	NA	NA	NA	NA	NA	NA	NA	NA	NA	NA	NA	NA	NA	NA	NA	NA	NA	NA	NA	NA	NA	NA	NA	NA	NA	NA	NA	NA	NA	NA	NA	NA	NA	NA	NA	NA	NA	NA	NA
43	396bbe16-2273-4d30-a8d9-a8bf02100db9_5	396bbe16-2273-4d30-a8d9-a8bf02100db9	ecoli	131	E. coli	other	1553	NA	NA	NA	NA	NA	NA	NA	NA	NA	NA	NA	NA	NA	NA	NA	NA	NA	NA	NA	NA	NA	NA	NA	NA	NA	NA	NA	NA	NA	NA	NA	NA	NA	NA	NA	NA	NA	NA	NA	NA	NA	NA
161	396bbe16-2273-4d30-a8d9-a8bf02100db9_6	396bbe16-2273-4d30-a8d9-a8bf02100db9	ecoli	131	E. coli	other	1459	NA	NA	NA	NA	NA	NA	NA	NA	NA	NA	NA	NA	NA	NA	NA	NA	NA	NA	NA	NA	NA	NA	NA	NA	NA	NA	NA	NA	NA	NA	NA	NA	NA	NA	NA	NA	NA	NA	NA	NA	NA	NA
1	3accfe81-a401-4a19-98f9-149e6e717366_2	3accfe81-a401-4a19-98f9-149e6e717366	ecoli	73	E. coli	2018	114222	1	0	0	0	0	0	0	0	0	0	0	0	0	0	0	0	0	0	0	0	0	0	0	0	0	0	0	0	0	0	0	0	0	0	0	0	0	0	0	0	0	0
21	3accfe81-a401-4a19-98f9-149e6e717366_3	3accfe81-a401-4a19-98f9-149e6e717366	ecoli	73	E. coli	2018	37097	NA	NA	NA	NA	NA	NA	NA	NA	NA	NA	NA	NA	NA	NA	NA	NA	NA	NA	NA	NA	NA	NA	NA	NA	NA	NA	NA	NA	NA	NA	NA	NA	NA	NA	NA	NA	NA	NA	NA	NA	NA	NA
5	3accfe81-a401-4a19-98f9-149e6e717366_4	3accfe81-a401-4a19-98f9-149e6e717366	ecoli	73	E. coli	2018	5163	NA	NA	NA	NA	NA	NA	NA	NA	NA	NA	NA	NA	NA	NA	NA	NA	NA	NA	NA	NA	NA	NA	NA	NA	NA	NA	NA	NA	NA	NA	NA	NA	NA	NA	NA	NA	NA	NA	NA	NA	NA	NA
41	3accfe81-a401-4a19-98f9-149e6e717366_5	3accfe81-a401-4a19-98f9-149e6e717366	ecoli	73	E. coli	2018	4091	NA	NA	NA	NA	NA	NA	NA	NA	NA	NA	NA	NA	NA	NA	NA	NA	NA	NA	NA	NA	NA	NA	NA	NA	NA	NA	NA	NA	NA	NA	NA	NA	NA	NA	NA	NA	NA	NA	NA	NA	NA	NA
82	3accfe81-a401-4a19-98f9-149e6e717366_6	3accfe81-a401-4a19-98f9-149e6e717366	ecoli	73	E. coli	2018	3173	NA	NA	NA	NA	NA	NA	NA	NA	NA	NA	NA	NA	NA	NA	NA	NA	NA	NA	NA	NA	NA	NA	NA	NA	NA	NA	NA	NA	NA	NA	NA	NA	NA	NA	NA	NA	NA	NA	NA	NA	NA	NA
1	3ae33e2d-e4ac-4152-86f6-9b629a7fff86_2	3ae33e2d-e4ac-4152-86f6-9b629a7fff86	ecoli	-	E. coli	2018	120652	1	0	0	0	0	0	0	0	0	0	0	0	0	0	0	0	0	0	0	0	0	0	0	0	0	0	0	0	0	0	0	0	0	0	0	0	0	0	0	0	0	0
7	3ae33e2d-e4ac-4152-86f6-9b629a7fff86_3	3ae33e2d-e4ac-4152-86f6-9b629a7fff86	ecoli	-	E. coli	2018	89189	NA	NA	NA	NA	NA	NA	NA	NA	NA	NA	NA	NA	NA	NA	NA	NA	NA	NA	NA	NA	NA	NA	NA	NA	NA	NA	NA	NA	NA	NA	NA	NA	NA	NA	NA	NA	NA	NA	NA	NA	NA	NA
84	3ae33e2d-e4ac-4152-86f6-9b629a7fff86_4	3ae33e2d-e4ac-4152-86f6-9b629a7fff86	ecoli	-	E. coli	2018	34433	NA	NA	NA	NA	NA	NA	NA	NA	NA	NA	NA	NA	NA	NA	NA	NA	NA	NA	NA	NA	NA	NA	NA	NA	NA	NA	NA	NA	NA	NA	NA	NA	NA	NA	NA	NA	NA	NA	NA	NA	NA	NA
60	3ae33e2d-e4ac-4152-86f6-9b629a7fff86_5	3ae33e2d-e4ac-4152-86f6-9b629a7fff86	ecoli	-	E. coli	2018	7939	NA	NA	NA	NA	NA	NA	NA	NA	NA	NA	NA	NA	NA	NA	NA	NA	NA	NA	NA	NA	NA	NA	NA	NA	NA	NA	NA	NA	NA	NA	NA	NA	NA	NA	NA	NA	NA	NA	NA	NA	NA	NA
5	3ae33e2d-e4ac-4152-86f6-9b629a7fff86_6	3ae33e2d-e4ac-4152-86f6-9b629a7fff86	ecoli	-	E. coli	2018	5167	NA	NA	NA	NA	NA	NA	NA	NA	NA	NA	NA	NA	NA	NA	NA	NA	NA	NA	NA	NA	NA	NA	NA	NA	NA	NA	NA	NA	NA	NA	NA	NA	NA	NA	NA	NA	NA	NA	NA	NA	NA	NA
162	3ae33e2d-e4ac-4152-86f6-9b629a7fff86_7	3ae33e2d-e4ac-4152-86f6-9b629a7fff86	ecoli	-	E. coli	2018	5153	NA	NA	NA	NA	NA	NA	NA	NA	NA	NA	NA	NA	NA	NA	NA	NA	NA	NA	NA	NA	NA	NA	NA	NA	NA	NA	NA	NA	NA	NA	NA	NA	NA	NA	NA	NA	NA	NA	NA	NA	NA	NA
34	3ae33e2d-e4ac-4152-86f6-9b629a7fff86_8	3ae33e2d-e4ac-4152-86f6-9b629a7fff86	ecoli	-	E. coli	2018	4072	NA	NA	NA	NA	NA	NA	NA	NA	NA	NA	NA	NA	NA	NA	NA	NA	NA	NA	NA	NA	NA	NA	NA	NA	NA	NA	NA	NA	NA	NA	NA	NA	NA	NA	NA	NA	NA	NA	NA	NA	NA	NA
163	3b43d804-7478-4eaf-9a7a-95e818e2dc8a_2	3b43d804-7478-4eaf-9a7a-95e818e2dc8a	kpneumoniae	4275	Klebsiella spp.	2009	151849	NA	NA	NA	NA	NA	NA	NA	NA	NA	NA	NA	NA	NA	NA	NA	NA	NA	NA	NA	NA	NA	NA	NA	NA	NA	NA	NA	NA	NA	NA	NA	NA	NA	NA	NA	NA	NA	NA	NA	NA	NA	NA
14	3bc22448-4e66-4fc0-864f-8942d1bf7986_2	3bc22448-4e66-4fc0-864f-8942d1bf7986	ecoli	297	E. coli	other	122112	0	0	0	0	0	0	0	0	0	0	0	0	1	0	0	0	0	0	0	0	0	0	0	1	1	1	0	0	0	0	0	0	0	0	0	0	0	0	0	0	0	0
164	3bc22448-4e66-4fc0-864f-8942d1bf7986_3	3bc22448-4e66-4fc0-864f-8942d1bf7986	ecoli	297	E. coli	other	47619	NA	NA	NA	NA	NA	NA	NA	NA	NA	NA	NA	NA	NA	NA	NA	NA	NA	NA	NA	NA	NA	NA	NA	NA	NA	NA	NA	NA	NA	NA	NA	NA	NA	NA	NA	NA	NA	NA	NA	NA	NA	NA
36	3bc22448-4e66-4fc0-864f-8942d1bf7986_4	3bc22448-4e66-4fc0-864f-8942d1bf7986	ecoli	297	E. coli	other	37465	NA	NA	NA	NA	NA	NA	NA	NA	NA	NA	NA	NA	NA	NA	NA	NA	NA	NA	NA	NA	NA	NA	NA	NA	NA	NA	NA	NA	NA	NA	NA	NA	NA	NA	NA	NA	NA	NA	NA	NA	NA	NA
1	3bccb69b-754a-4732-b5bb-7a34b359be35_2	3bccb69b-754a-4732-b5bb-7a34b359be35	ecoli	131	E. coli	2018	141218	1	0	0	0	0	0	0	0	0	0	0	0	1	0	1	1	1	0	0	0	0	0	0	1	1	1	0	0	0	0	0	0	0	0	0	0	0	0	0	0	0	0
7	3bccb69b-754a-4732-b5bb-7a34b359be35_3	3bccb69b-754a-4732-b5bb-7a34b359be35	ecoli	131	E. coli	2018	86868	0	0	0	0	0	0	0	0	0	0	0	0	0	0	0	0	0	0	0	0	0	0	0	0	0	0	0	0	0	0	0	0	0	0	0	0	0	0	0	0	0	0
165	3c0f34c7-9fc2-4993-8613-7c49cfa57a61_2	3c0f34c7-9fc2-4993-8613-7c49cfa57a61	ecoli	73	E. coli	2009	63623	NA	NA	NA	NA	NA	NA	NA	NA	NA	NA	NA	NA	NA	NA	NA	NA	NA	NA	NA	NA	NA	NA	NA	NA	NA	NA	NA	NA	NA	NA	NA	NA	NA	NA	NA	NA	NA	NA	NA	NA	NA	NA
166	3c0f34c7-9fc2-4993-8613-7c49cfa57a61_3	3c0f34c7-9fc2-4993-8613-7c49cfa57a61	ecoli	73	E. coli	2009	30394	0	0	0	0	0	0	0	0	0	0	0	0	1	0	0	0	0	0	0	0	0	0	0	0	0	0	0	0	0	0	0	0	0	0	0	0	0	0	0	0	0	0
56	3c0f34c7-9fc2-4993-8613-7c49cfa57a61_4	3c0f34c7-9fc2-4993-8613-7c49cfa57a61	ecoli	73	E. coli	2009	8128	0	0	0	0	0	0	0	0	0	0	0	0	1	0	0	0	0	0	0	0	0	0	0	0	0	0	0	0	0	0	0	0	0	0	0	0	0	0	0	0	0	0
63	3c5148c1-5637-41d8-995b-ba4a6c050b12_2	3c5148c1-5637-41d8-995b-ba4a6c050b12	kpneumoniae	37	Klebsiella spp.	other	221724	0	0	0	0	0	0	0	0	0	0	0	0	1	0	0	1	0	0	0	0	0	0	0	1	1	1	0	0	0	0	0	0	0	0	0	0	0	0	0	0	0	0
167	3c5148c1-5637-41d8-995b-ba4a6c050b12_3	3c5148c1-5637-41d8-995b-ba4a6c050b12	kpneumoniae	37	Klebsiella spp.	other	3771	NA	NA	NA	NA	NA	NA	NA	NA	NA	NA	NA	NA	NA	NA	NA	NA	NA	NA	NA	NA	NA	NA	NA	NA	NA	NA	NA	NA	NA	NA	NA	NA	NA	NA	NA	NA	NA	NA	NA	NA	NA	NA
2	3d06adba-9ec1-4fc6-b246-c58eb5569dfe_2	3d06adba-9ec1-4fc6-b246-c58eb5569dfe	ecoli	1193	E. coli	2018	84583	1	0	0	0	0	0	0	0	0	0	0	0	1	0	0	0	0	0	0	0	0	0	0	0	0	0	0	0	0	1	0	0	0	0	0	0	0	0	0	0	0	0
32	3d06adba-9ec1-4fc6-b246-c58eb5569dfe_3	3d06adba-9ec1-4fc6-b246-c58eb5569dfe	ecoli	1193	E. coli	2018	78342	NA	NA	NA	NA	NA	NA	NA	NA	NA	NA	NA	NA	NA	NA	NA	NA	NA	NA	NA	NA	NA	NA	NA	NA	NA	NA	NA	NA	NA	NA	NA	NA	NA	NA	NA	NA	NA	NA	NA	NA	NA	NA
39	3d06adba-9ec1-4fc6-b246-c58eb5569dfe_4	3d06adba-9ec1-4fc6-b246-c58eb5569dfe	ecoli	1193	E. coli	2018	5881	NA	NA	NA	NA	NA	NA	NA	NA	NA	NA	NA	NA	NA	NA	NA	NA	NA	NA	NA	NA	NA	NA	NA	NA	NA	NA	NA	NA	NA	NA	NA	NA	NA	NA	NA	NA	NA	NA	NA	NA	NA	NA
5	3d06adba-9ec1-4fc6-b246-c58eb5569dfe_5	3d06adba-9ec1-4fc6-b246-c58eb5569dfe	ecoli	1193	E. coli	2018	5165	NA	NA	NA	NA	NA	NA	NA	NA	NA	NA	NA	NA	NA	NA	NA	NA	NA	NA	NA	NA	NA	NA	NA	NA	NA	NA	NA	NA	NA	NA	NA	NA	NA	NA	NA	NA	NA	NA	NA	NA	NA	NA
34	3d06adba-9ec1-4fc6-b246-c58eb5569dfe_6	3d06adba-9ec1-4fc6-b246-c58eb5569dfe	ecoli	1193	E. coli	2018	4087	NA	NA	NA	NA	NA	NA	NA	NA	NA	NA	NA	NA	NA	NA	NA	NA	NA	NA	NA	NA	NA	NA	NA	NA	NA	NA	NA	NA	NA	NA	NA	NA	NA	NA	NA	NA	NA	NA	NA	NA	NA	NA
92	3d06adba-9ec1-4fc6-b246-c58eb5569dfe_7	3d06adba-9ec1-4fc6-b246-c58eb5569dfe	ecoli	1193	E. coli	2018	2089	NA	NA	NA	NA	NA	NA	NA	NA	NA	NA	NA	NA	NA	NA	NA	NA	NA	NA	NA	NA	NA	NA	NA	NA	NA	NA	NA	NA	NA	NA	NA	NA	NA	NA	NA	NA	NA	NA	NA	NA	NA	NA
14	3e0c61cb-7e60-4704-bd5b-fa5e3764be5e_2	3e0c61cb-7e60-4704-bd5b-fa5e3764be5e	kpneumoniae	490	Klebsiella spp.	other	131328	0	0	0	0	0	0	0	0	0	0	0	0	1	0	0	0	0	0	0	0	0	0	0	1	1	1	0	0	0	0	0	0	0	0	0	0	0	0	0	0	0	0
15	3e0c61cb-7e60-4704-bd5b-fa5e3764be5e_3	3e0c61cb-7e60-4704-bd5b-fa5e3764be5e	kpneumoniae	490	Klebsiella spp.	other	15409	NA	NA	NA	NA	NA	NA	NA	NA	NA	NA	NA	NA	NA	NA	NA	NA	NA	NA	NA	NA	NA	NA	NA	NA	NA	NA	NA	NA	NA	NA	NA	NA	NA	NA	NA	NA	NA	NA	NA	NA	NA	NA
16	3e0c61cb-7e60-4704-bd5b-fa5e3764be5e_4	3e0c61cb-7e60-4704-bd5b-fa5e3764be5e	kpneumoniae	490	Klebsiella spp.	other	9553	NA	NA	NA	NA	NA	NA	NA	NA	NA	NA	NA	NA	NA	NA	NA	NA	NA	NA	NA	NA	NA	NA	NA	NA	NA	NA	NA	NA	NA	NA	NA	NA	NA	NA	NA	NA	NA	NA	NA	NA	NA	NA
1	3e2f6d51-5500-4dab-a429-476ee572df97_2	3e2f6d51-5500-4dab-a429-476ee572df97	ecoli	12	E. coli	2018	114242	1	0	0	0	0	0	0	0	0	0	0	0	0	0	0	0	0	0	0	0	0	0	0	0	0	0	0	0	0	0	0	0	0	0	0	0	0	0	0	0	0	0
63	3e5ce2df-15f9-4f24-8849-a6afe6533f83_2	3e5ce2df-15f9-4f24-8849-a6afe6533f83	kpneumoniae	39	Klebsiella spp.	2018	229557	0	0	0	0	0	0	0	0	0	0	0	0	1	0	0	1	1	0	0	1	0	0	0	0	0	0	0	0	1	1	0	0	0	0	0	0	0	0	0	0	0	0
168	3e5ce2df-15f9-4f24-8849-a6afe6533f83_3	3e5ce2df-15f9-4f24-8849-a6afe6533f83	kpneumoniae	39	Klebsiella spp.	2018	5742	NA	NA	NA	NA	NA	NA	NA	NA	NA	NA	NA	NA	NA	NA	NA	NA	NA	NA	NA	NA	NA	NA	NA	NA	NA	NA	NA	NA	NA	NA	NA	NA	NA	NA	NA	NA	NA	NA	NA	NA	NA	NA
169	3e5ce2df-15f9-4f24-8849-a6afe6533f83_4	3e5ce2df-15f9-4f24-8849-a6afe6533f83	kpneumoniae	39	Klebsiella spp.	2018	4401	NA	NA	NA	NA	NA	NA	NA	NA	NA	NA	NA	NA	NA	NA	NA	NA	NA	NA	NA	NA	NA	NA	NA	NA	NA	NA	NA	NA	NA	NA	NA	NA	NA	NA	NA	NA	NA	NA	NA	NA	NA	NA
170	3e5ce2df-15f9-4f24-8849-a6afe6533f83_5	3e5ce2df-15f9-4f24-8849-a6afe6533f83	kpneumoniae	39	Klebsiella spp.	2018	3732	NA	NA	NA	NA	NA	NA	NA	NA	NA	NA	NA	NA	NA	NA	NA	NA	NA	NA	NA	NA	NA	NA	NA	NA	NA	NA	NA	NA	NA	NA	NA	NA	NA	NA	NA	NA	NA	NA	NA	NA	NA	NA
171	3e5ce2df-15f9-4f24-8849-a6afe6533f83_6	3e5ce2df-15f9-4f24-8849-a6afe6533f83	kpneumoniae	39	Klebsiella spp.	2018	3727	NA	NA	NA	NA	NA	NA	NA	NA	NA	NA	NA	NA	NA	NA	NA	NA	NA	NA	NA	NA	NA	NA	NA	NA	NA	NA	NA	NA	NA	NA	NA	NA	NA	NA	NA	NA	NA	NA	NA	NA	NA	NA
172	3e6aae4c-c337-48b5-8679-612e8b7e9d49_2	3e6aae4c-c337-48b5-8679-612e8b7e9d49	kpneumoniae	45	Klebsiella spp.	other	177785	0	0	0	0	0	0	0	0	0	0	0	0	0	0	0	1	1	1	1	0	0	0	0	1	1	1	0	0	0	0	0	0	0	0	0	0	0	0	0	0	0	0
173	3e6aae4c-c337-48b5-8679-612e8b7e9d49_3	3e6aae4c-c337-48b5-8679-612e8b7e9d49	kpneumoniae	45	Klebsiella spp.	other	63589	0	0	0	0	0	0	0	0	0	0	0	0	0	0	0	0	0	0	0	0	0	0	0	0	0	0	0	0	0	0	0	0	0	0	0	0	0	0	0	0	0	0
29	3e6aae4c-c337-48b5-8679-612e8b7e9d49_4	3e6aae4c-c337-48b5-8679-612e8b7e9d49	kpneumoniae	45	Klebsiella spp.	other	3712	NA	NA	NA	NA	NA	NA	NA	NA	NA	NA	NA	NA	NA	NA	NA	NA	NA	NA	NA	NA	NA	NA	NA	NA	NA	NA	NA	NA	NA	NA	NA	NA	NA	NA	NA	NA	NA	NA	NA	NA	NA	NA
30	3e6aae4c-c337-48b5-8679-612e8b7e9d49_5	3e6aae4c-c337-48b5-8679-612e8b7e9d49	kpneumoniae	45	Klebsiella spp.	other	3223	NA	NA	NA	NA	NA	NA	NA	NA	NA	NA	NA	NA	NA	NA	NA	NA	NA	NA	NA	NA	NA	NA	NA	NA	NA	NA	NA	NA	NA	NA	NA	NA	NA	NA	NA	NA	NA	NA	NA	NA	NA	NA
23	3e6aae4c-c337-48b5-8679-612e8b7e9d49_6	3e6aae4c-c337-48b5-8679-612e8b7e9d49	kpneumoniae	45	Klebsiella spp.	other	2317	NA	NA	NA	NA	NA	NA	NA	NA	NA	NA	NA	NA	NA	NA	NA	NA	NA	NA	NA	NA	NA	NA	NA	NA	NA	NA	NA	NA	NA	NA	NA	NA	NA	NA	NA	NA	NA	NA	NA	NA	NA	NA
43	3eaabda1-37f7-45d5-a3a8-b0f3ada575e0_2	3eaabda1-37f7-45d5-a3a8-b0f3ada575e0	ecoli	73	E. coli	2018	1552	NA	NA	NA	NA	NA	NA	NA	NA	NA	NA	NA	NA	NA	NA	NA	NA	NA	NA	NA	NA	NA	NA	NA	NA	NA	NA	NA	NA	NA	NA	NA	NA	NA	NA	NA	NA	NA	NA	NA	NA	NA	NA
3	40d4b705-b010-4cc0-aa8b-30a9eec80e08_2	40d4b705-b010-4cc0-aa8b-30a9eec80e08	ecoli	95	E. coli	2018	174499	0	0	0	0	0	0	0	0	0	0	0	0	0	0	0	0	0	0	0	0	0	1	0	0	0	0	0	0	0	0	0	0	0	0	0	0	0	0	1	0	0	1
1	40fa8cb1-b107-4aaf-8121-379e61a73316_2	40fa8cb1-b107-4aaf-8121-379e61a73316	ecoli	73	E. coli	other	114250	1	0	0	0	0	0	0	0	0	0	0	0	0	0	0	0	0	0	0	0	0	0	0	0	0	0	0	0	0	0	0	0	0	0	0	0	0	0	0	0	0	0
39	40fa8cb1-b107-4aaf-8121-379e61a73316_3	40fa8cb1-b107-4aaf-8121-379e61a73316	ecoli	73	E. coli	other	5631	NA	NA	NA	NA	NA	NA	NA	NA	NA	NA	NA	NA	NA	NA	NA	NA	NA	NA	NA	NA	NA	NA	NA	NA	NA	NA	NA	NA	NA	NA	NA	NA	NA	NA	NA	NA	NA	NA	NA	NA	NA	NA
174	41a7b807-109e-4da3-9e3e-5604a363f11c_2	41a7b807-109e-4da3-9e3e-5604a363f11c	kpneumoniae	1423	Klebsiella spp.	2009	185807	0	0	0	0	0	0	0	0	0	0	0	0	0	0	0	0	0	0	0	0	0	0	0	0	0	0	0	0	0	0	0	0	0	0	0	0	0	0	0	0	0	0
175	41a7b807-109e-4da3-9e3e-5604a363f11c_3	41a7b807-109e-4da3-9e3e-5604a363f11c	kpneumoniae	1423	Klebsiella spp.	2009	119907	0	0	0	0	0	0	0	0	0	0	0	0	0	0	0	0	0	0	0	0	0	0	0	0	0	0	0	0	0	0	0	0	0	0	0	0	0	0	0	0	0	0
176	41a7b807-109e-4da3-9e3e-5604a363f11c_4	41a7b807-109e-4da3-9e3e-5604a363f11c	kpneumoniae	1423	Klebsiella spp.	2009	100048	NA	NA	NA	NA	NA	NA	NA	NA	NA	NA	NA	NA	NA	NA	NA	NA	NA	NA	NA	NA	NA	NA	NA	NA	NA	NA	NA	NA	NA	NA	NA	NA	NA	NA	NA	NA	NA	NA	NA	NA	NA	NA
177	41a7b807-109e-4da3-9e3e-5604a363f11c_5	41a7b807-109e-4da3-9e3e-5604a363f11c	kpneumoniae	1423	Klebsiella spp.	2009	4370	NA	NA	NA	NA	NA	NA	NA	NA	NA	NA	NA	NA	NA	NA	NA	NA	NA	NA	NA	NA	NA	NA	NA	NA	NA	NA	NA	NA	NA	NA	NA	NA	NA	NA	NA	NA	NA	NA	NA	NA	NA	NA
3	41ec76b0-af9b-4caa-89e6-673e8072724b_2	41ec76b0-af9b-4caa-89e6-673e8072724b	ecoli	95	E. coli	2009	144048	0	0	0	0	0	0	0	0	0	0	0	0	1	0	0	0	0	0	0	0	0	1	0	0	0	0	0	0	0	0	0	0	0	0	0	0	0	0	1	0	0	1
178	41ec76b0-af9b-4caa-89e6-673e8072724b_3	41ec76b0-af9b-4caa-89e6-673e8072724b	ecoli	95	E. coli	2009	93603	NA	NA	NA	NA	NA	NA	NA	NA	NA	NA	NA	NA	NA	NA	NA	NA	NA	NA	NA	NA	NA	NA	NA	NA	NA	NA	NA	NA	NA	NA	NA	NA	NA	NA	NA	NA	NA	NA	NA	NA	NA	NA
6	41ec76b0-af9b-4caa-89e6-673e8072724b_4	41ec76b0-af9b-4caa-89e6-673e8072724b	ecoli	95	E. coli	2009	1549	NA	NA	NA	NA	NA	NA	NA	NA	NA	NA	NA	NA	NA	NA	NA	NA	NA	NA	NA	NA	NA	NA	NA	NA	NA	NA	NA	NA	NA	NA	NA	NA	NA	NA	NA	NA	NA	NA	NA	NA	NA	NA
13	424da611-5e94-408a-b4e6-19050f819a67_2	424da611-5e94-408a-b4e6-19050f819a67	kpneumoniae	490	Klebsiella spp.	2009	203766	0	0	0	0	0	0	0	0	0	0	0	0	0	0	0	0	0	0	0	0	0	0	0	0	0	0	0	0	0	0	0	0	0	0	0	0	0	0	0	0	0	0
14	424da611-5e94-408a-b4e6-19050f819a67_3	424da611-5e94-408a-b4e6-19050f819a67	kpneumoniae	490	Klebsiella spp.	2009	131877	0	0	0	0	0	0	0	0	0	0	0	0	1	0	0	0	0	0	0	0	0	0	0	1	1	1	0	0	0	0	0	0	0	0	0	0	0	0	0	0	0	0
15	424da611-5e94-408a-b4e6-19050f819a67_4	424da611-5e94-408a-b4e6-19050f819a67	kpneumoniae	490	Klebsiella spp.	2009	15409	NA	NA	NA	NA	NA	NA	NA	NA	NA	NA	NA	NA	NA	NA	NA	NA	NA	NA	NA	NA	NA	NA	NA	NA	NA	NA	NA	NA	NA	NA	NA	NA	NA	NA	NA	NA	NA	NA	NA	NA	NA	NA
16	424da611-5e94-408a-b4e6-19050f819a67_5	424da611-5e94-408a-b4e6-19050f819a67	kpneumoniae	490	Klebsiella spp.	2009	9553	NA	NA	NA	NA	NA	NA	NA	NA	NA	NA	NA	NA	NA	NA	NA	NA	NA	NA	NA	NA	NA	NA	NA	NA	NA	NA	NA	NA	NA	NA	NA	NA	NA	NA	NA	NA	NA	NA	NA	NA	NA	NA
98	424da611-5e94-408a-b4e6-19050f819a67_6	424da611-5e94-408a-b4e6-19050f819a67	kpneumoniae	490	Klebsiella spp.	2009	3515	NA	NA	NA	NA	NA	NA	NA	NA	NA	NA	NA	NA	NA	NA	NA	NA	NA	NA	NA	NA	NA	NA	NA	NA	NA	NA	NA	NA	NA	NA	NA	NA	NA	NA	NA	NA	NA	NA	NA	NA	NA	NA
134	424da611-5e94-408a-b4e6-19050f819a67_7	424da611-5e94-408a-b4e6-19050f819a67	kpneumoniae	490	Klebsiella spp.	2009	3335	NA	NA	NA	NA	NA	NA	NA	NA	NA	NA	NA	NA	NA	NA	NA	NA	NA	NA	NA	NA	NA	NA	NA	NA	NA	NA	NA	NA	NA	NA	NA	NA	NA	NA	NA	NA	NA	NA	NA	NA	NA	NA
179	424da611-5e94-408a-b4e6-19050f819a67_8	424da611-5e94-408a-b4e6-19050f819a67	kpneumoniae	490	Klebsiella spp.	2009	2454	NA	NA	NA	NA	NA	NA	NA	NA	NA	NA	NA	NA	NA	NA	NA	NA	NA	NA	NA	NA	NA	NA	NA	NA	NA	NA	NA	NA	NA	NA	NA	NA	NA	NA	NA	NA	NA	NA	NA	NA	NA	NA
135	42646489-9bb5-439e-afa3-6ea9162c531e_2	42646489-9bb5-439e-afa3-6ea9162c531e	ecoli	73	E. coli	2009	5463	NA	NA	NA	NA	NA	NA	NA	NA	NA	NA	NA	NA	NA	NA	NA	NA	NA	NA	NA	NA	NA	NA	NA	NA	NA	NA	NA	NA	NA	NA	NA	NA	NA	NA	NA	NA	NA	NA	NA	NA	NA	NA
7	428c7f91-488a-41c4-8a14-2f6283f07a5f_2	428c7f91-488a-41c4-8a14-2f6283f07a5f	ecoli	155	E. coli	2018	110201	0	0	0	0	0	0	0	0	0	0	0	0	0	0	0	0	0	0	0	0	0	0	0	1	0	0	0	0	0	0	0	0	0	0	0	0	0	0	0	0	0	0
180	428c7f91-488a-41c4-8a14-2f6283f07a5f_3	428c7f91-488a-41c4-8a14-2f6283f07a5f	ecoli	155	E. coli	2018	99129	NA	NA	NA	NA	NA	NA	NA	NA	NA	NA	NA	NA	NA	NA	NA	NA	NA	NA	NA	NA	NA	NA	NA	NA	NA	NA	NA	NA	NA	NA	NA	NA	NA	NA	NA	NA	NA	NA	NA	NA	NA	NA
21	428c7f91-488a-41c4-8a14-2f6283f07a5f_4	428c7f91-488a-41c4-8a14-2f6283f07a5f	ecoli	155	E. coli	2018	34642	NA	NA	NA	NA	NA	NA	NA	NA	NA	NA	NA	NA	NA	NA	NA	NA	NA	NA	NA	NA	NA	NA	NA	NA	NA	NA	NA	NA	NA	NA	NA	NA	NA	NA	NA	NA	NA	NA	NA	NA	NA	NA
1	429e9986-8105-40e1-bcac-7f92bc460949_2	429e9986-8105-40e1-bcac-7f92bc460949	ecoli	73	E. coli	2009	182188	1	0	0	0	0	0	0	0	0	0	0	0	0	0	0	0	0	0	0	0	0	0	0	0	1	1	0	0	0	0	0	0	0	0	0	0	0	0	0	0	0	0
54	429e9986-8105-40e1-bcac-7f92bc460949_3	429e9986-8105-40e1-bcac-7f92bc460949	ecoli	73	E. coli	2009	88226	NA	NA	NA	NA	NA	NA	NA	NA	NA	NA	NA	NA	NA	NA	NA	NA	NA	NA	NA	NA	NA	NA	NA	NA	NA	NA	NA	NA	NA	NA	NA	NA	NA	NA	NA	NA	NA	NA	NA	NA	NA	NA
39	429e9986-8105-40e1-bcac-7f92bc460949_4	429e9986-8105-40e1-bcac-7f92bc460949	ecoli	73	E. coli	2009	5873	NA	NA	NA	NA	NA	NA	NA	NA	NA	NA	NA	NA	NA	NA	NA	NA	NA	NA	NA	NA	NA	NA	NA	NA	NA	NA	NA	NA	NA	NA	NA	NA	NA	NA	NA	NA	NA	NA	NA	NA	NA	NA
181	429e9986-8105-40e1-bcac-7f92bc460949_5	429e9986-8105-40e1-bcac-7f92bc460949	ecoli	73	E. coli	2009	5064	NA	NA	NA	NA	NA	NA	NA	NA	NA	NA	NA	NA	NA	NA	NA	NA	NA	NA	NA	NA	NA	NA	NA	NA	NA	NA	NA	NA	NA	NA	NA	NA	NA	NA	NA	NA	NA	NA	NA	NA	NA	NA
182	429e9986-8105-40e1-bcac-7f92bc460949_6	429e9986-8105-40e1-bcac-7f92bc460949	ecoli	73	E. coli	2009	4241	NA	NA	NA	NA	NA	NA	NA	NA	NA	NA	NA	NA	NA	NA	NA	NA	NA	NA	NA	NA	NA	NA	NA	NA	NA	NA	NA	NA	NA	NA	NA	NA	NA	NA	NA	NA	NA	NA	NA	NA	NA	NA
1	42d638e9-39fd-4fb2-b5c7-1d8b011f30b1_2	42d638e9-39fd-4fb2-b5c7-1d8b011f30b1	ecoli	95	E. coli	2009	114229	1	0	0	0	0	0	0	0	0	0	0	0	0	0	0	0	0	0	0	0	0	0	0	0	0	0	0	0	0	0	0	0	0	0	0	0	0	0	0	0	0	0
39	42d638e9-39fd-4fb2-b5c7-1d8b011f30b1_3	42d638e9-39fd-4fb2-b5c7-1d8b011f30b1	ecoli	95	E. coli	2009	5631	NA	NA	NA	NA	NA	NA	NA	NA	NA	NA	NA	NA	NA	NA	NA	NA	NA	NA	NA	NA	NA	NA	NA	NA	NA	NA	NA	NA	NA	NA	NA	NA	NA	NA	NA	NA	NA	NA	NA	NA	NA	NA
34	42d638e9-39fd-4fb2-b5c7-1d8b011f30b1_4	42d638e9-39fd-4fb2-b5c7-1d8b011f30b1	ecoli	95	E. coli	2009	4072	NA	NA	NA	NA	NA	NA	NA	NA	NA	NA	NA	NA	NA	NA	NA	NA	NA	NA	NA	NA	NA	NA	NA	NA	NA	NA	NA	NA	NA	NA	NA	NA	NA	NA	NA	NA	NA	NA	NA	NA	NA	NA
3	42fb2d23-c013-4139-8170-4fb415a6a166_2	42fb2d23-c013-4139-8170-4fb415a6a166	ecoli	95	E. coli	2018	144299	0	0	0	0	0	0	0	0	0	0	0	0	1	0	0	0	0	0	0	0	0	1	0	0	0	0	0	0	0	0	0	0	0	0	0	0	0	0	1	0	0	1
2	43281714-0188-48a3-b2a7-907a3f5c368a_2	43281714-0188-48a3-b2a7-907a3f5c368a	ecoli	73	E. coli	other	124198	0	0	0	0	0	0	0	0	0	0	0	0	1	0	0	1	1	0	0	0	0	0	0	1	1	1	1	1	1	1	0	0	0	0	0	0	0	0	0	0	0	0
48	43281714-0188-48a3-b2a7-907a3f5c368a_3	43281714-0188-48a3-b2a7-907a3f5c368a	ecoli	73	E. coli	other	1546	NA	NA	NA	NA	NA	NA	NA	NA	NA	NA	NA	NA	NA	NA	NA	NA	NA	NA	NA	NA	NA	NA	NA	NA	NA	NA	NA	NA	NA	NA	NA	NA	NA	NA	NA	NA	NA	NA	NA	NA	NA	NA
3	44027ac6-3e8e-4b70-9222-d0e6d4d0173b_2	44027ac6-3e8e-4b70-9222-d0e6d4d0173b	ecoli	95	E. coli	2018	147095	0	0	0	0	0	0	0	0	0	0	0	0	1	0	0	0	0	0	0	0	0	1	0	1	1	1	1	1	1	1	0	0	0	0	0	0	0	0	1	0	0	1
54	44027ac6-3e8e-4b70-9222-d0e6d4d0173b_3	44027ac6-3e8e-4b70-9222-d0e6d4d0173b	ecoli	95	E. coli	2018	91931	NA	NA	NA	NA	NA	NA	NA	NA	NA	NA	NA	NA	NA	NA	NA	NA	NA	NA	NA	NA	NA	NA	NA	NA	NA	NA	NA	NA	NA	NA	NA	NA	NA	NA	NA	NA	NA	NA	NA	NA	NA	NA
5	44027ac6-3e8e-4b70-9222-d0e6d4d0173b_4	44027ac6-3e8e-4b70-9222-d0e6d4d0173b	ecoli	95	E. coli	2018	5167	NA	NA	NA	NA	NA	NA	NA	NA	NA	NA	NA	NA	NA	NA	NA	NA	NA	NA	NA	NA	NA	NA	NA	NA	NA	NA	NA	NA	NA	NA	NA	NA	NA	NA	NA	NA	NA	NA	NA	NA	NA	NA
34	44027ac6-3e8e-4b70-9222-d0e6d4d0173b_5	44027ac6-3e8e-4b70-9222-d0e6d4d0173b	ecoli	95	E. coli	2018	4082	NA	NA	NA	NA	NA	NA	NA	NA	NA	NA	NA	NA	NA	NA	NA	NA	NA	NA	NA	NA	NA	NA	NA	NA	NA	NA	NA	NA	NA	NA	NA	NA	NA	NA	NA	NA	NA	NA	NA	NA	NA	NA
183	441e6280-ddcd-4ba7-9682-e1ad90820df6_2	441e6280-ddcd-4ba7-9682-e1ad90820df6	ecloacae	145	other	other	103505	0	0	0	0	0	0	0	0	0	0	0	0	0	0	0	0	0	0	0	0	0	0	0	0	0	0	0	0	0	0	0	0	0	0	0	0	0	0	0	0	0	0
184	441e6280-ddcd-4ba7-9682-e1ad90820df6_3	441e6280-ddcd-4ba7-9682-e1ad90820df6	ecloacae	145	other	other	100446	0	0	0	0	0	0	0	0	0	0	0	0	0	0	0	0	0	0	0	0	0	0	0	0	0	0	0	0	0	0	0	0	0	0	0	0	0	0	0	0	0	0
185	441e6280-ddcd-4ba7-9682-e1ad90820df6_4	441e6280-ddcd-4ba7-9682-e1ad90820df6	ecloacae	145	other	other	63589	0	0	0	0	0	0	0	0	0	0	0	0	0	0	0	0	0	0	0	0	0	0	0	0	0	0	0	0	0	0	0	0	0	0	0	0	0	0	0	0	0	0
64	441e6280-ddcd-4ba7-9682-e1ad90820df6_5	441e6280-ddcd-4ba7-9682-e1ad90820df6	ecloacae	145	other	other	4859	NA	NA	NA	NA	NA	NA	NA	NA	NA	NA	NA	NA	NA	NA	NA	NA	NA	NA	NA	NA	NA	NA	NA	NA	NA	NA	NA	NA	NA	NA	NA	NA	NA	NA	NA	NA	NA	NA	NA	NA	NA	NA
1	44364fb4-f521-4dfd-adef-29c02e7d8cf6_2	44364fb4-f521-4dfd-adef-29c02e7d8cf6	ecoli	95	E. coli	other	120366	1	0	0	0	0	0	0	0	0	0	0	0	1	0	0	0	0	0	0	0	0	0	0	0	0	0	0	0	0	0	0	0	0	0	0	0	0	0	0	0	0	0
69	44364fb4-f521-4dfd-adef-29c02e7d8cf6_3	44364fb4-f521-4dfd-adef-29c02e7d8cf6	ecoli	95	E. coli	other	6230	NA	NA	NA	NA	NA	NA	NA	NA	NA	NA	NA	NA	NA	NA	NA	NA	NA	NA	NA	NA	NA	NA	NA	NA	NA	NA	NA	NA	NA	NA	NA	NA	NA	NA	NA	NA	NA	NA	NA	NA	NA	NA
186	45074c78-1a26-4d99-a373-775c07f93151_2	45074c78-1a26-4d99-a373-775c07f93151	ecoli	131	E. coli	2018	33587	NA	NA	NA	NA	NA	NA	NA	NA	NA	NA	NA	NA	NA	NA	NA	NA	NA	NA	NA	NA	NA	NA	NA	NA	NA	NA	NA	NA	NA	NA	NA	NA	NA	NA	NA	NA	NA	NA	NA	NA	NA	NA
187	45074c78-1a26-4d99-a373-775c07f93151_3	45074c78-1a26-4d99-a373-775c07f93151	ecoli	131	E. coli	2018	1822	NA	NA	NA	NA	NA	NA	NA	NA	NA	NA	NA	NA	NA	NA	NA	NA	NA	NA	NA	NA	NA	NA	NA	NA	NA	NA	NA	NA	NA	NA	NA	NA	NA	NA	NA	NA	NA	NA	NA	NA	NA	NA
63	45678cfb-c4ad-45ee-8f30-c7926928424c_2	45678cfb-c4ad-45ee-8f30-c7926928424c	kpneumoniae	-	Klebsiella spp.	2018	161969	0	0	0	0	0	0	0	0	0	0	0	0	0	0	0	0	0	0	0	0	0	0	0	0	0	0	0	0	0	0	0	0	0	0	0	0	0	0	0	0	0	0
188	45b6c721-7bf3-4e87-a8b4-fcbf31fcd0c1_2	45b6c721-7bf3-4e87-a8b4-fcbf31fcd0c1	ecoli	80	E. coli	2009	6210	NA	NA	NA	NA	NA	NA	NA	NA	NA	NA	NA	NA	NA	NA	NA	NA	NA	NA	NA	NA	NA	NA	NA	NA	NA	NA	NA	NA	NA	NA	NA	NA	NA	NA	NA	NA	NA	NA	NA	NA	NA	NA
189	45b6c721-7bf3-4e87-a8b4-fcbf31fcd0c1_3	45b6c721-7bf3-4e87-a8b4-fcbf31fcd0c1	ecoli	80	E. coli	2009	4315	NA	NA	NA	NA	NA	NA	NA	NA	NA	NA	NA	NA	NA	NA	NA	NA	NA	NA	NA	NA	NA	NA	NA	NA	NA	NA	NA	NA	NA	NA	NA	NA	NA	NA	NA	NA	NA	NA	NA	NA	NA	NA
3	461e929a-e4c1-4f9d-9f04-6a21b3dfa9af_2	461e929a-e4c1-4f9d-9f04-6a21b3dfa9af	ecoli	569	E. coli	2009	192339	0	0	0	0	0	0	0	0	0	0	0	0	0	0	0	0	0	0	0	0	0	1	0	0	0	0	0	0	0	0	0	0	0	0	0	0	0	0	1	0	0	1
190	462f6b7d-946c-45bb-b8ab-f3d4c2f5d015_2	462f6b7d-946c-45bb-b8ab-f3d4c2f5d015	ecoli	10	E. coli	2018	47506	NA	NA	NA	NA	NA	NA	NA	NA	NA	NA	NA	NA	NA	NA	NA	NA	NA	NA	NA	NA	NA	NA	NA	NA	NA	NA	NA	NA	NA	NA	NA	NA	NA	NA	NA	NA	NA	NA	NA	NA	NA	NA
191	462f6b7d-946c-45bb-b8ab-f3d4c2f5d015_3	462f6b7d-946c-45bb-b8ab-f3d4c2f5d015	ecoli	10	E. coli	2018	3766	NA	NA	NA	NA	NA	NA	NA	NA	NA	NA	NA	NA	NA	NA	NA	NA	NA	NA	NA	NA	NA	NA	NA	NA	NA	NA	NA	NA	NA	NA	NA	NA	NA	NA	NA	NA	NA	NA	NA	NA	NA	NA
2	46961947-f400-4ca3-8d92-817d4f4eb040_2	46961947-f400-4ca3-8d92-817d4f4eb040	ecoli	131	E. coli	other	99311	0	0	0	0	0	0	0	0	0	0	0	0	0	0	1	1	1	0	0	0	0	0	0	1	1	1	0	0	0	0	0	0	0	0	0	0	0	0	0	0	0	0
5	46961947-f400-4ca3-8d92-817d4f4eb040_3	46961947-f400-4ca3-8d92-817d4f4eb040	ecoli	131	E. coli	other	5166	NA	NA	NA	NA	NA	NA	NA	NA	NA	NA	NA	NA	NA	NA	NA	NA	NA	NA	NA	NA	NA	NA	NA	NA	NA	NA	NA	NA	NA	NA	NA	NA	NA	NA	NA	NA	NA	NA	NA	NA	NA	NA
6	46961947-f400-4ca3-8d92-817d4f4eb040_4	46961947-f400-4ca3-8d92-817d4f4eb040	ecoli	131	E. coli	other	1549	NA	NA	NA	NA	NA	NA	NA	NA	NA	NA	NA	NA	NA	NA	NA	NA	NA	NA	NA	NA	NA	NA	NA	NA	NA	NA	NA	NA	NA	NA	NA	NA	NA	NA	NA	NA	NA	NA	NA	NA	NA	NA
192	46e46d4f-d048-4817-8590-11957b907f49_2	46e46d4f-d048-4817-8590-11957b907f49	ecoli	1800	E. coli	2009	108899	0	0	0	0	0	0	0	0	0	0	0	0	0	0	0	0	0	0	0	0	0	0	0	0	0	0	0	0	0	0	0	0	0	0	0	0	0	0	0	0	0	0
193	46e46d4f-d048-4817-8590-11957b907f49_3	46e46d4f-d048-4817-8590-11957b907f49	ecoli	1800	E. coli	2009	81023	NA	NA	NA	NA	NA	NA	NA	NA	NA	NA	NA	NA	NA	NA	NA	NA	NA	NA	NA	NA	NA	NA	NA	NA	NA	NA	NA	NA	NA	NA	NA	NA	NA	NA	NA	NA	NA	NA	NA	NA	NA	NA
194	46e46d4f-d048-4817-8590-11957b907f49_4	46e46d4f-d048-4817-8590-11957b907f49	ecoli	1800	E. coli	2009	6988	NA	NA	NA	NA	NA	NA	NA	NA	NA	NA	NA	NA	NA	NA	NA	NA	NA	NA	NA	NA	NA	NA	NA	NA	NA	NA	NA	NA	NA	NA	NA	NA	NA	NA	NA	NA	NA	NA	NA	NA	NA	NA
37	46e46d4f-d048-4817-8590-11957b907f49_5	46e46d4f-d048-4817-8590-11957b907f49	ecoli	1800	E. coli	2009	5716	NA	NA	NA	NA	NA	NA	NA	NA	NA	NA	NA	NA	NA	NA	NA	NA	NA	NA	NA	NA	NA	NA	NA	NA	NA	NA	NA	NA	NA	NA	NA	NA	NA	NA	NA	NA	NA	NA	NA	NA	NA	NA
13	46eaac8e-40fa-4e37-ad5d-7cf5d2827c1a_2	46eaac8e-40fa-4e37-ad5d-7cf5d2827c1a	kpneumoniae	490	Klebsiella spp.	other	224365	0	0	0	0	0	0	0	0	0	0	0	0	0	0	0	0	0	0	0	0	0	0	0	0	0	0	0	0	0	0	0	0	0	0	0	0	0	0	0	0	0	0
14	46eaac8e-40fa-4e37-ad5d-7cf5d2827c1a_3	46eaac8e-40fa-4e37-ad5d-7cf5d2827c1a	kpneumoniae	490	Klebsiella spp.	other	123532	0	0	0	0	0	0	0	0	0	0	0	0	1	0	0	0	0	0	0	0	0	0	0	1	1	1	0	0	0	0	0	0	0	0	0	0	0	0	0	0	0	0
117	46eaac8e-40fa-4e37-ad5d-7cf5d2827c1a_4	46eaac8e-40fa-4e37-ad5d-7cf5d2827c1a	kpneumoniae	490	Klebsiella spp.	other	93237	NA	NA	NA	NA	NA	NA	NA	NA	NA	NA	NA	NA	NA	NA	NA	NA	NA	NA	NA	NA	NA	NA	NA	NA	NA	NA	NA	NA	NA	NA	NA	NA	NA	NA	NA	NA	NA	NA	NA	NA	NA	NA
15	46eaac8e-40fa-4e37-ad5d-7cf5d2827c1a_5	46eaac8e-40fa-4e37-ad5d-7cf5d2827c1a	kpneumoniae	490	Klebsiella spp.	other	19078	NA	NA	NA	NA	NA	NA	NA	NA	NA	NA	NA	NA	NA	NA	NA	NA	NA	NA	NA	NA	NA	NA	NA	NA	NA	NA	NA	NA	NA	NA	NA	NA	NA	NA	NA	NA	NA	NA	NA	NA	NA	NA
16	46eaac8e-40fa-4e37-ad5d-7cf5d2827c1a_6	46eaac8e-40fa-4e37-ad5d-7cf5d2827c1a	kpneumoniae	490	Klebsiella spp.	other	9553	NA	NA	NA	NA	NA	NA	NA	NA	NA	NA	NA	NA	NA	NA	NA	NA	NA	NA	NA	NA	NA	NA	NA	NA	NA	NA	NA	NA	NA	NA	NA	NA	NA	NA	NA	NA	NA	NA	NA	NA	NA	NA
76	46eaac8e-40fa-4e37-ad5d-7cf5d2827c1a_7	46eaac8e-40fa-4e37-ad5d-7cf5d2827c1a	kpneumoniae	490	Klebsiella spp.	other	1697	NA	NA	NA	NA	NA	NA	NA	NA	NA	NA	NA	NA	NA	NA	NA	NA	NA	NA	NA	NA	NA	NA	NA	NA	NA	NA	NA	NA	NA	NA	NA	NA	NA	NA	NA	NA	NA	NA	NA	NA	NA	NA
1	46f08c17-78e9-4324-9d08-23cb67dfd219_2	46f08c17-78e9-4324-9d08-23cb67dfd219	ecoli	131	E. coli	other	114230	1	0	0	0	0	0	0	0	0	0	0	0	0	0	0	0	0	0	0	0	0	0	0	0	0	0	0	0	0	0	0	0	0	0	0	0	0	0	0	0	0	0
195	46f08c17-78e9-4324-9d08-23cb67dfd219_3	46f08c17-78e9-4324-9d08-23cb67dfd219	ecoli	131	E. coli	other	9556	NA	NA	NA	NA	NA	NA	NA	NA	NA	NA	NA	NA	NA	NA	NA	NA	NA	NA	NA	NA	NA	NA	NA	NA	NA	NA	NA	NA	NA	NA	NA	NA	NA	NA	NA	NA	NA	NA	NA	NA	NA	NA
1	47031fef-6208-467d-9881-9be19052b468_2	47031fef-6208-467d-9881-9be19052b468	ecoli	131	E. coli	other	118319	1	0	0	0	0	0	0	0	0	0	0	0	0	0	0	0	0	0	0	0	0	0	0	0	0	0	0	0	0	0	0	0	0	0	0	0	0	0	0	0	0	0
54	47031fef-6208-467d-9881-9be19052b468_3	47031fef-6208-467d-9881-9be19052b468	ecoli	131	E. coli	other	96475	0	0	0	0	0	0	0	0	0	0	0	0	1	0	0	0	0	0	0	0	0	0	0	1	1	1	0	0	0	0	0	0	0	0	0	0	0	0	0	0	0	0
3	4784f012-8eff-48a5-b2da-2caea24257b0_2	4784f012-8eff-48a5-b2da-2caea24257b0	ecoli	95	E. coli	2018	141273	0	0	0	0	0	0	0	0	0	0	0	0	0	0	0	0	0	0	0	0	0	1	0	0	0	0	1	1	1	1	0	0	0	0	0	0	0	0	1	0	0	1
196	4784f012-8eff-48a5-b2da-2caea24257b0_3	4784f012-8eff-48a5-b2da-2caea24257b0	ecoli	95	E. coli	2018	4197	NA	NA	NA	NA	NA	NA	NA	NA	NA	NA	NA	NA	NA	NA	NA	NA	NA	NA	NA	NA	NA	NA	NA	NA	NA	NA	NA	NA	NA	NA	NA	NA	NA	NA	NA	NA	NA	NA	NA	NA	NA	NA
75	4784f012-8eff-48a5-b2da-2caea24257b0_4	4784f012-8eff-48a5-b2da-2caea24257b0	ecoli	95	E. coli	2018	2312	NA	NA	NA	NA	NA	NA	NA	NA	NA	NA	NA	NA	NA	NA	NA	NA	NA	NA	NA	NA	NA	NA	NA	NA	NA	NA	NA	NA	NA	NA	NA	NA	NA	NA	NA	NA	NA	NA	NA	NA	NA	NA
3	47e15372-7c9f-41be-a536-36c5e5cffd19_2	47e15372-7c9f-41be-a536-36c5e5cffd19	ecoli	390	E. coli	2018	131383	0	0	0	0	0	0	0	0	0	0	0	0	0	0	0	0	0	0	0	0	0	1	0	0	0	0	0	0	0	0	0	0	0	0	0	0	0	0	1	0	0	1
54	47e15372-7c9f-41be-a536-36c5e5cffd19_3	47e15372-7c9f-41be-a536-36c5e5cffd19	ecoli	390	E. coli	2018	83254	NA	NA	NA	NA	NA	NA	NA	NA	NA	NA	NA	NA	NA	NA	NA	NA	NA	NA	NA	NA	NA	NA	NA	NA	NA	NA	NA	NA	NA	NA	NA	NA	NA	NA	NA	NA	NA	NA	NA	NA	NA	NA
21	47e15372-7c9f-41be-a536-36c5e5cffd19_4	47e15372-7c9f-41be-a536-36c5e5cffd19	ecoli	390	E. coli	2018	34642	NA	NA	NA	NA	NA	NA	NA	NA	NA	NA	NA	NA	NA	NA	NA	NA	NA	NA	NA	NA	NA	NA	NA	NA	NA	NA	NA	NA	NA	NA	NA	NA	NA	NA	NA	NA	NA	NA	NA	NA	NA	NA
69	47e15372-7c9f-41be-a536-36c5e5cffd19_5	47e15372-7c9f-41be-a536-36c5e5cffd19	ecoli	390	E. coli	2018	6077	NA	NA	NA	NA	NA	NA	NA	NA	NA	NA	NA	NA	NA	NA	NA	NA	NA	NA	NA	NA	NA	NA	NA	NA	NA	NA	NA	NA	NA	NA	NA	NA	NA	NA	NA	NA	NA	NA	NA	NA	NA	NA
37	47e15372-7c9f-41be-a536-36c5e5cffd19_6	47e15372-7c9f-41be-a536-36c5e5cffd19	ecoli	390	E. coli	2018	5716	NA	NA	NA	NA	NA	NA	NA	NA	NA	NA	NA	NA	NA	NA	NA	NA	NA	NA	NA	NA	NA	NA	NA	NA	NA	NA	NA	NA	NA	NA	NA	NA	NA	NA	NA	NA	NA	NA	NA	NA	NA	NA
39	47e15372-7c9f-41be-a536-36c5e5cffd19_7	47e15372-7c9f-41be-a536-36c5e5cffd19	ecoli	390	E. coli	2018	5631	NA	NA	NA	NA	NA	NA	NA	NA	NA	NA	NA	NA	NA	NA	NA	NA	NA	NA	NA	NA	NA	NA	NA	NA	NA	NA	NA	NA	NA	NA	NA	NA	NA	NA	NA	NA	NA	NA	NA	NA	NA	NA
5	47e15372-7c9f-41be-a536-36c5e5cffd19_8	47e15372-7c9f-41be-a536-36c5e5cffd19	ecoli	390	E. coli	2018	5167	NA	NA	NA	NA	NA	NA	NA	NA	NA	NA	NA	NA	NA	NA	NA	NA	NA	NA	NA	NA	NA	NA	NA	NA	NA	NA	NA	NA	NA	NA	NA	NA	NA	NA	NA	NA	NA	NA	NA	NA	NA	NA
197	47e15372-7c9f-41be-a536-36c5e5cffd19_9	47e15372-7c9f-41be-a536-36c5e5cffd19	ecoli	390	E. coli	2018	1604	NA	NA	NA	NA	NA	NA	NA	NA	NA	NA	NA	NA	NA	NA	NA	NA	NA	NA	NA	NA	NA	NA	NA	NA	NA	NA	NA	NA	NA	NA	NA	NA	NA	NA	NA	NA	NA	NA	NA	NA	NA	NA
1	481920da-a029-46f5-b5b9-def104b41f39_contig_2	481920da-a029-46f5-b5b9-def104b41f39	ecoli	69	E. coli	2009	145461	1	0	0	0	0	0	0	0	0	0	0	0	1	0	1	1	1	0	0	0	0	0	0	1	1	1	1	1	1	1	0	0	0	0	0	0	0	0	0	0	0	0
1	4842da78-7fad-45e4-935b-8fa1ceeb1d92_2	4842da78-7fad-45e4-935b-8fa1ceeb1d92	ecoli	131	E. coli	other	147245	1	0	0	0	0	0	0	0	0	0	0	0	1	0	1	1	1	0	0	0	0	0	0	1	1	1	1	1	1	1	0	0	0	0	0	0	0	0	0	0	0	0
12	4877b1e2-641a-4e3f-be9a-10f82ff477d5_2	4877b1e2-641a-4e3f-be9a-10f82ff477d5	ecoli	12	E. coli	other	122358	1	0	0	0	0	0	0	0	0	0	0	0	0	0	0	1	1	0	0	0	0	0	0	0	0	0	0	0	0	1	0	0	0	0	0	0	0	0	0	0	0	0
13	49010bb8-4ff5-4a0f-ae13-34104782903a_2	49010bb8-4ff5-4a0f-ae13-34104782903a	kpneumoniae	490	Klebsiella spp.	other	224365	0	0	0	0	0	0	0	0	0	0	0	0	0	0	0	0	0	0	0	0	0	0	0	0	0	0	0	0	0	0	0	0	0	0	0	0	0	0	0	0	0	0
14	49010bb8-4ff5-4a0f-ae13-34104782903a_3	49010bb8-4ff5-4a0f-ae13-34104782903a	kpneumoniae	490	Klebsiella spp.	other	140168	0	0	0	0	0	0	0	0	0	0	0	0	1	0	0	0	0	0	0	0	0	0	0	1	1	1	0	0	0	0	0	0	0	0	0	0	0	0	0	0	0	0
15	49010bb8-4ff5-4a0f-ae13-34104782903a_4	49010bb8-4ff5-4a0f-ae13-34104782903a	kpneumoniae	490	Klebsiella spp.	other	15409	NA	NA	NA	NA	NA	NA	NA	NA	NA	NA	NA	NA	NA	NA	NA	NA	NA	NA	NA	NA	NA	NA	NA	NA	NA	NA	NA	NA	NA	NA	NA	NA	NA	NA	NA	NA	NA	NA	NA	NA	NA	NA
16	49010bb8-4ff5-4a0f-ae13-34104782903a_5	49010bb8-4ff5-4a0f-ae13-34104782903a	kpneumoniae	490	Klebsiella spp.	other	9553	NA	NA	NA	NA	NA	NA	NA	NA	NA	NA	NA	NA	NA	NA	NA	NA	NA	NA	NA	NA	NA	NA	NA	NA	NA	NA	NA	NA	NA	NA	NA	NA	NA	NA	NA	NA	NA	NA	NA	NA	NA	NA
17	49010bb8-4ff5-4a0f-ae13-34104782903a_6	49010bb8-4ff5-4a0f-ae13-34104782903a	kpneumoniae	490	Klebsiella spp.	other	9057	NA	NA	NA	NA	NA	NA	NA	NA	NA	NA	NA	NA	NA	NA	NA	NA	NA	NA	NA	NA	NA	NA	NA	NA	NA	NA	NA	NA	NA	NA	NA	NA	NA	NA	NA	NA	NA	NA	NA	NA	NA	NA
18	49010bb8-4ff5-4a0f-ae13-34104782903a_7	49010bb8-4ff5-4a0f-ae13-34104782903a	kpneumoniae	490	Klebsiella spp.	other	5366	NA	NA	NA	NA	NA	NA	NA	NA	NA	NA	NA	NA	NA	NA	NA	NA	NA	NA	NA	NA	NA	NA	NA	NA	NA	NA	NA	NA	NA	NA	NA	NA	NA	NA	NA	NA	NA	NA	NA	NA	NA	NA
198	49010bb8-4ff5-4a0f-ae13-34104782903a_8	49010bb8-4ff5-4a0f-ae13-34104782903a	kpneumoniae	490	Klebsiella spp.	other	4504	NA	NA	NA	NA	NA	NA	NA	NA	NA	NA	NA	NA	NA	NA	NA	NA	NA	NA	NA	NA	NA	NA	NA	NA	NA	NA	NA	NA	NA	NA	NA	NA	NA	NA	NA	NA	NA	NA	NA	NA	NA	NA
1	490ceb2b-a6c4-42f3-a02a-2fc48981fc12_2	490ceb2b-a6c4-42f3-a02a-2fc48981fc12	ecoli	95	E. coli	other	119570	1	0	0	0	0	0	0	0	0	0	0	0	0	0	0	0	0	0	0	0	0	0	0	0	0	0	0	0	0	0	0	0	0	0	0	0	0	0	0	0	0	0
12	49192a11-203d-4844-a506-94648b9230c8_2	49192a11-203d-4844-a506-94648b9230c8	ecoli	12	E. coli	2018	126733	1	0	0	0	0	0	0	0	0	0	0	0	0	0	0	1	1	0	0	0	0	0	0	0	0	0	0	0	0	1	0	0	0	0	0	0	0	0	0	0	0	0
1	4993cdee-578c-4a59-81af-223c38fd0b52_2	4993cdee-578c-4a59-81af-223c38fd0b52	ecoli	131	E. coli	other	146710	1	0	0	0	0	0	0	0	0	0	0	0	1	1	1	1	1	0	0	0	0	0	0	1	1	1	0	0	0	0	0	0	0	0	0	0	0	0	0	0	0	0
155	49957fa3-b570-4943-a250-f4dc5a030055_contig_2	49957fa3-b570-4943-a250-f4dc5a030055	cfreundii	-	E. coli	other	97617	NA	NA	NA	NA	NA	NA	NA	NA	NA	NA	NA	NA	NA	NA	NA	NA	NA	NA	NA	NA	NA	NA	NA	NA	NA	NA	NA	NA	NA	NA	NA	NA	NA	NA	NA	NA	NA	NA	NA	NA	NA	NA
1	49957fa3-b570-4943-a250-f4dc5a030055_contig_3	49957fa3-b570-4943-a250-f4dc5a030055	cfreundii	-	E. coli	other	116890	1	0	0	0	0	0	0	0	0	0	0	0	0	0	0	0	0	0	0	0	0	0	0	0	0	0	0	0	0	0	0	0	0	0	0	0	0	0	0	0	0	0
166	49957fa3-b570-4943-a250-f4dc5a030055_contig_4	49957fa3-b570-4943-a250-f4dc5a030055	cfreundii	-	E. coli	other	58280	0	0	0	0	0	0	0	0	0	0	0	0	1	0	0	0	0	0	0	0	0	0	0	0	0	0	0	0	0	0	0	0	0	0	0	0	0	0	0	0	0	0
56	4a04f034-246b-4c0c-9969-0eb4fad52b30_2	4a04f034-246b-4c0c-9969-0eb4fad52b30	ecoli	80	E. coli	2009	8274	0	0	0	0	0	0	0	0	0	0	0	0	1	0	0	0	0	0	0	0	0	0	0	0	0	0	0	0	0	0	0	0	0	0	0	0	0	0	0	0	0	0
57	4a04f034-246b-4c0c-9969-0eb4fad52b30_3	4a04f034-246b-4c0c-9969-0eb4fad52b30	ecoli	80	E. coli	2009	6860	NA	NA	NA	NA	NA	NA	NA	NA	NA	NA	NA	NA	NA	NA	NA	NA	NA	NA	NA	NA	NA	NA	NA	NA	NA	NA	NA	NA	NA	NA	NA	NA	NA	NA	NA	NA	NA	NA	NA	NA	NA	NA
58	4a04f034-246b-4c0c-9969-0eb4fad52b30_4	4a04f034-246b-4c0c-9969-0eb4fad52b30	ecoli	80	E. coli	2009	5093	NA	NA	NA	NA	NA	NA	NA	NA	NA	NA	NA	NA	NA	NA	NA	NA	NA	NA	NA	NA	NA	NA	NA	NA	NA	NA	NA	NA	NA	NA	NA	NA	NA	NA	NA	NA	NA	NA	NA	NA	NA	NA
199	4ae34efb-6951-4cb2-bb87-aa847fbee3ec_2	4ae34efb-6951-4cb2-bb87-aa847fbee3ec	ecoli	1081	E. coli	2009	57002	0	0	0	0	0	0	0	0	0	0	0	0	0	0	0	0	0	0	0	0	0	0	0	0	0	0	0	0	0	0	0	0	0	0	0	0	0	0	0	0	0	0
91	4afe0a7c-cacd-40b9-9733-85295590ee16_2	4afe0a7c-cacd-40b9-9733-85295590ee16	ecoli	617	E. coli	other	173798	0	0	0	0	0	0	0	0	0	0	0	0	1	1	1	1	1	0	0	1	0	0	0	0	0	0	0	0	0	0	0	0	0	0	0	0	0	0	0	0	0	0
21	4afe0a7c-cacd-40b9-9733-85295590ee16_3	4afe0a7c-cacd-40b9-9733-85295590ee16	ecoli	617	E. coli	other	34416	NA	NA	NA	NA	NA	NA	NA	NA	NA	NA	NA	NA	NA	NA	NA	NA	NA	NA	NA	NA	NA	NA	NA	NA	NA	NA	NA	NA	NA	NA	NA	NA	NA	NA	NA	NA	NA	NA	NA	NA	NA	NA
63	4b38d4a0-3df3-4598-9397-43a9570c2cb5_2	4b38d4a0-3df3-4598-9397-43a9570c2cb5	kpneumoniae	278	Klebsiella spp.	2018	232701	0	0	0	0	0	0	0	0	0	0	0	0	0	0	0	0	0	0	0	0	0	0	0	0	0	0	0	0	0	0	0	0	0	0	0	0	0	0	0	0	0	0
19	4c3e21df-0349-4b61-a520-d3e909e920fb_2	4c3e21df-0349-4b61-a520-d3e909e920fb	kpneumoniae	218	Klebsiella spp.	2018	214183	0	0	0	0	0	0	0	0	0	0	0	0	0	0	0	0	0	0	0	0	0	0	0	0	0	0	0	0	0	0	0	0	0	0	0	0	0	0	0	0	0	1
200	4c6f0b7a-a4f1-47d3-8b3a-100a530c24c5_2	4c6f0b7a-a4f1-47d3-8b3a-100a530c24c5	kpneumoniae	34	Klebsiella spp.	2018	141309	0	0	0	0	0	0	0	0	0	0	0	0	0	0	0	0	0	0	0	0	0	0	0	0	0	0	0	0	0	0	0	0	0	0	0	0	0	0	0	0	0	0
175	4c6f0b7a-a4f1-47d3-8b3a-100a530c24c5_3	4c6f0b7a-a4f1-47d3-8b3a-100a530c24c5	kpneumoniae	34	Klebsiella spp.	2018	106765	0	0	0	0	0	0	0	0	0	0	0	0	0	0	0	0	0	0	0	0	0	0	0	0	0	0	0	0	0	0	0	0	0	0	0	0	0	0	0	0	0	0
201	4c6f0b7a-a4f1-47d3-8b3a-100a530c24c5_4	4c6f0b7a-a4f1-47d3-8b3a-100a530c24c5	kpneumoniae	34	Klebsiella spp.	2018	5481	NA	NA	NA	NA	NA	NA	NA	NA	NA	NA	NA	NA	NA	NA	NA	NA	NA	NA	NA	NA	NA	NA	NA	NA	NA	NA	NA	NA	NA	NA	NA	NA	NA	NA	NA	NA	NA	NA	NA	NA	NA	NA
30	4c6f0b7a-a4f1-47d3-8b3a-100a530c24c5_5	4c6f0b7a-a4f1-47d3-8b3a-100a530c24c5	kpneumoniae	34	Klebsiella spp.	2018	3223	NA	NA	NA	NA	NA	NA	NA	NA	NA	NA	NA	NA	NA	NA	NA	NA	NA	NA	NA	NA	NA	NA	NA	NA	NA	NA	NA	NA	NA	NA	NA	NA	NA	NA	NA	NA	NA	NA	NA	NA	NA	NA
19	4c98e400-f38a-4cd4-8e06-d01d915a12bc_2	4c98e400-f38a-4cd4-8e06-d01d915a12bc	kpneumoniae	86	Klebsiella spp.	other	216711	0	0	0	0	0	0	0	0	0	0	0	0	0	0	0	0	0	0	0	0	0	0	0	0	0	0	0	0	0	0	0	0	0	0	0	0	0	0	0	0	0	1
1	4d2e1ae9-8383-4b49-8eef-0d508a0acb79_2	4d2e1ae9-8383-4b49-8eef-0d508a0acb79	ecoli	95	E. coli	2018	118088	1	0	0	0	0	0	0	0	0	0	0	0	0	0	0	0	0	0	0	0	0	0	0	0	0	0	0	0	0	0	0	0	0	0	0	0	0	0	0	0	0	0
54	4d2e1ae9-8383-4b49-8eef-0d508a0acb79_3	4d2e1ae9-8383-4b49-8eef-0d508a0acb79	ecoli	95	E. coli	2018	86317	NA	NA	NA	NA	NA	NA	NA	NA	NA	NA	NA	NA	NA	NA	NA	NA	NA	NA	NA	NA	NA	NA	NA	NA	NA	NA	NA	NA	NA	NA	NA	NA	NA	NA	NA	NA	NA	NA	NA	NA	NA	NA
202	4e14f79b-b372-4f6d-a762-b4942a514281_2	4e14f79b-b372-4f6d-a762-b4942a514281	kpneumoniae	10	Klebsiella spp.	2018	251342	0	0	0	0	0	0	0	0	0	0	0	0	0	0	0	0	0	0	0	0	0	0	0	0	0	0	0	0	0	0	0	0	0	0	0	0	0	0	0	0	0	0
203	4e14f79b-b372-4f6d-a762-b4942a514281_3	4e14f79b-b372-4f6d-a762-b4942a514281	kpneumoniae	10	Klebsiella spp.	2018	14290	NA	NA	NA	NA	NA	NA	NA	NA	NA	NA	NA	NA	NA	NA	NA	NA	NA	NA	NA	NA	NA	NA	NA	NA	NA	NA	NA	NA	NA	NA	NA	NA	NA	NA	NA	NA	NA	NA	NA	NA	NA	NA
204	4e14f79b-b372-4f6d-a762-b4942a514281_4	4e14f79b-b372-4f6d-a762-b4942a514281	kpneumoniae	10	Klebsiella spp.	2018	8032	NA	NA	NA	NA	NA	NA	NA	NA	NA	NA	NA	NA	NA	NA	NA	NA	NA	NA	NA	NA	NA	NA	NA	NA	NA	NA	NA	NA	NA	NA	NA	NA	NA	NA	NA	NA	NA	NA	NA	NA	NA	NA
205	4e14f79b-b372-4f6d-a762-b4942a514281_5	4e14f79b-b372-4f6d-a762-b4942a514281	kpneumoniae	10	Klebsiella spp.	2018	5761	NA	NA	NA	NA	NA	NA	NA	NA	NA	NA	NA	NA	NA	NA	NA	NA	NA	NA	NA	NA	NA	NA	NA	NA	NA	NA	NA	NA	NA	NA	NA	NA	NA	NA	NA	NA	NA	NA	NA	NA	NA	NA
150	4e14f79b-b372-4f6d-a762-b4942a514281_6	4e14f79b-b372-4f6d-a762-b4942a514281	kpneumoniae	10	Klebsiella spp.	2018	3336	NA	NA	NA	NA	NA	NA	NA	NA	NA	NA	NA	NA	NA	NA	NA	NA	NA	NA	NA	NA	NA	NA	NA	NA	NA	NA	NA	NA	NA	NA	NA	NA	NA	NA	NA	NA	NA	NA	NA	NA	NA	NA
2	4e2d86d4-5336-4a69-b816-45c1fcc2cffd_2	4e2d86d4-5336-4a69-b816-45c1fcc2cffd	ecoli	131	E. coli	other	124357	1	0	0	0	0	0	0	0	0	0	0	0	0	0	1	1	1	0	0	0	0	0	0	1	1	1	0	0	0	0	0	0	0	0	0	0	0	0	0	0	0	0
5	4e2d86d4-5336-4a69-b816-45c1fcc2cffd_3	4e2d86d4-5336-4a69-b816-45c1fcc2cffd	ecoli	131	E. coli	other	5167	NA	NA	NA	NA	NA	NA	NA	NA	NA	NA	NA	NA	NA	NA	NA	NA	NA	NA	NA	NA	NA	NA	NA	NA	NA	NA	NA	NA	NA	NA	NA	NA	NA	NA	NA	NA	NA	NA	NA	NA	NA	NA
34	4e2d86d4-5336-4a69-b816-45c1fcc2cffd_4	4e2d86d4-5336-4a69-b816-45c1fcc2cffd	ecoli	131	E. coli	other	4082	NA	NA	NA	NA	NA	NA	NA	NA	NA	NA	NA	NA	NA	NA	NA	NA	NA	NA	NA	NA	NA	NA	NA	NA	NA	NA	NA	NA	NA	NA	NA	NA	NA	NA	NA	NA	NA	NA	NA	NA	NA	NA
6	4e2d86d4-5336-4a69-b816-45c1fcc2cffd_5	4e2d86d4-5336-4a69-b816-45c1fcc2cffd	ecoli	131	E. coli	other	1549	NA	NA	NA	NA	NA	NA	NA	NA	NA	NA	NA	NA	NA	NA	NA	NA	NA	NA	NA	NA	NA	NA	NA	NA	NA	NA	NA	NA	NA	NA	NA	NA	NA	NA	NA	NA	NA	NA	NA	NA	NA	NA
5	4f06a9e3-ab81-43b6-9f7c-a39f97ea3132_2	4f06a9e3-ab81-43b6-9f7c-a39f97ea3132	ecoli	73	E. coli	2009	5159	NA	NA	NA	NA	NA	NA	NA	NA	NA	NA	NA	NA	NA	NA	NA	NA	NA	NA	NA	NA	NA	NA	NA	NA	NA	NA	NA	NA	NA	NA	NA	NA	NA	NA	NA	NA	NA	NA	NA	NA	NA	NA
206	4f2aa123-09aa-445f-8248-361f479369ca_2	4f2aa123-09aa-445f-8248-361f479369ca	ecoli	4024	E. coli	2018	146895	NA	NA	NA	NA	NA	NA	NA	NA	NA	NA	NA	NA	NA	NA	NA	NA	NA	NA	NA	NA	NA	NA	NA	NA	NA	NA	NA	NA	NA	NA	NA	NA	NA	NA	NA	NA	NA	NA	NA	NA	NA	NA
7	4f2aa123-09aa-445f-8248-361f479369ca_3	4f2aa123-09aa-445f-8248-361f479369ca	ecoli	4024	E. coli	2018	100783	0	0	0	0	0	0	0	0	0	0	0	0	1	0	0	0	0	0	0	0	0	0	0	0	0	0	0	0	0	0	0	0	0	0	0	0	0	0	0	0	0	0
207	4f2aa123-09aa-445f-8248-361f479369ca_4	4f2aa123-09aa-445f-8248-361f479369ca	ecoli	4024	E. coli	2018	6199	NA	NA	NA	NA	NA	NA	NA	NA	NA	NA	NA	NA	NA	NA	NA	NA	NA	NA	NA	NA	NA	NA	NA	NA	NA	NA	NA	NA	NA	NA	NA	NA	NA	NA	NA	NA	NA	NA	NA	NA	NA	NA
34	4f2aa123-09aa-445f-8248-361f479369ca_5	4f2aa123-09aa-445f-8248-361f479369ca	ecoli	4024	E. coli	2018	4072	NA	NA	NA	NA	NA	NA	NA	NA	NA	NA	NA	NA	NA	NA	NA	NA	NA	NA	NA	NA	NA	NA	NA	NA	NA	NA	NA	NA	NA	NA	NA	NA	NA	NA	NA	NA	NA	NA	NA	NA	NA	NA
208	4f2aa123-09aa-445f-8248-361f479369ca_6	4f2aa123-09aa-445f-8248-361f479369ca	ecoli	4024	E. coli	2018	3371	NA	NA	NA	NA	NA	NA	NA	NA	NA	NA	NA	NA	NA	NA	NA	NA	NA	NA	NA	NA	NA	NA	NA	NA	NA	NA	NA	NA	NA	NA	NA	NA	NA	NA	NA	NA	NA	NA	NA	NA	NA	NA
148	4f2aa123-09aa-445f-8248-361f479369ca_7	4f2aa123-09aa-445f-8248-361f479369ca	ecoli	4024	E. coli	2018	1565	NA	NA	NA	NA	NA	NA	NA	NA	NA	NA	NA	NA	NA	NA	NA	NA	NA	NA	NA	NA	NA	NA	NA	NA	NA	NA	NA	NA	NA	NA	NA	NA	NA	NA	NA	NA	NA	NA	NA	NA	NA	NA
13	4f4eb4a7-af56-4028-8c6b-e1014488b0ad_2	4f4eb4a7-af56-4028-8c6b-e1014488b0ad	kpneumoniae	490	Klebsiella spp.	other	224385	0	0	0	0	0	0	0	0	0	0	0	0	0	0	0	0	0	0	0	0	0	0	0	0	0	0	0	0	0	0	0	0	0	0	0	0	0	0	0	0	0	0
14	4f4eb4a7-af56-4028-8c6b-e1014488b0ad_3	4f4eb4a7-af56-4028-8c6b-e1014488b0ad	kpneumoniae	490	Klebsiella spp.	other	119712	0	0	0	0	0	0	0	0	0	0	0	0	1	0	0	0	0	0	0	0	0	0	0	1	1	1	0	0	0	0	0	0	0	0	0	0	0	0	0	0	0	0
15	4f4eb4a7-af56-4028-8c6b-e1014488b0ad_4	4f4eb4a7-af56-4028-8c6b-e1014488b0ad	kpneumoniae	490	Klebsiella spp.	other	19076	NA	NA	NA	NA	NA	NA	NA	NA	NA	NA	NA	NA	NA	NA	NA	NA	NA	NA	NA	NA	NA	NA	NA	NA	NA	NA	NA	NA	NA	NA	NA	NA	NA	NA	NA	NA	NA	NA	NA	NA	NA	NA
16	4f4eb4a7-af56-4028-8c6b-e1014488b0ad_5	4f4eb4a7-af56-4028-8c6b-e1014488b0ad	kpneumoniae	490	Klebsiella spp.	other	9553	NA	NA	NA	NA	NA	NA	NA	NA	NA	NA	NA	NA	NA	NA	NA	NA	NA	NA	NA	NA	NA	NA	NA	NA	NA	NA	NA	NA	NA	NA	NA	NA	NA	NA	NA	NA	NA	NA	NA	NA	NA	NA
118	4f4eb4a7-af56-4028-8c6b-e1014488b0ad_6	4f4eb4a7-af56-4028-8c6b-e1014488b0ad	kpneumoniae	490	Klebsiella spp.	other	8498	NA	NA	NA	NA	NA	NA	NA	NA	NA	NA	NA	NA	NA	NA	NA	NA	NA	NA	NA	NA	NA	NA	NA	NA	NA	NA	NA	NA	NA	NA	NA	NA	NA	NA	NA	NA	NA	NA	NA	NA	NA	NA
76	4f4eb4a7-af56-4028-8c6b-e1014488b0ad_7	4f4eb4a7-af56-4028-8c6b-e1014488b0ad	kpneumoniae	490	Klebsiella spp.	other	1697	NA	NA	NA	NA	NA	NA	NA	NA	NA	NA	NA	NA	NA	NA	NA	NA	NA	NA	NA	NA	NA	NA	NA	NA	NA	NA	NA	NA	NA	NA	NA	NA	NA	NA	NA	NA	NA	NA	NA	NA	NA	NA
209	50c5ce8e-9a79-4194-aabf-326c9c40f011_2	50c5ce8e-9a79-4194-aabf-326c9c40f011	koxytoca	88	Klebsiella spp.	other	196587	0	0	0	0	0	0	0	0	0	0	0	0	0	0	0	0	0	0	0	0	0	0	0	0	0	0	0	0	0	0	0	0	0	0	0	0	0	0	0	0	0	0
210	50c5ce8e-9a79-4194-aabf-326c9c40f011_3	50c5ce8e-9a79-4194-aabf-326c9c40f011	koxytoca	88	Klebsiella spp.	other	163387	0	0	0	0	0	0	0	0	0	0	0	0	0	0	0	0	0	0	0	0	0	0	0	0	0	0	0	0	1	1	0	0	0	0	0	0	0	0	0	0	0	0
211	50c5ce8e-9a79-4194-aabf-326c9c40f011_4	50c5ce8e-9a79-4194-aabf-326c9c40f011	koxytoca	88	Klebsiella spp.	other	34281	NA	NA	NA	NA	NA	NA	NA	NA	NA	NA	NA	NA	NA	NA	NA	NA	NA	NA	NA	NA	NA	NA	NA	NA	NA	NA	NA	NA	NA	NA	NA	NA	NA	NA	NA	NA	NA	NA	NA	NA	NA	NA
98	50c5ce8e-9a79-4194-aabf-326c9c40f011_5	50c5ce8e-9a79-4194-aabf-326c9c40f011	koxytoca	88	Klebsiella spp.	other	3514	NA	NA	NA	NA	NA	NA	NA	NA	NA	NA	NA	NA	NA	NA	NA	NA	NA	NA	NA	NA	NA	NA	NA	NA	NA	NA	NA	NA	NA	NA	NA	NA	NA	NA	NA	NA	NA	NA	NA	NA	NA	NA
2	50cc339e-23f7-412c-a03d-7e256e339236_2	50cc339e-23f7-412c-a03d-7e256e339236	ecoli	131	E. coli	2018	130399	0	0	0	0	0	0	0	0	0	0	0	0	0	0	1	1	1	0	0	0	0	0	0	0	0	0	0	0	0	0	0	0	0	0	0	0	0	0	0	0	0	0
212	50cc339e-23f7-412c-a03d-7e256e339236_3	50cc339e-23f7-412c-a03d-7e256e339236	ecoli	131	E. coli	2018	32997	NA	NA	NA	NA	NA	NA	NA	NA	NA	NA	NA	NA	NA	NA	NA	NA	NA	NA	NA	NA	NA	NA	NA	NA	NA	NA	NA	NA	NA	NA	NA	NA	NA	NA	NA	NA	NA	NA	NA	NA	NA	NA
1	50e533d4-af86-47f6-982b-6bf73924b207_2	50e533d4-af86-47f6-982b-6bf73924b207	ecoli	73	E. coli	other	114230	1	0	0	0	0	0	0	0	0	0	0	0	0	0	0	0	0	0	0	0	0	0	0	0	0	0	0	0	0	0	0	0	0	0	0	0	0	0	0	0	0	0
39	50e533d4-af86-47f6-982b-6bf73924b207_3	50e533d4-af86-47f6-982b-6bf73924b207	ecoli	73	E. coli	other	5881	NA	NA	NA	NA	NA	NA	NA	NA	NA	NA	NA	NA	NA	NA	NA	NA	NA	NA	NA	NA	NA	NA	NA	NA	NA	NA	NA	NA	NA	NA	NA	NA	NA	NA	NA	NA	NA	NA	NA	NA	NA	NA
5	50e533d4-af86-47f6-982b-6bf73924b207_4	50e533d4-af86-47f6-982b-6bf73924b207	ecoli	73	E. coli	other	5166	NA	NA	NA	NA	NA	NA	NA	NA	NA	NA	NA	NA	NA	NA	NA	NA	NA	NA	NA	NA	NA	NA	NA	NA	NA	NA	NA	NA	NA	NA	NA	NA	NA	NA	NA	NA	NA	NA	NA	NA	NA	NA
48	50e533d4-af86-47f6-982b-6bf73924b207_5	50e533d4-af86-47f6-982b-6bf73924b207	ecoli	73	E. coli	other	1546	NA	NA	NA	NA	NA	NA	NA	NA	NA	NA	NA	NA	NA	NA	NA	NA	NA	NA	NA	NA	NA	NA	NA	NA	NA	NA	NA	NA	NA	NA	NA	NA	NA	NA	NA	NA	NA	NA	NA	NA	NA	NA
1	511cc62d-7a6e-4917-9abf-a391a2ea2c56_2	511cc62d-7a6e-4917-9abf-a391a2ea2c56	ecoli	131	E. coli	other	114230	1	0	0	0	0	0	0	0	0	0	0	0	0	0	0	0	0	0	0	0	0	0	0	0	0	0	0	0	0	0	0	0	0	0	0	0	0	0	0	0	0	0
106	513654df-c4b5-4684-b304-e3f53c67c1c9_2	513654df-c4b5-4684-b304-e3f53c67c1c9	ecoli	10	E. coli	other	65185	0	0	0	0	0	0	0	0	0	0	0	0	1	0	0	0	0	0	0	0	0	0	0	1	1	1	0	0	0	0	0	0	0	0	0	0	0	0	0	0	0	0
213	513654df-c4b5-4684-b304-e3f53c67c1c9_3	513654df-c4b5-4684-b304-e3f53c67c1c9	ecoli	10	E. coli	other	63589	0	0	0	0	0	0	0	0	0	0	0	0	0	0	0	0	0	0	0	0	0	0	0	0	0	0	0	0	0	0	0	0	0	0	0	0	0	0	0	0	0	0
214	5252df4f-4230-47bb-85ff-6f6cf43cffb1_contig_2	5252df4f-4230-47bb-85ff-6f6cf43cffb1	ecoli	38	E. coli	other	9970	NA	NA	NA	NA	NA	NA	NA	NA	NA	NA	NA	NA	NA	NA	NA	NA	NA	NA	NA	NA	NA	NA	NA	NA	NA	NA	NA	NA	NA	NA	NA	NA	NA	NA	NA	NA	NA	NA	NA	NA	NA	NA
2	5252df4f-4230-47bb-85ff-6f6cf43cffb1_contig_3	5252df4f-4230-47bb-85ff-6f6cf43cffb1	ecoli	38	E. coli	other	181446	0	0	0	0	0	0	0	0	0	0	0	0	0	0	0	0	0	0	0	0	0	0	0	0	0	0	0	0	0	0	0	0	0	0	0	0	0	0	0	0	0	0
56	5295590b-4519-470a-8416-e8045f05c677_2	5295590b-4519-470a-8416-e8045f05c677	cfreundii	543	E. coli	2018	8274	0	0	0	0	0	0	0	0	0	0	0	0	0	0	0	0	0	0	0	0	0	0	0	0	0	0	0	0	0	0	0	0	0	0	0	0	0	0	0	0	0	0
215	5295590b-4519-470a-8416-e8045f05c677_3	5295590b-4519-470a-8416-e8045f05c677	cfreundii	543	E. coli	2018	6003	NA	NA	NA	NA	NA	NA	NA	NA	NA	NA	NA	NA	NA	NA	NA	NA	NA	NA	NA	NA	NA	NA	NA	NA	NA	NA	NA	NA	NA	NA	NA	NA	NA	NA	NA	NA	NA	NA	NA	NA	NA	NA
37	5295590b-4519-470a-8416-e8045f05c677_4	5295590b-4519-470a-8416-e8045f05c677	cfreundii	543	E. coli	2018	5716	NA	NA	NA	NA	NA	NA	NA	NA	NA	NA	NA	NA	NA	NA	NA	NA	NA	NA	NA	NA	NA	NA	NA	NA	NA	NA	NA	NA	NA	NA	NA	NA	NA	NA	NA	NA	NA	NA	NA	NA	NA	NA
39	5295590b-4519-470a-8416-e8045f05c677_5	5295590b-4519-470a-8416-e8045f05c677	cfreundii	543	E. coli	2018	5631	NA	NA	NA	NA	NA	NA	NA	NA	NA	NA	NA	NA	NA	NA	NA	NA	NA	NA	NA	NA	NA	NA	NA	NA	NA	NA	NA	NA	NA	NA	NA	NA	NA	NA	NA	NA	NA	NA	NA	NA	NA	NA
5	5295590b-4519-470a-8416-e8045f05c677_6	5295590b-4519-470a-8416-e8045f05c677	cfreundii	543	E. coli	2018	5182	NA	NA	NA	NA	NA	NA	NA	NA	NA	NA	NA	NA	NA	NA	NA	NA	NA	NA	NA	NA	NA	NA	NA	NA	NA	NA	NA	NA	NA	NA	NA	NA	NA	NA	NA	NA	NA	NA	NA	NA	NA	NA
34	5295590b-4519-470a-8416-e8045f05c677_7	5295590b-4519-470a-8416-e8045f05c677	cfreundii	543	E. coli	2018	4073	NA	NA	NA	NA	NA	NA	NA	NA	NA	NA	NA	NA	NA	NA	NA	NA	NA	NA	NA	NA	NA	NA	NA	NA	NA	NA	NA	NA	NA	NA	NA	NA	NA	NA	NA	NA	NA	NA	NA	NA	NA	NA
216	5295590b-4519-470a-8416-e8045f05c677_8	5295590b-4519-470a-8416-e8045f05c677	cfreundii	543	E. coli	2018	1982	NA	NA	NA	NA	NA	NA	NA	NA	NA	NA	NA	NA	NA	NA	NA	NA	NA	NA	NA	NA	NA	NA	NA	NA	NA	NA	NA	NA	NA	NA	NA	NA	NA	NA	NA	NA	NA	NA	NA	NA	NA	NA
43	5295590b-4519-470a-8416-e8045f05c677_9	5295590b-4519-470a-8416-e8045f05c677	cfreundii	543	E. coli	2018	1552	NA	NA	NA	NA	NA	NA	NA	NA	NA	NA	NA	NA	NA	NA	NA	NA	NA	NA	NA	NA	NA	NA	NA	NA	NA	NA	NA	NA	NA	NA	NA	NA	NA	NA	NA	NA	NA	NA	NA	NA	NA	NA
13	53ffb45a-9c61-4e67-addd-a921a3c48672_2	53ffb45a-9c61-4e67-addd-a921a3c48672	kpneumoniae	490	Klebsiella spp.	other	110508	NA	NA	NA	NA	NA	NA	NA	NA	NA	NA	NA	NA	NA	NA	NA	NA	NA	NA	NA	NA	NA	NA	NA	NA	NA	NA	NA	NA	NA	NA	NA	NA	NA	NA	NA	NA	NA	NA	NA	NA	NA	NA
14	53ffb45a-9c61-4e67-addd-a921a3c48672_3	53ffb45a-9c61-4e67-addd-a921a3c48672	kpneumoniae	490	Klebsiella spp.	other	110080	0	0	0	0	0	0	0	0	0	0	0	0	0	0	0	0	0	0	0	0	0	0	0	0	0	0	0	0	0	0	0	0	0	0	0	0	0	0	0	0	0	0
15	53ffb45a-9c61-4e67-addd-a921a3c48672_4	53ffb45a-9c61-4e67-addd-a921a3c48672	kpneumoniae	490	Klebsiella spp.	other	15412	NA	NA	NA	NA	NA	NA	NA	NA	NA	NA	NA	NA	NA	NA	NA	NA	NA	NA	NA	NA	NA	NA	NA	NA	NA	NA	NA	NA	NA	NA	NA	NA	NA	NA	NA	NA	NA	NA	NA	NA	NA	NA
217	53ffb45a-9c61-4e67-addd-a921a3c48672_5	53ffb45a-9c61-4e67-addd-a921a3c48672	kpneumoniae	490	Klebsiella spp.	other	15248	NA	NA	NA	NA	NA	NA	NA	NA	NA	NA	NA	NA	NA	NA	NA	NA	NA	NA	NA	NA	NA	NA	NA	NA	NA	NA	NA	NA	NA	NA	NA	NA	NA	NA	NA	NA	NA	NA	NA	NA	NA	NA
16	53ffb45a-9c61-4e67-addd-a921a3c48672_6	53ffb45a-9c61-4e67-addd-a921a3c48672	kpneumoniae	490	Klebsiella spp.	other	9554	NA	NA	NA	NA	NA	NA	NA	NA	NA	NA	NA	NA	NA	NA	NA	NA	NA	NA	NA	NA	NA	NA	NA	NA	NA	NA	NA	NA	NA	NA	NA	NA	NA	NA	NA	NA	NA	NA	NA	NA	NA	NA
98	53ffb45a-9c61-4e67-addd-a921a3c48672_7	53ffb45a-9c61-4e67-addd-a921a3c48672	kpneumoniae	490	Klebsiella spp.	other	3515	NA	NA	NA	NA	NA	NA	NA	NA	NA	NA	NA	NA	NA	NA	NA	NA	NA	NA	NA	NA	NA	NA	NA	NA	NA	NA	NA	NA	NA	NA	NA	NA	NA	NA	NA	NA	NA	NA	NA	NA	NA	NA
1	54004f28-8c5f-4c63-a2a4-ca7a02e4e8a4_2	54004f28-8c5f-4c63-a2a4-ca7a02e4e8a4	ecoli	69	E. coli	2018	133769	1	0	0	0	0	0	0	0	0	0	0	0	0	0	0	0	0	0	0	0	0	0	0	0	0	0	0	0	0	0	0	0	0	0	0	0	0	0	0	0	0	0
5	54004f28-8c5f-4c63-a2a4-ca7a02e4e8a4_3	54004f28-8c5f-4c63-a2a4-ca7a02e4e8a4	ecoli	69	E. coli	2018	5154	NA	NA	NA	NA	NA	NA	NA	NA	NA	NA	NA	NA	NA	NA	NA	NA	NA	NA	NA	NA	NA	NA	NA	NA	NA	NA	NA	NA	NA	NA	NA	NA	NA	NA	NA	NA	NA	NA	NA	NA	NA	NA
34	54004f28-8c5f-4c63-a2a4-ca7a02e4e8a4_4	54004f28-8c5f-4c63-a2a4-ca7a02e4e8a4	ecoli	69	E. coli	2018	4072	NA	NA	NA	NA	NA	NA	NA	NA	NA	NA	NA	NA	NA	NA	NA	NA	NA	NA	NA	NA	NA	NA	NA	NA	NA	NA	NA	NA	NA	NA	NA	NA	NA	NA	NA	NA	NA	NA	NA	NA	NA	NA
92	54004f28-8c5f-4c63-a2a4-ca7a02e4e8a4_5	54004f28-8c5f-4c63-a2a4-ca7a02e4e8a4	ecoli	69	E. coli	2018	2089	NA	NA	NA	NA	NA	NA	NA	NA	NA	NA	NA	NA	NA	NA	NA	NA	NA	NA	NA	NA	NA	NA	NA	NA	NA	NA	NA	NA	NA	NA	NA	NA	NA	NA	NA	NA	NA	NA	NA	NA	NA	NA
6	54004f28-8c5f-4c63-a2a4-ca7a02e4e8a4_6	54004f28-8c5f-4c63-a2a4-ca7a02e4e8a4	ecoli	69	E. coli	2018	1549	NA	NA	NA	NA	NA	NA	NA	NA	NA	NA	NA	NA	NA	NA	NA	NA	NA	NA	NA	NA	NA	NA	NA	NA	NA	NA	NA	NA	NA	NA	NA	NA	NA	NA	NA	NA	NA	NA	NA	NA	NA	NA
34	543fd233-a13b-4616-ad19-d0dd75da4142_10	543fd233-a13b-4616-ad19-d0dd75da4142	ecoli	69	E. coli	2018	4070	NA	NA	NA	NA	NA	NA	NA	NA	NA	NA	NA	NA	NA	NA	NA	NA	NA	NA	NA	NA	NA	NA	NA	NA	NA	NA	NA	NA	NA	NA	NA	NA	NA	NA	NA	NA	NA	NA	NA	NA	NA	NA
187	543fd233-a13b-4616-ad19-d0dd75da4142_11	543fd233-a13b-4616-ad19-d0dd75da4142	ecoli	69	E. coli	2018	1822	NA	NA	NA	NA	NA	NA	NA	NA	NA	NA	NA	NA	NA	NA	NA	NA	NA	NA	NA	NA	NA	NA	NA	NA	NA	NA	NA	NA	NA	NA	NA	NA	NA	NA	NA	NA	NA	NA	NA	NA	NA	NA
218	543fd233-a13b-4616-ad19-d0dd75da4142_2	543fd233-a13b-4616-ad19-d0dd75da4142	ecoli	69	E. coli	2018	267133	NA	NA	NA	NA	NA	NA	NA	NA	NA	NA	NA	NA	NA	NA	NA	NA	NA	NA	NA	NA	NA	NA	NA	NA	NA	NA	NA	NA	NA	NA	NA	NA	NA	NA	NA	NA	NA	NA	NA	NA	NA	NA
1	543fd233-a13b-4616-ad19-d0dd75da4142_3	543fd233-a13b-4616-ad19-d0dd75da4142	ecoli	69	E. coli	2018	149116	1	0	0	0	0	0	0	0	0	0	0	0	1	0	1	1	1	0	0	0	0	0	0	1	1	1	1	1	1	1	0	0	0	0	0	0	0	0	0	0	0	0
54	543fd233-a13b-4616-ad19-d0dd75da4142_4	543fd233-a13b-4616-ad19-d0dd75da4142	ecoli	69	E. coli	2018	90738	NA	NA	NA	NA	NA	NA	NA	NA	NA	NA	NA	NA	NA	NA	NA	NA	NA	NA	NA	NA	NA	NA	NA	NA	NA	NA	NA	NA	NA	NA	NA	NA	NA	NA	NA	NA	NA	NA	NA	NA	NA	NA
84	543fd233-a13b-4616-ad19-d0dd75da4142_5	543fd233-a13b-4616-ad19-d0dd75da4142	ecoli	69	E. coli	2018	34185	NA	NA	NA	NA	NA	NA	NA	NA	NA	NA	NA	NA	NA	NA	NA	NA	NA	NA	NA	NA	NA	NA	NA	NA	NA	NA	NA	NA	NA	NA	NA	NA	NA	NA	NA	NA	NA	NA	NA	NA	NA	NA
4	543fd233-a13b-4616-ad19-d0dd75da4142_6	543fd233-a13b-4616-ad19-d0dd75da4142	ecoli	69	E. coli	2018	28988	NA	NA	NA	NA	NA	NA	NA	NA	NA	NA	NA	NA	NA	NA	NA	NA	NA	NA	NA	NA	NA	NA	NA	NA	NA	NA	NA	NA	NA	NA	NA	NA	NA	NA	NA	NA	NA	NA	NA	NA	NA	NA
111	543fd233-a13b-4616-ad19-d0dd75da4142_7	543fd233-a13b-4616-ad19-d0dd75da4142	ecoli	69	E. coli	2018	7462	NA	NA	NA	NA	NA	NA	NA	NA	NA	NA	NA	NA	NA	NA	NA	NA	NA	NA	NA	NA	NA	NA	NA	NA	NA	NA	NA	NA	NA	NA	NA	NA	NA	NA	NA	NA	NA	NA	NA	NA	NA	NA
112	543fd233-a13b-4616-ad19-d0dd75da4142_8	543fd233-a13b-4616-ad19-d0dd75da4142	ecoli	69	E. coli	2018	6647	NA	NA	NA	NA	NA	NA	NA	NA	NA	NA	NA	NA	NA	NA	NA	NA	NA	NA	NA	NA	NA	NA	NA	NA	NA	NA	NA	NA	NA	NA	NA	NA	NA	NA	NA	NA	NA	NA	NA	NA	NA	NA
219	543fd233-a13b-4616-ad19-d0dd75da4142_9	543fd233-a13b-4616-ad19-d0dd75da4142	ecoli	69	E. coli	2018	5210	NA	NA	NA	NA	NA	NA	NA	NA	NA	NA	NA	NA	NA	NA	NA	NA	NA	NA	NA	NA	NA	NA	NA	NA	NA	NA	NA	NA	NA	NA	NA	NA	NA	NA	NA	NA	NA	NA	NA	NA	NA	NA
13	5450515a-d3b9-4ab2-809f-42358f892675_2	5450515a-d3b9-4ab2-809f-42358f892675	kpneumoniae	490	Klebsiella spp.	2009	224365	0	0	0	0	0	0	0	0	0	0	0	0	0	0	0	0	0	0	0	0	0	0	0	0	0	0	0	0	0	0	0	0	0	0	0	0	0	0	0	0	0	0
14	5450515a-d3b9-4ab2-809f-42358f892675_3	5450515a-d3b9-4ab2-809f-42358f892675	kpneumoniae	490	Klebsiella spp.	2009	113411	0	0	0	0	0	0	0	0	0	0	0	0	0	0	0	0	0	0	0	0	0	0	0	0	0	0	0	0	0	0	0	0	0	0	0	0	0	0	0	0	0	0
15	5450515a-d3b9-4ab2-809f-42358f892675_4	5450515a-d3b9-4ab2-809f-42358f892675	kpneumoniae	490	Klebsiella spp.	2009	19078	NA	NA	NA	NA	NA	NA	NA	NA	NA	NA	NA	NA	NA	NA	NA	NA	NA	NA	NA	NA	NA	NA	NA	NA	NA	NA	NA	NA	NA	NA	NA	NA	NA	NA	NA	NA	NA	NA	NA	NA	NA	NA
16	5450515a-d3b9-4ab2-809f-42358f892675_5	5450515a-d3b9-4ab2-809f-42358f892675	kpneumoniae	490	Klebsiella spp.	2009	9553	NA	NA	NA	NA	NA	NA	NA	NA	NA	NA	NA	NA	NA	NA	NA	NA	NA	NA	NA	NA	NA	NA	NA	NA	NA	NA	NA	NA	NA	NA	NA	NA	NA	NA	NA	NA	NA	NA	NA	NA	NA	NA
18	5450515a-d3b9-4ab2-809f-42358f892675_6	5450515a-d3b9-4ab2-809f-42358f892675	kpneumoniae	490	Klebsiella spp.	2009	5366	NA	NA	NA	NA	NA	NA	NA	NA	NA	NA	NA	NA	NA	NA	NA	NA	NA	NA	NA	NA	NA	NA	NA	NA	NA	NA	NA	NA	NA	NA	NA	NA	NA	NA	NA	NA	NA	NA	NA	NA	NA	NA
2	54988350-0e74-4175-bb28-5c4a782e1de5_2	54988350-0e74-4175-bb28-5c4a782e1de5	ecoli	69	E. coli	2018	134470	1	0	0	0	0	0	0	0	0	0	0	0	1	0	1	0	0	0	0	0	0	0	0	1	1	1	1	1	1	1	0	0	0	0	0	0	0	0	0	0	0	0
5	54988350-0e74-4175-bb28-5c4a782e1de5_3	54988350-0e74-4175-bb28-5c4a782e1de5	ecoli	69	E. coli	2018	5167	NA	NA	NA	NA	NA	NA	NA	NA	NA	NA	NA	NA	NA	NA	NA	NA	NA	NA	NA	NA	NA	NA	NA	NA	NA	NA	NA	NA	NA	NA	NA	NA	NA	NA	NA	NA	NA	NA	NA	NA	NA	NA
220	54a1f115-3ae8-4824-b77b-95df499f6904_2	54a1f115-3ae8-4824-b77b-95df499f6904	ecoli	302	E. coli	2018	81692	0	0	0	0	0	0	0	0	0	0	0	0	0	0	0	0	0	0	0	0	0	0	0	0	0	0	0	0	0	0	0	0	0	0	0	0	0	0	0	0	0	0
2	5510c3c5-5101-44b5-a3b6-6ea3c8bf34ba_2	5510c3c5-5101-44b5-a3b6-6ea3c8bf34ba	ecoli	12	E. coli	2018	137023	1	0	0	0	0	0	0	0	0	0	0	0	0	0	0	1	1	1	0	0	0	0	0	0	0	0	0	0	0	0	0	0	0	0	0	0	0	0	0	0	0	0
221	581d3616-a29e-4ef3-bc78-dbce163df530_2	581d3616-a29e-4ef3-bc78-dbce163df530	ecoli	95	E. coli	2018	149991	0	0	0	0	0	0	0	0	0	0	0	0	0	0	0	0	0	0	0	0	0	0	1	0	0	0	0	0	0	0	0	0	0	0	0	0	0	0	0	0	0	0
3	581d3616-a29e-4ef3-bc78-dbce163df530_3	581d3616-a29e-4ef3-bc78-dbce163df530	ecoli	95	E. coli	2018	131332	0	0	0	0	0	0	0	0	0	0	0	0	0	0	0	0	0	0	0	0	0	1	0	0	0	0	0	0	0	0	0	0	0	0	0	0	0	0	1	0	0	1
32	581d3616-a29e-4ef3-bc78-dbce163df530_4	581d3616-a29e-4ef3-bc78-dbce163df530	ecoli	95	E. coli	2018	63402	NA	NA	NA	NA	NA	NA	NA	NA	NA	NA	NA	NA	NA	NA	NA	NA	NA	NA	NA	NA	NA	NA	NA	NA	NA	NA	NA	NA	NA	NA	NA	NA	NA	NA	NA	NA	NA	NA	NA	NA	NA	NA
194	581d3616-a29e-4ef3-bc78-dbce163df530_5	581d3616-a29e-4ef3-bc78-dbce163df530	ecoli	95	E. coli	2018	6989	NA	NA	NA	NA	NA	NA	NA	NA	NA	NA	NA	NA	NA	NA	NA	NA	NA	NA	NA	NA	NA	NA	NA	NA	NA	NA	NA	NA	NA	NA	NA	NA	NA	NA	NA	NA	NA	NA	NA	NA	NA	NA
222	581d3616-a29e-4ef3-bc78-dbce163df530_6	581d3616-a29e-4ef3-bc78-dbce163df530	ecoli	95	E. coli	2018	5452	NA	NA	NA	NA	NA	NA	NA	NA	NA	NA	NA	NA	NA	NA	NA	NA	NA	NA	NA	NA	NA	NA	NA	NA	NA	NA	NA	NA	NA	NA	NA	NA	NA	NA	NA	NA	NA	NA	NA	NA	NA	NA
112	58907c22-a3bd-4520-8b8d-458df8a8ab1c_2	58907c22-a3bd-4520-8b8d-458df8a8ab1c	ecoli	73	E. coli	2009	6647	NA	NA	NA	NA	NA	NA	NA	NA	NA	NA	NA	NA	NA	NA	NA	NA	NA	NA	NA	NA	NA	NA	NA	NA	NA	NA	NA	NA	NA	NA	NA	NA	NA	NA	NA	NA	NA	NA	NA	NA	NA	NA
82	58907c22-a3bd-4520-8b8d-458df8a8ab1c_3	58907c22-a3bd-4520-8b8d-458df8a8ab1c	ecoli	73	E. coli	2009	3173	NA	NA	NA	NA	NA	NA	NA	NA	NA	NA	NA	NA	NA	NA	NA	NA	NA	NA	NA	NA	NA	NA	NA	NA	NA	NA	NA	NA	NA	NA	NA	NA	NA	NA	NA	NA	NA	NA	NA	NA	NA	NA
63	58a3e8ce-69f7-4ed5-92e4-a18b9b1ad291_2	58a3e8ce-69f7-4ed5-92e4-a18b9b1ad291	kpneumoniae	870	Klebsiella spp.	other	244384	0	0	0	0	0	0	0	0	0	0	0	0	0	0	0	0	0	0	0	0	0	0	0	0	0	0	0	1	1	1	0	0	0	0	0	0	0	0	0	0	0	0
223	58a3e8ce-69f7-4ed5-92e4-a18b9b1ad291_3	58a3e8ce-69f7-4ed5-92e4-a18b9b1ad291	kpneumoniae	870	Klebsiella spp.	other	4905	NA	NA	NA	NA	NA	NA	NA	NA	NA	NA	NA	NA	NA	NA	NA	NA	NA	NA	NA	NA	NA	NA	NA	NA	NA	NA	NA	NA	NA	NA	NA	NA	NA	NA	NA	NA	NA	NA	NA	NA	NA	NA
3	58ca2a63-3fd7-4745-b284-f6ead48aebd9_contig_2	58ca2a63-3fd7-4745-b284-f6ead48aebd9	ecoli	95	E. coli	2018	133950	0	0	0	0	0	0	0	0	0	0	0	0	0	0	0	0	0	0	0	0	0	1	0	0	0	0	0	0	0	0	0	0	0	0	0	0	0	0	1	0	0	1
34	58ca2a63-3fd7-4745-b284-f6ead48aebd9_contig_3	58ca2a63-3fd7-4745-b284-f6ead48aebd9	ecoli	95	E. coli	2018	8138	NA	NA	NA	NA	NA	NA	NA	NA	NA	NA	NA	NA	NA	NA	NA	NA	NA	NA	NA	NA	NA	NA	NA	NA	NA	NA	NA	NA	NA	NA	NA	NA	NA	NA	NA	NA	NA	NA	NA	NA	NA	NA
6	58ca2a63-3fd7-4745-b284-f6ead48aebd9_contig_4	58ca2a63-3fd7-4745-b284-f6ead48aebd9	ecoli	95	E. coli	2018	1547	NA	NA	NA	NA	NA	NA	NA	NA	NA	NA	NA	NA	NA	NA	NA	NA	NA	NA	NA	NA	NA	NA	NA	NA	NA	NA	NA	NA	NA	NA	NA	NA	NA	NA	NA	NA	NA	NA	NA	NA	NA	NA
1	58fb178b-2103-40b4-a8df-1f604d431bd2_2	58fb178b-2103-40b4-a8df-1f604d431bd2	ecoli	95	E. coli	2009	114229	1	0	0	0	0	0	0	0	0	0	0	0	0	0	0	0	0	0	0	0	0	0	0	0	0	0	0	0	0	0	0	0	0	0	0	0	0	0	0	0	0	0
155	58fb178b-2103-40b4-a8df-1f604d431bd2_3	58fb178b-2103-40b4-a8df-1f604d431bd2	ecoli	95	E. coli	2009	95183	NA	NA	NA	NA	NA	NA	NA	NA	NA	NA	NA	NA	NA	NA	NA	NA	NA	NA	NA	NA	NA	NA	NA	NA	NA	NA	NA	NA	NA	NA	NA	NA	NA	NA	NA	NA	NA	NA	NA	NA	NA	NA
54	58fb178b-2103-40b4-a8df-1f604d431bd2_4	58fb178b-2103-40b4-a8df-1f604d431bd2	ecoli	95	E. coli	2009	87107	0	0	0	0	0	0	0	0	0	0	0	0	1	0	0	0	0	0	0	0	0	0	0	0	0	0	0	0	0	0	0	0	0	0	0	0	0	0	0	0	0	0
224	58fb178b-2103-40b4-a8df-1f604d431bd2_5	58fb178b-2103-40b4-a8df-1f604d431bd2	ecoli	95	E. coli	2009	1918	NA	NA	NA	NA	NA	NA	NA	NA	NA	NA	NA	NA	NA	NA	NA	NA	NA	NA	NA	NA	NA	NA	NA	NA	NA	NA	NA	NA	NA	NA	NA	NA	NA	NA	NA	NA	NA	NA	NA	NA	NA	NA
1	5946d639-dfeb-4164-9b42-c8b35fab9560_2	5946d639-dfeb-4164-9b42-c8b35fab9560	cfreundii	-	E. coli	2009	114224	1	0	0	0	0	0	0	0	0	0	0	0	0	0	0	0	0	0	0	0	0	0	0	0	0	0	0	0	0	0	0	0	0	0	0	0	0	0	0	0	0	0
54	5946d639-dfeb-4164-9b42-c8b35fab9560_3	5946d639-dfeb-4164-9b42-c8b35fab9560	cfreundii	-	E. coli	2009	87484	NA	NA	NA	NA	NA	NA	NA	NA	NA	NA	NA	NA	NA	NA	NA	NA	NA	NA	NA	NA	NA	NA	NA	NA	NA	NA	NA	NA	NA	NA	NA	NA	NA	NA	NA	NA	NA	NA	NA	NA	NA	NA
54	5946d639-dfeb-4164-9b42-c8b35fab9560_4	5946d639-dfeb-4164-9b42-c8b35fab9560	cfreundii	-	E. coli	2009	82726	NA	NA	NA	NA	NA	NA	NA	NA	NA	NA	NA	NA	NA	NA	NA	NA	NA	NA	NA	NA	NA	NA	NA	NA	NA	NA	NA	NA	NA	NA	NA	NA	NA	NA	NA	NA	NA	NA	NA	NA	NA	NA
39	5946d639-dfeb-4164-9b42-c8b35fab9560_5	5946d639-dfeb-4164-9b42-c8b35fab9560	cfreundii	-	E. coli	2009	5631	NA	NA	NA	NA	NA	NA	NA	NA	NA	NA	NA	NA	NA	NA	NA	NA	NA	NA	NA	NA	NA	NA	NA	NA	NA	NA	NA	NA	NA	NA	NA	NA	NA	NA	NA	NA	NA	NA	NA	NA	NA	NA
5	5946d639-dfeb-4164-9b42-c8b35fab9560_6	5946d639-dfeb-4164-9b42-c8b35fab9560	cfreundii	-	E. coli	2009	5147	NA	NA	NA	NA	NA	NA	NA	NA	NA	NA	NA	NA	NA	NA	NA	NA	NA	NA	NA	NA	NA	NA	NA	NA	NA	NA	NA	NA	NA	NA	NA	NA	NA	NA	NA	NA	NA	NA	NA	NA	NA	NA
43	5946d639-dfeb-4164-9b42-c8b35fab9560_7	5946d639-dfeb-4164-9b42-c8b35fab9560	cfreundii	-	E. coli	2009	1552	NA	NA	NA	NA	NA	NA	NA	NA	NA	NA	NA	NA	NA	NA	NA	NA	NA	NA	NA	NA	NA	NA	NA	NA	NA	NA	NA	NA	NA	NA	NA	NA	NA	NA	NA	NA	NA	NA	NA	NA	NA	NA
151	5955c9f3-c3c9-413f-ba79-7c6a60e1fef3_contig_2	5955c9f3-c3c9-413f-ba79-7c6a60e1fef3	ecoli	-	E. coli	other	2700	0	0	0	0	0	0	0	0	0	0	0	0	0	0	0	0	0	0	0	0	0	0	0	0	0	0	0	0	0	0	0	0	0	0	0	0	0	0	0	0	0	0
90	5955c9f3-c3c9-413f-ba79-7c6a60e1fef3_contig_3	5955c9f3-c3c9-413f-ba79-7c6a60e1fef3	ecoli	-	E. coli	other	3342	NA	NA	NA	NA	NA	NA	NA	NA	NA	NA	NA	NA	NA	NA	NA	NA	NA	NA	NA	NA	NA	NA	NA	NA	NA	NA	NA	NA	NA	NA	NA	NA	NA	NA	NA	NA	NA	NA	NA	NA	NA	NA
48	5955c9f3-c3c9-413f-ba79-7c6a60e1fef3_contig_4	5955c9f3-c3c9-413f-ba79-7c6a60e1fef3	ecoli	-	E. coli	other	1540	NA	NA	NA	NA	NA	NA	NA	NA	NA	NA	NA	NA	NA	NA	NA	NA	NA	NA	NA	NA	NA	NA	NA	NA	NA	NA	NA	NA	NA	NA	NA	NA	NA	NA	NA	NA	NA	NA	NA	NA	NA	NA
12	5a18aad0-9416-44de-8bbb-99210ef5e40d_2	5a18aad0-9416-44de-8bbb-99210ef5e40d	ecoli	73	E. coli	2009	148992	1	0	0	0	0	0	0	0	0	0	0	0	0	0	0	1	1	0	0	0	0	0	0	0	0	0	1	1	1	1	0	0	0	0	0	0	0	0	0	0	0	0
225	5a1c5982-1ba5-4c5a-82db-d36bf8750577_2	5a1c5982-1ba5-4c5a-82db-d36bf8750577	ecoli	744	E. coli	2018	7017	NA	NA	NA	NA	NA	NA	NA	NA	NA	NA	NA	NA	NA	NA	NA	NA	NA	NA	NA	NA	NA	NA	NA	NA	NA	NA	NA	NA	NA	NA	NA	NA	NA	NA	NA	NA	NA	NA	NA	NA	NA	NA
226	5a1c5982-1ba5-4c5a-82db-d36bf8750577_3	5a1c5982-1ba5-4c5a-82db-d36bf8750577	ecoli	744	E. coli	2018	2173	NA	NA	NA	NA	NA	NA	NA	NA	NA	NA	NA	NA	NA	NA	NA	NA	NA	NA	NA	NA	NA	NA	NA	NA	NA	NA	NA	NA	NA	NA	NA	NA	NA	NA	NA	NA	NA	NA	NA	NA	NA	NA
3	5a237f61-7e10-41f2-91da-279fbb0d8b90_2	5a237f61-7e10-41f2-91da-279fbb0d8b90	ecoli	23	E. coli	2018	120707	0	0	0	0	0	0	0	0	0	0	0	0	1	0	0	1	1	1	1	0	0	1	0	0	0	0	0	0	0	0	0	0	0	0	0	0	0	0	1	0	0	1
227	5b37ace7-8139-45cb-ba9a-2bb6af05baca_2	5b37ace7-8139-45cb-ba9a-2bb6af05baca	kpneumoniae	273	Klebsiella spp.	2018	187605	0	0	0	0	0	0	0	0	0	0	0	0	0	1	1	1	1	0	0	0	0	0	0	1	1	1	0	0	0	0	0	0	0	0	0	0	0	0	0	0	0	0
228	5b37ace7-8139-45cb-ba9a-2bb6af05baca_3	5b37ace7-8139-45cb-ba9a-2bb6af05baca	kpneumoniae	273	Klebsiella spp.	2018	65304	0	0	0	0	0	0	0	0	0	0	0	0	1	0	0	0	0	0	0	0	0	0	0	0	0	0	0	0	0	0	0	0	0	0	0	0	0	0	0	0	0	0
130	5b37ace7-8139-45cb-ba9a-2bb6af05baca_4	5b37ace7-8139-45cb-ba9a-2bb6af05baca	kpneumoniae	273	Klebsiella spp.	2018	4167	NA	NA	NA	NA	NA	NA	NA	NA	NA	NA	NA	NA	NA	NA	NA	NA	NA	NA	NA	NA	NA	NA	NA	NA	NA	NA	NA	NA	NA	NA	NA	NA	NA	NA	NA	NA	NA	NA	NA	NA	NA	NA
1	5b70b4e0-9406-4d27-9cc0-9479ba272ec6_2	5b70b4e0-9406-4d27-9cc0-9479ba272ec6	ecoli	95	E. coli	2018	114230	1	0	0	0	0	0	0	0	0	0	0	0	0	0	0	0	0	0	0	0	0	0	0	0	0	0	0	0	0	0	0	0	0	0	0	0	0	0	0	0	0	0
54	5b70b4e0-9406-4d27-9cc0-9479ba272ec6_3	5b70b4e0-9406-4d27-9cc0-9479ba272ec6	ecoli	95	E. coli	2018	86815	0	0	0	0	0	0	0	0	0	0	0	0	0	0	0	0	0	0	0	0	0	0	0	1	1	1	0	0	0	0	0	0	0	0	0	0	0	0	0	0	0	0
1	5c08a502-1572-43d4-a3ae-69d54ff242fc_2	5c08a502-1572-43d4-a3ae-69d54ff242fc	ecoli	-	E. coli	2018	138864	1	0	0	0	0	0	0	0	0	0	0	0	0	0	0	1	1	0	0	0	0	0	0	0	0	0	0	0	0	0	0	0	0	0	0	0	0	0	0	0	0	0
54	5c08a502-1572-43d4-a3ae-69d54ff242fc_3	5c08a502-1572-43d4-a3ae-69d54ff242fc	ecoli	-	E. coli	2018	97597	0	0	0	0	0	0	0	0	0	0	0	0	0	0	0	0	0	0	0	0	0	0	0	0	1	1	0	0	0	0	0	0	0	0	0	0	0	0	0	0	0	0
60	5c08a502-1572-43d4-a3ae-69d54ff242fc_4	5c08a502-1572-43d4-a3ae-69d54ff242fc	ecoli	-	E. coli	2018	7940	NA	NA	NA	NA	NA	NA	NA	NA	NA	NA	NA	NA	NA	NA	NA	NA	NA	NA	NA	NA	NA	NA	NA	NA	NA	NA	NA	NA	NA	NA	NA	NA	NA	NA	NA	NA	NA	NA	NA	NA	NA	NA
39	5c08a502-1572-43d4-a3ae-69d54ff242fc_5	5c08a502-1572-43d4-a3ae-69d54ff242fc	ecoli	-	E. coli	2018	5631	NA	NA	NA	NA	NA	NA	NA	NA	NA	NA	NA	NA	NA	NA	NA	NA	NA	NA	NA	NA	NA	NA	NA	NA	NA	NA	NA	NA	NA	NA	NA	NA	NA	NA	NA	NA	NA	NA	NA	NA	NA	NA
229	5c08a502-1572-43d4-a3ae-69d54ff242fc_6	5c08a502-1572-43d4-a3ae-69d54ff242fc	ecoli	-	E. coli	2018	4237	NA	NA	NA	NA	NA	NA	NA	NA	NA	NA	NA	NA	NA	NA	NA	NA	NA	NA	NA	NA	NA	NA	NA	NA	NA	NA	NA	NA	NA	NA	NA	NA	NA	NA	NA	NA	NA	NA	NA	NA	NA	NA
34	5c08a502-1572-43d4-a3ae-69d54ff242fc_7	5c08a502-1572-43d4-a3ae-69d54ff242fc	ecoli	-	E. coli	2018	4072	NA	NA	NA	NA	NA	NA	NA	NA	NA	NA	NA	NA	NA	NA	NA	NA	NA	NA	NA	NA	NA	NA	NA	NA	NA	NA	NA	NA	NA	NA	NA	NA	NA	NA	NA	NA	NA	NA	NA	NA	NA	NA
92	5c08a502-1572-43d4-a3ae-69d54ff242fc_8	5c08a502-1572-43d4-a3ae-69d54ff242fc	ecoli	-	E. coli	2018	2101	NA	NA	NA	NA	NA	NA	NA	NA	NA	NA	NA	NA	NA	NA	NA	NA	NA	NA	NA	NA	NA	NA	NA	NA	NA	NA	NA	NA	NA	NA	NA	NA	NA	NA	NA	NA	NA	NA	NA	NA	NA	NA
43	5c08a502-1572-43d4-a3ae-69d54ff242fc_9	5c08a502-1572-43d4-a3ae-69d54ff242fc	ecoli	-	E. coli	2018	1552	NA	NA	NA	NA	NA	NA	NA	NA	NA	NA	NA	NA	NA	NA	NA	NA	NA	NA	NA	NA	NA	NA	NA	NA	NA	NA	NA	NA	NA	NA	NA	NA	NA	NA	NA	NA	NA	NA	NA	NA	NA	NA
12	5c794493-c0c5-420c-9ad6-c01419f95255_2	5c794493-c0c5-420c-9ad6-c01419f95255	ecoli	127	E. coli	2009	148167	1	0	0	0	0	0	0	0	0	0	0	0	1	0	0	0	0	0	0	0	0	0	0	0	0	0	0	0	0	0	0	0	0	0	0	0	0	0	0	0	0	0
20	5c794493-c0c5-420c-9ad6-c01419f95255_3	5c794493-c0c5-420c-9ad6-c01419f95255	ecoli	127	E. coli	2009	36028	NA	NA	NA	NA	NA	NA	NA	NA	NA	NA	NA	NA	NA	NA	NA	NA	NA	NA	NA	NA	NA	NA	NA	NA	NA	NA	NA	NA	NA	NA	NA	NA	NA	NA	NA	NA	NA	NA	NA	NA	NA	NA
11	5c86edcd-9feb-40ae-8189-ae51f1228b6b_2	5c86edcd-9feb-40ae-8189-ae51f1228b6b	ecoli	446	E. coli	2018	49584	NA	NA	NA	NA	NA	NA	NA	NA	NA	NA	NA	NA	NA	NA	NA	NA	NA	NA	NA	NA	NA	NA	NA	NA	NA	NA	NA	NA	NA	NA	NA	NA	NA	NA	NA	NA	NA	NA	NA	NA	NA	NA
7	5cd060e3-e1a9-4f85-bcbb-8d279f81f61e_2	5cd060e3-e1a9-4f85-bcbb-8d279f81f61e	ecoli	1193	E. coli	2018	84978	NA	NA	NA	NA	NA	NA	NA	NA	NA	NA	NA	NA	NA	NA	NA	NA	NA	NA	NA	NA	NA	NA	NA	NA	NA	NA	NA	NA	NA	NA	NA	NA	NA	NA	NA	NA	NA	NA	NA	NA	NA	NA
230	5cd060e3-e1a9-4f85-bcbb-8d279f81f61e_3	5cd060e3-e1a9-4f85-bcbb-8d279f81f61e	ecoli	1193	E. coli	2018	31238	NA	NA	NA	NA	NA	NA	NA	NA	NA	NA	NA	NA	NA	NA	NA	NA	NA	NA	NA	NA	NA	NA	NA	NA	NA	NA	NA	NA	NA	NA	NA	NA	NA	NA	NA	NA	NA	NA	NA	NA	NA	NA
32	5d687ab2-ef7d-4141-b249-b9ad6f03a091_2	5d687ab2-ef7d-4141-b249-b9ad6f03a091	ecoli	550	E. coli	2018	68893	NA	NA	NA	NA	NA	NA	NA	NA	NA	NA	NA	NA	NA	NA	NA	NA	NA	NA	NA	NA	NA	NA	NA	NA	NA	NA	NA	NA	NA	NA	NA	NA	NA	NA	NA	NA	NA	NA	NA	NA	NA	NA
92	5d687ab2-ef7d-4141-b249-b9ad6f03a091_3	5d687ab2-ef7d-4141-b249-b9ad6f03a091	ecoli	550	E. coli	2018	2089	NA	NA	NA	NA	NA	NA	NA	NA	NA	NA	NA	NA	NA	NA	NA	NA	NA	NA	NA	NA	NA	NA	NA	NA	NA	NA	NA	NA	NA	NA	NA	NA	NA	NA	NA	NA	NA	NA	NA	NA	NA	NA
231	5d6b6834-6a6c-42f9-b8d0-4b5d8f73dfbd_2	5d6b6834-6a6c-42f9-b8d0-4b5d8f73dfbd	kpneumoniae	-	Klebsiella spp.	2018	193009	NA	NA	NA	NA	NA	NA	NA	NA	NA	NA	NA	NA	NA	NA	NA	NA	NA	NA	NA	NA	NA	NA	NA	NA	NA	NA	NA	NA	NA	NA	NA	NA	NA	NA	NA	NA	NA	NA	NA	NA	NA	NA
232	5dabef00-8bac-4f0e-a685-4d0d987f3335_2	5dabef00-8bac-4f0e-a685-4d0d987f3335	ecoli	95	E. coli	2009	84662	0	0	0	0	0	0	0	0	0	0	0	0	0	0	0	0	0	0	0	0	0	0	0	0	0	0	0	0	0	0	0	0	0	0	0	0	0	0	0	0	0	0
1	5e54d095-2a76-472b-9f2a-71fdcdd1faf9_2	5e54d095-2a76-472b-9f2a-71fdcdd1faf9	ecoli	69	E. coli	2009	120286	1	0	0	0	0	0	0	0	0	0	0	0	0	0	0	0	0	0	0	0	0	0	0	0	0	0	1	1	1	1	0	0	0	0	0	0	0	0	0	0	0	0
233	5e54d095-2a76-472b-9f2a-71fdcdd1faf9_3	5e54d095-2a76-472b-9f2a-71fdcdd1faf9	ecoli	69	E. coli	2009	94315	NA	NA	NA	NA	NA	NA	NA	NA	NA	NA	NA	NA	NA	NA	NA	NA	NA	NA	NA	NA	NA	NA	NA	NA	NA	NA	NA	NA	NA	NA	NA	NA	NA	NA	NA	NA	NA	NA	NA	NA	NA	NA
199	5e54d095-2a76-472b-9f2a-71fdcdd1faf9_4	5e54d095-2a76-472b-9f2a-71fdcdd1faf9	ecoli	69	E. coli	2009	41973	0	0	0	0	0	0	0	0	0	0	0	0	0	0	0	0	0	0	0	0	0	0	0	0	0	0	0	0	0	0	0	0	0	0	0	0	0	0	0	0	0	0
128	5e54d095-2a76-472b-9f2a-71fdcdd1faf9_5	5e54d095-2a76-472b-9f2a-71fdcdd1faf9	ecoli	69	E. coli	2009	24413	NA	NA	NA	NA	NA	NA	NA	NA	NA	NA	NA	NA	NA	NA	NA	NA	NA	NA	NA	NA	NA	NA	NA	NA	NA	NA	NA	NA	NA	NA	NA	NA	NA	NA	NA	NA	NA	NA	NA	NA	NA	NA
34	5e54d095-2a76-472b-9f2a-71fdcdd1faf9_6	5e54d095-2a76-472b-9f2a-71fdcdd1faf9	ecoli	69	E. coli	2009	4072	NA	NA	NA	NA	NA	NA	NA	NA	NA	NA	NA	NA	NA	NA	NA	NA	NA	NA	NA	NA	NA	NA	NA	NA	NA	NA	NA	NA	NA	NA	NA	NA	NA	NA	NA	NA	NA	NA	NA	NA	NA	NA
2	5f41f264-cfc7-4a84-9e20-13c535c90532_2	5f41f264-cfc7-4a84-9e20-13c535c90532	ecoli	73	E. coli	2009	133023	0	0	0	0	0	0	0	0	0	0	0	0	1	0	0	0	0	0	0	0	0	0	0	1	1	1	0	0	0	0	0	0	0	0	0	0	0	0	0	0	0	0
164	5f41f264-cfc7-4a84-9e20-13c535c90532_3	5f41f264-cfc7-4a84-9e20-13c535c90532	ecoli	73	E. coli	2009	49278	0	0	0	0	0	0	0	0	0	0	0	0	1	0	0	0	0	0	0	0	0	0	0	0	0	0	0	0	0	0	0	0	0	0	0	0	0	0	0	0	0	0
34	5f41f264-cfc7-4a84-9e20-13c535c90532_4	5f41f264-cfc7-4a84-9e20-13c535c90532	ecoli	73	E. coli	2009	4074	NA	NA	NA	NA	NA	NA	NA	NA	NA	NA	NA	NA	NA	NA	NA	NA	NA	NA	NA	NA	NA	NA	NA	NA	NA	NA	NA	NA	NA	NA	NA	NA	NA	NA	NA	NA	NA	NA	NA	NA	NA	NA
48	5f41f264-cfc7-4a84-9e20-13c535c90532_5	5f41f264-cfc7-4a84-9e20-13c535c90532	ecoli	73	E. coli	2009	1546	NA	NA	NA	NA	NA	NA	NA	NA	NA	NA	NA	NA	NA	NA	NA	NA	NA	NA	NA	NA	NA	NA	NA	NA	NA	NA	NA	NA	NA	NA	NA	NA	NA	NA	NA	NA	NA	NA	NA	NA	NA	NA
234	5f750c60-a79b-44bb-96b2-092d5cc4923b_2	5f750c60-a79b-44bb-96b2-092d5cc4923b	ecoli	297	E. coli	2018	104985	NA	NA	NA	NA	NA	NA	NA	NA	NA	NA	NA	NA	NA	NA	NA	NA	NA	NA	NA	NA	NA	NA	NA	NA	NA	NA	NA	NA	NA	NA	NA	NA	NA	NA	NA	NA	NA	NA	NA	NA	NA	NA
2	608a7723-386c-4972-8994-5ea2c30900a1_2	608a7723-386c-4972-8994-5ea2c30900a1	ecoli	393	E. coli	2009	90119	0	0	0	0	0	0	0	0	0	0	0	0	1	0	1	1	1	0	0	0	0	0	0	1	1	1	1	1	1	1	0	0	0	0	0	0	0	0	0	0	0	0
5	608a7723-386c-4972-8994-5ea2c30900a1_3	608a7723-386c-4972-8994-5ea2c30900a1	ecoli	393	E. coli	2009	5167	NA	NA	NA	NA	NA	NA	NA	NA	NA	NA	NA	NA	NA	NA	NA	NA	NA	NA	NA	NA	NA	NA	NA	NA	NA	NA	NA	NA	NA	NA	NA	NA	NA	NA	NA	NA	NA	NA	NA	NA	NA	NA
235	61059306-a310-445b-97cf-bb9e8c1c8765_2	61059306-a310-445b-97cf-bb9e8c1c8765	ecoli	101	E. coli	2018	7031	NA	NA	NA	NA	NA	NA	NA	NA	NA	NA	NA	NA	NA	NA	NA	NA	NA	NA	NA	NA	NA	NA	NA	NA	NA	NA	NA	NA	NA	NA	NA	NA	NA	NA	NA	NA	NA	NA	NA	NA	NA	NA
236	61059306-a310-445b-97cf-bb9e8c1c8765_3	61059306-a310-445b-97cf-bb9e8c1c8765	ecoli	101	E. coli	2018	4671	NA	NA	NA	NA	NA	NA	NA	NA	NA	NA	NA	NA	NA	NA	NA	NA	NA	NA	NA	NA	NA	NA	NA	NA	NA	NA	NA	NA	NA	NA	NA	NA	NA	NA	NA	NA	NA	NA	NA	NA	NA	NA
237	61059306-a310-445b-97cf-bb9e8c1c8765_4	61059306-a310-445b-97cf-bb9e8c1c8765	ecoli	101	E. coli	2018	2325	NA	NA	NA	NA	NA	NA	NA	NA	NA	NA	NA	NA	NA	NA	NA	NA	NA	NA	NA	NA	NA	NA	NA	NA	NA	NA	NA	NA	NA	NA	NA	NA	NA	NA	NA	NA	NA	NA	NA	NA	NA	NA
3	6148fe8a-2f3c-4be1-b432-681f32691acc_2	6148fe8a-2f3c-4be1-b432-681f32691acc	ecoli	95	E. coli	2009	131374	0	0	0	0	0	0	0	0	0	0	0	0	0	0	0	0	0	0	0	0	0	1	0	0	0	0	0	0	0	0	0	0	0	0	0	0	0	0	1	0	0	1
194	6148fe8a-2f3c-4be1-b432-681f32691acc_3	6148fe8a-2f3c-4be1-b432-681f32691acc	ecoli	95	E. coli	2009	6989	NA	NA	NA	NA	NA	NA	NA	NA	NA	NA	NA	NA	NA	NA	NA	NA	NA	NA	NA	NA	NA	NA	NA	NA	NA	NA	NA	NA	NA	NA	NA	NA	NA	NA	NA	NA	NA	NA	NA	NA	NA	NA
238	61522f77-162f-40cf-af3f-fcd31ef56c28_2	61522f77-162f-40cf-af3f-fcd31ef56c28	ecoli	10	E. coli	2009	122508	0	0	0	0	0	0	0	0	0	0	0	0	0	0	0	0	0	0	0	0	0	0	0	0	0	0	1	1	1	1	0	0	0	0	0	0	0	0	0	0	0	0
54	61522f77-162f-40cf-af3f-fcd31ef56c28_3	61522f77-162f-40cf-af3f-fcd31ef56c28	ecoli	10	E. coli	2009	94972	0	0	0	0	0	0	0	0	0	0	0	0	1	0	0	0	0	0	0	0	0	0	0	1	1	1	0	0	0	0	0	0	0	0	0	0	0	0	0	0	0	0
239	61522f77-162f-40cf-af3f-fcd31ef56c28_4	61522f77-162f-40cf-af3f-fcd31ef56c28	ecoli	10	E. coli	2009	3154	NA	NA	NA	NA	NA	NA	NA	NA	NA	NA	NA	NA	NA	NA	NA	NA	NA	NA	NA	NA	NA	NA	NA	NA	NA	NA	NA	NA	NA	NA	NA	NA	NA	NA	NA	NA	NA	NA	NA	NA	NA	NA
109	61522f77-162f-40cf-af3f-fcd31ef56c28_5	61522f77-162f-40cf-af3f-fcd31ef56c28	ecoli	10	E. coli	2009	2741	NA	NA	NA	NA	NA	NA	NA	NA	NA	NA	NA	NA	NA	NA	NA	NA	NA	NA	NA	NA	NA	NA	NA	NA	NA	NA	NA	NA	NA	NA	NA	NA	NA	NA	NA	NA	NA	NA	NA	NA	NA	NA
92	61522f77-162f-40cf-af3f-fcd31ef56c28_6	61522f77-162f-40cf-af3f-fcd31ef56c28	ecoli	10	E. coli	2009	2089	NA	NA	NA	NA	NA	NA	NA	NA	NA	NA	NA	NA	NA	NA	NA	NA	NA	NA	NA	NA	NA	NA	NA	NA	NA	NA	NA	NA	NA	NA	NA	NA	NA	NA	NA	NA	NA	NA	NA	NA	NA	NA
43	61522f77-162f-40cf-af3f-fcd31ef56c28_7	61522f77-162f-40cf-af3f-fcd31ef56c28	ecoli	10	E. coli	2009	1552	NA	NA	NA	NA	NA	NA	NA	NA	NA	NA	NA	NA	NA	NA	NA	NA	NA	NA	NA	NA	NA	NA	NA	NA	NA	NA	NA	NA	NA	NA	NA	NA	NA	NA	NA	NA	NA	NA	NA	NA	NA	NA
240	6163fde0-634b-4dbf-92ff-d263af0a2aa5_2	6163fde0-634b-4dbf-92ff-d263af0a2aa5	ecoli	117	E. coli	2018	110557	NA	NA	NA	NA	NA	NA	NA	NA	NA	NA	NA	NA	NA	NA	NA	NA	NA	NA	NA	NA	NA	NA	NA	NA	NA	NA	NA	NA	NA	NA	NA	NA	NA	NA	NA	NA	NA	NA	NA	NA	NA	NA
162	6163fde0-634b-4dbf-92ff-d263af0a2aa5_3	6163fde0-634b-4dbf-92ff-d263af0a2aa5	ecoli	117	E. coli	2018	6888	NA	NA	NA	NA	NA	NA	NA	NA	NA	NA	NA	NA	NA	NA	NA	NA	NA	NA	NA	NA	NA	NA	NA	NA	NA	NA	NA	NA	NA	NA	NA	NA	NA	NA	NA	NA	NA	NA	NA	NA	NA	NA
135	6163fde0-634b-4dbf-92ff-d263af0a2aa5_4	6163fde0-634b-4dbf-92ff-d263af0a2aa5	ecoli	117	E. coli	2018	5463	NA	NA	NA	NA	NA	NA	NA	NA	NA	NA	NA	NA	NA	NA	NA	NA	NA	NA	NA	NA	NA	NA	NA	NA	NA	NA	NA	NA	NA	NA	NA	NA	NA	NA	NA	NA	NA	NA	NA	NA	NA	NA
241	6163fde0-634b-4dbf-92ff-d263af0a2aa5_5	6163fde0-634b-4dbf-92ff-d263af0a2aa5	ecoli	117	E. coli	2018	4018	NA	NA	NA	NA	NA	NA	NA	NA	NA	NA	NA	NA	NA	NA	NA	NA	NA	NA	NA	NA	NA	NA	NA	NA	NA	NA	NA	NA	NA	NA	NA	NA	NA	NA	NA	NA	NA	NA	NA	NA	NA	NA
82	6163fde0-634b-4dbf-92ff-d263af0a2aa5_6	6163fde0-634b-4dbf-92ff-d263af0a2aa5	ecoli	117	E. coli	2018	3171	NA	NA	NA	NA	NA	NA	NA	NA	NA	NA	NA	NA	NA	NA	NA	NA	NA	NA	NA	NA	NA	NA	NA	NA	NA	NA	NA	NA	NA	NA	NA	NA	NA	NA	NA	NA	NA	NA	NA	NA	NA	NA
43	6163fde0-634b-4dbf-92ff-d263af0a2aa5_7	6163fde0-634b-4dbf-92ff-d263af0a2aa5	ecoli	117	E. coli	2018	1552	NA	NA	NA	NA	NA	NA	NA	NA	NA	NA	NA	NA	NA	NA	NA	NA	NA	NA	NA	NA	NA	NA	NA	NA	NA	NA	NA	NA	NA	NA	NA	NA	NA	NA	NA	NA	NA	NA	NA	NA	NA	NA
242	6171bd1a-87b7-4d03-9602-d903e3baeff0_2	6171bd1a-87b7-4d03-9602-d903e3baeff0	koxytoca	-	Klebsiella spp.	other	323366	NA	NA	NA	NA	NA	NA	NA	NA	NA	NA	NA	NA	NA	NA	NA	NA	NA	NA	NA	NA	NA	NA	NA	NA	NA	NA	NA	NA	NA	NA	NA	NA	NA	NA	NA	NA	NA	NA	NA	NA	NA	NA
1	619cef82-709a-4f53-87d9-36a32b49c404_2	619cef82-709a-4f53-87d9-36a32b49c404	ecoli	73	E. coli	2018	124568	1	0	0	0	0	0	0	0	0	0	0	0	1	0	0	0	0	0	0	0	0	0	0	1	1	1	1	1	1	1	0	0	0	0	0	0	0	0	0	0	0	0
3	6208a686-1b12-417d-9600-41ef5ff6e7c1_2	6208a686-1b12-417d-9600-41ef5ff6e7c1	ecoli	58	E. coli	2018	139118	0	0	0	0	0	0	0	0	0	0	0	0	0	0	0	0	0	0	0	0	0	1	0	0	0	0	1	1	1	1	0	0	0	0	0	0	0	0	1	0	0	1
243	6208a686-1b12-417d-9600-41ef5ff6e7c1_3	6208a686-1b12-417d-9600-41ef5ff6e7c1	ecoli	58	E. coli	2018	7942	0	0	0	0	0	0	0	0	0	0	0	0	1	0	0	0	0	0	0	0	0	0	0	1	1	1	0	0	0	0	0	0	0	0	0	0	0	0	0	0	0	0
244	6208a686-1b12-417d-9600-41ef5ff6e7c1_4	6208a686-1b12-417d-9600-41ef5ff6e7c1	ecoli	58	E. coli	2018	2056	NA	NA	NA	NA	NA	NA	NA	NA	NA	NA	NA	NA	NA	NA	NA	NA	NA	NA	NA	NA	NA	NA	NA	NA	NA	NA	NA	NA	NA	NA	NA	NA	NA	NA	NA	NA	NA	NA	NA	NA	NA	NA
3	62b7b1cc-620f-4711-a0bf-23a840913c60_2	62b7b1cc-620f-4711-a0bf-23a840913c60	ecoli	101	E. coli	2018	100302	0	0	0	0	0	0	0	0	0	0	0	0	0	0	0	0	0	0	0	0	0	1	0	0	0	0	0	0	0	0	0	0	0	0	0	0	0	0	1	0	0	1
7	62b7b1cc-620f-4711-a0bf-23a840913c60_3	62b7b1cc-620f-4711-a0bf-23a840913c60	ecoli	101	E. coli	2018	87044	NA	NA	NA	NA	NA	NA	NA	NA	NA	NA	NA	NA	NA	NA	NA	NA	NA	NA	NA	NA	NA	NA	NA	NA	NA	NA	NA	NA	NA	NA	NA	NA	NA	NA	NA	NA	NA	NA	NA	NA	NA	NA
115	62b7b1cc-620f-4711-a0bf-23a840913c60_4	62b7b1cc-620f-4711-a0bf-23a840913c60	ecoli	101	E. coli	2018	57030	NA	NA	NA	NA	NA	NA	NA	NA	NA	NA	NA	NA	NA	NA	NA	NA	NA	NA	NA	NA	NA	NA	NA	NA	NA	NA	NA	NA	NA	NA	NA	NA	NA	NA	NA	NA	NA	NA	NA	NA	NA	NA
245	62b7b1cc-620f-4711-a0bf-23a840913c60_5	62b7b1cc-620f-4711-a0bf-23a840913c60	ecoli	101	E. coli	2018	4695	NA	NA	NA	NA	NA	NA	NA	NA	NA	NA	NA	NA	NA	NA	NA	NA	NA	NA	NA	NA	NA	NA	NA	NA	NA	NA	NA	NA	NA	NA	NA	NA	NA	NA	NA	NA	NA	NA	NA	NA	NA	NA
82	63a31418-37b1-41b6-acf6-9f1aa9bf1d62_2	63a31418-37b1-41b6-acf6-9f1aa9bf1d62	ecoli	73	E. coli	2009	3173	NA	NA	NA	NA	NA	NA	NA	NA	NA	NA	NA	NA	NA	NA	NA	NA	NA	NA	NA	NA	NA	NA	NA	NA	NA	NA	NA	NA	NA	NA	NA	NA	NA	NA	NA	NA	NA	NA	NA	NA	NA	NA
14	64a5cf57-ada0-4fb5-a3c5-6521d9a36725_2	64a5cf57-ada0-4fb5-a3c5-6521d9a36725	kpneumoniae	1108	Klebsiella spp.	other	123532	0	0	0	0	0	0	0	0	0	0	0	0	1	0	0	0	0	0	0	0	0	0	0	1	1	1	0	0	0	0	0	0	0	0	0	0	0	0	0	0	0	0
149	64a5cf57-ada0-4fb5-a3c5-6521d9a36725_3	64a5cf57-ada0-4fb5-a3c5-6521d9a36725	kpneumoniae	1108	Klebsiella spp.	other	4938	NA	NA	NA	NA	NA	NA	NA	NA	NA	NA	NA	NA	NA	NA	NA	NA	NA	NA	NA	NA	NA	NA	NA	NA	NA	NA	NA	NA	NA	NA	NA	NA	NA	NA	NA	NA	NA	NA	NA	NA	NA	NA
246	64a5cf57-ada0-4fb5-a3c5-6521d9a36725_4	64a5cf57-ada0-4fb5-a3c5-6521d9a36725	kpneumoniae	1108	Klebsiella spp.	other	3649	NA	NA	NA	NA	NA	NA	NA	NA	NA	NA	NA	NA	NA	NA	NA	NA	NA	NA	NA	NA	NA	NA	NA	NA	NA	NA	NA	NA	NA	NA	NA	NA	NA	NA	NA	NA	NA	NA	NA	NA	NA	NA
63	64d1a26e-0539-4c87-ba27-22fa1be0ce09_2	64d1a26e-0539-4c87-ba27-22fa1be0ce09	kpneumoniae	111	Klebsiella spp.	2009	186247	0	0	0	0	0	0	0	0	0	0	0	0	0	0	0	0	0	0	0	0	0	0	0	0	0	0	0	0	0	0	0	0	0	0	0	0	0	0	0	0	0	0
247	64d1a26e-0539-4c87-ba27-22fa1be0ce09_3	64d1a26e-0539-4c87-ba27-22fa1be0ce09	kpneumoniae	111	Klebsiella spp.	2009	52513	NA	NA	NA	NA	NA	NA	NA	NA	NA	NA	NA	NA	NA	NA	NA	NA	NA	NA	NA	NA	NA	NA	NA	NA	NA	NA	NA	NA	NA	NA	NA	NA	NA	NA	NA	NA	NA	NA	NA	NA	NA	NA
248	651a1eab-e404-4c02-b8af-d54b7ed65dac_2	651a1eab-e404-4c02-b8af-d54b7ed65dac	ecoli	131	E. coli	2018	131482	0	0	0	0	0	0	0	0	0	0	0	0	1	0	0	0	0	0	0	0	0	1	0	1	1	1	0	0	0	0	0	0	0	0	0	0	0	0	1	0	0	1
229	651a1eab-e404-4c02-b8af-d54b7ed65dac_3	651a1eab-e404-4c02-b8af-d54b7ed65dac	ecoli	131	E. coli	2018	4236	NA	NA	NA	NA	NA	NA	NA	NA	NA	NA	NA	NA	NA	NA	NA	NA	NA	NA	NA	NA	NA	NA	NA	NA	NA	NA	NA	NA	NA	NA	NA	NA	NA	NA	NA	NA	NA	NA	NA	NA	NA	NA
34	651a1eab-e404-4c02-b8af-d54b7ed65dac_4	651a1eab-e404-4c02-b8af-d54b7ed65dac	ecoli	131	E. coli	2018	4074	NA	NA	NA	NA	NA	NA	NA	NA	NA	NA	NA	NA	NA	NA	NA	NA	NA	NA	NA	NA	NA	NA	NA	NA	NA	NA	NA	NA	NA	NA	NA	NA	NA	NA	NA	NA	NA	NA	NA	NA	NA	NA
2	65bb2a5c-0256-4f6c-838e-d44c14bf0797_2	65bb2a5c-0256-4f6c-838e-d44c14bf0797	ecoli	131	E. coli	other	117304	1	0	0	0	0	0	0	0	0	0	0	0	0	0	1	1	1	0	0	0	0	0	0	1	1	1	0	0	0	0	0	0	0	0	0	0	0	0	0	0	0	0
32	65bb2a5c-0256-4f6c-838e-d44c14bf0797_3	65bb2a5c-0256-4f6c-838e-d44c14bf0797	ecoli	131	E. coli	other	69502	0	0	0	0	0	0	0	0	0	0	0	0	1	0	0	0	0	0	0	0	0	0	0	1	1	1	0	0	0	0	0	0	0	0	0	0	0	0	0	0	0	0
5	65bb2a5c-0256-4f6c-838e-d44c14bf0797_4	65bb2a5c-0256-4f6c-838e-d44c14bf0797	ecoli	131	E. coli	other	8435	NA	NA	NA	NA	NA	NA	NA	NA	NA	NA	NA	NA	NA	NA	NA	NA	NA	NA	NA	NA	NA	NA	NA	NA	NA	NA	NA	NA	NA	NA	NA	NA	NA	NA	NA	NA	NA	NA	NA	NA	NA	NA
249	65c6d1d9-6da4-439f-a215-fc92d41383d2_2	65c6d1d9-6da4-439f-a215-fc92d41383d2	kpneumoniae	-	Klebsiella spp.	2018	99736	NA	NA	NA	NA	NA	NA	NA	NA	NA	NA	NA	NA	NA	NA	NA	NA	NA	NA	NA	NA	NA	NA	NA	NA	NA	NA	NA	NA	NA	NA	NA	NA	NA	NA	NA	NA	NA	NA	NA	NA	NA	NA
250	65c6d1d9-6da4-439f-a215-fc92d41383d2_3	65c6d1d9-6da4-439f-a215-fc92d41383d2	kpneumoniae	-	Klebsiella spp.	2018	46049	NA	NA	NA	NA	NA	NA	NA	NA	NA	NA	NA	NA	NA	NA	NA	NA	NA	NA	NA	NA	NA	NA	NA	NA	NA	NA	NA	NA	NA	NA	NA	NA	NA	NA	NA	NA	NA	NA	NA	NA	NA	NA
148	661052b4-6c7d-4d79-85ba-bf81021612dd_10	661052b4-6c7d-4d79-85ba-bf81021612dd	ecoli	73	E. coli	2018	1565	NA	NA	NA	NA	NA	NA	NA	NA	NA	NA	NA	NA	NA	NA	NA	NA	NA	NA	NA	NA	NA	NA	NA	NA	NA	NA	NA	NA	NA	NA	NA	NA	NA	NA	NA	NA	NA	NA	NA	NA	NA	NA
1	661052b4-6c7d-4d79-85ba-bf81021612dd_2	661052b4-6c7d-4d79-85ba-bf81021612dd	ecoli	73	E. coli	2018	114224	1	0	0	0	0	0	0	0	0	0	0	0	0	0	0	0	0	0	0	0	0	0	0	0	0	0	0	0	0	0	0	0	0	0	0	0	0	0	0	0	0	0
251	661052b4-6c7d-4d79-85ba-bf81021612dd_3	661052b4-6c7d-4d79-85ba-bf81021612dd	ecoli	73	E. coli	2018	42554	NA	NA	NA	NA	NA	NA	NA	NA	NA	NA	NA	NA	NA	NA	NA	NA	NA	NA	NA	NA	NA	NA	NA	NA	NA	NA	NA	NA	NA	NA	NA	NA	NA	NA	NA	NA	NA	NA	NA	NA	NA	NA
252	661052b4-6c7d-4d79-85ba-bf81021612dd_4	661052b4-6c7d-4d79-85ba-bf81021612dd	ecoli	73	E. coli	2018	8554	NA	NA	NA	NA	NA	NA	NA	NA	NA	NA	NA	NA	NA	NA	NA	NA	NA	NA	NA	NA	NA	NA	NA	NA	NA	NA	NA	NA	NA	NA	NA	NA	NA	NA	NA	NA	NA	NA	NA	NA	NA	NA
112	661052b4-6c7d-4d79-85ba-bf81021612dd_5	661052b4-6c7d-4d79-85ba-bf81021612dd	ecoli	73	E. coli	2018	6647	NA	NA	NA	NA	NA	NA	NA	NA	NA	NA	NA	NA	NA	NA	NA	NA	NA	NA	NA	NA	NA	NA	NA	NA	NA	NA	NA	NA	NA	NA	NA	NA	NA	NA	NA	NA	NA	NA	NA	NA	NA	NA
69	661052b4-6c7d-4d79-85ba-bf81021612dd_6	661052b4-6c7d-4d79-85ba-bf81021612dd	ecoli	73	E. coli	2018	6066	NA	NA	NA	NA	NA	NA	NA	NA	NA	NA	NA	NA	NA	NA	NA	NA	NA	NA	NA	NA	NA	NA	NA	NA	NA	NA	NA	NA	NA	NA	NA	NA	NA	NA	NA	NA	NA	NA	NA	NA	NA	NA
39	661052b4-6c7d-4d79-85ba-bf81021612dd_7	661052b4-6c7d-4d79-85ba-bf81021612dd	ecoli	73	E. coli	2018	5631	NA	NA	NA	NA	NA	NA	NA	NA	NA	NA	NA	NA	NA	NA	NA	NA	NA	NA	NA	NA	NA	NA	NA	NA	NA	NA	NA	NA	NA	NA	NA	NA	NA	NA	NA	NA	NA	NA	NA	NA	NA	NA
82	661052b4-6c7d-4d79-85ba-bf81021612dd_8	661052b4-6c7d-4d79-85ba-bf81021612dd	ecoli	73	E. coli	2018	3173	NA	NA	NA	NA	NA	NA	NA	NA	NA	NA	NA	NA	NA	NA	NA	NA	NA	NA	NA	NA	NA	NA	NA	NA	NA	NA	NA	NA	NA	NA	NA	NA	NA	NA	NA	NA	NA	NA	NA	NA	NA	NA
187	661052b4-6c7d-4d79-85ba-bf81021612dd_9	661052b4-6c7d-4d79-85ba-bf81021612dd	ecoli	73	E. coli	2018	1822	NA	NA	NA	NA	NA	NA	NA	NA	NA	NA	NA	NA	NA	NA	NA	NA	NA	NA	NA	NA	NA	NA	NA	NA	NA	NA	NA	NA	NA	NA	NA	NA	NA	NA	NA	NA	NA	NA	NA	NA	NA	NA
13	661b5ace-a17a-4564-a1f0-e4ae96378222_2	661b5ace-a17a-4564-a1f0-e4ae96378222	kpneumoniae	147	Klebsiella spp.	other	171983	0	0	0	0	0	0	0	0	0	0	0	0	0	0	0	0	0	0	0	0	0	0	0	0	0	0	0	0	0	0	0	0	0	0	0	0	0	0	0	0	0	0
129	661b5ace-a17a-4564-a1f0-e4ae96378222_3	661b5ace-a17a-4564-a1f0-e4ae96378222	kpneumoniae	147	Klebsiella spp.	other	42570	0	0	0	0	0	0	0	0	0	0	0	0	0	0	0	0	0	0	0	0	0	0	0	0	0	0	0	0	0	0	0	0	0	0	0	0	0	0	0	0	0	0
130	661b5ace-a17a-4564-a1f0-e4ae96378222_4	661b5ace-a17a-4564-a1f0-e4ae96378222	kpneumoniae	147	Klebsiella spp.	other	4167	NA	NA	NA	NA	NA	NA	NA	NA	NA	NA	NA	NA	NA	NA	NA	NA	NA	NA	NA	NA	NA	NA	NA	NA	NA	NA	NA	NA	NA	NA	NA	NA	NA	NA	NA	NA	NA	NA	NA	NA	NA	NA
253	664c3660-9cf6-40e5-b4d1-286736aae5d2_2	664c3660-9cf6-40e5-b4d1-286736aae5d2	kpneumoniae	20	Klebsiella spp.	2009	204960	0	0	0	0	0	0	0	0	0	0	0	0	0	0	0	0	0	0	0	0	0	0	0	0	0	0	0	0	0	0	0	0	0	0	0	0	0	0	0	0	0	0
144	66820ded-699b-4380-9230-edbe678a98c8_2	66820ded-699b-4380-9230-edbe678a98c8	kpneumoniae	3964	Klebsiella spp.	2018	109811	NA	NA	NA	NA	NA	NA	NA	NA	NA	NA	NA	NA	NA	NA	NA	NA	NA	NA	NA	NA	NA	NA	NA	NA	NA	NA	NA	NA	NA	NA	NA	NA	NA	NA	NA	NA	NA	NA	NA	NA	NA	NA
254	66820ded-699b-4380-9230-edbe678a98c8_3	66820ded-699b-4380-9230-edbe678a98c8	kpneumoniae	3964	Klebsiella spp.	2018	55451	NA	NA	NA	NA	NA	NA	NA	NA	NA	NA	NA	NA	NA	NA	NA	NA	NA	NA	NA	NA	NA	NA	NA	NA	NA	NA	NA	NA	NA	NA	NA	NA	NA	NA	NA	NA	NA	NA	NA	NA	NA	NA
1	668d6403-7f84-4f10-8096-1ac229d583b1_2	668d6403-7f84-4f10-8096-1ac229d583b1	ecoli	73	E. coli	2018	114209	1	0	0	0	0	0	0	0	0	0	0	0	0	0	0	0	0	0	0	0	0	0	0	0	0	0	0	0	0	0	0	0	0	0	0	0	0	0	0	0	0	0
82	668d6403-7f84-4f10-8096-1ac229d583b1_3	668d6403-7f84-4f10-8096-1ac229d583b1	ecoli	73	E. coli	2018	3173	NA	NA	NA	NA	NA	NA	NA	NA	NA	NA	NA	NA	NA	NA	NA	NA	NA	NA	NA	NA	NA	NA	NA	NA	NA	NA	NA	NA	NA	NA	NA	NA	NA	NA	NA	NA	NA	NA	NA	NA	NA	NA
13	66b8c4fe-d9a5-4a97-8952-99fd8bd3d9fb_2	66b8c4fe-d9a5-4a97-8952-99fd8bd3d9fb	kpneumoniae	490	Klebsiella spp.	other	224365	0	0	0	0	0	0	0	0	0	0	0	0	0	0	0	0	0	0	0	0	0	0	0	0	0	0	0	0	0	0	0	0	0	0	0	0	0	0	0	0	0	0
14	66b8c4fe-d9a5-4a97-8952-99fd8bd3d9fb_3	66b8c4fe-d9a5-4a97-8952-99fd8bd3d9fb	kpneumoniae	490	Klebsiella spp.	other	140168	0	0	0	0	0	0	0	0	0	0	0	0	1	0	0	0	0	0	0	0	0	0	0	1	1	1	0	0	0	0	0	0	0	0	0	0	0	0	0	0	0	0
15	66b8c4fe-d9a5-4a97-8952-99fd8bd3d9fb_4	66b8c4fe-d9a5-4a97-8952-99fd8bd3d9fb	kpneumoniae	490	Klebsiella spp.	other	15409	NA	NA	NA	NA	NA	NA	NA	NA	NA	NA	NA	NA	NA	NA	NA	NA	NA	NA	NA	NA	NA	NA	NA	NA	NA	NA	NA	NA	NA	NA	NA	NA	NA	NA	NA	NA	NA	NA	NA	NA	NA	NA
16	66b8c4fe-d9a5-4a97-8952-99fd8bd3d9fb_5	66b8c4fe-d9a5-4a97-8952-99fd8bd3d9fb	kpneumoniae	490	Klebsiella spp.	other	9553	NA	NA	NA	NA	NA	NA	NA	NA	NA	NA	NA	NA	NA	NA	NA	NA	NA	NA	NA	NA	NA	NA	NA	NA	NA	NA	NA	NA	NA	NA	NA	NA	NA	NA	NA	NA	NA	NA	NA	NA	NA	NA
17	66b8c4fe-d9a5-4a97-8952-99fd8bd3d9fb_6	66b8c4fe-d9a5-4a97-8952-99fd8bd3d9fb	kpneumoniae	490	Klebsiella spp.	other	5388	NA	NA	NA	NA	NA	NA	NA	NA	NA	NA	NA	NA	NA	NA	NA	NA	NA	NA	NA	NA	NA	NA	NA	NA	NA	NA	NA	NA	NA	NA	NA	NA	NA	NA	NA	NA	NA	NA	NA	NA	NA	NA
198	66b8c4fe-d9a5-4a97-8952-99fd8bd3d9fb_7	66b8c4fe-d9a5-4a97-8952-99fd8bd3d9fb	kpneumoniae	490	Klebsiella spp.	other	4504	NA	NA	NA	NA	NA	NA	NA	NA	NA	NA	NA	NA	NA	NA	NA	NA	NA	NA	NA	NA	NA	NA	NA	NA	NA	NA	NA	NA	NA	NA	NA	NA	NA	NA	NA	NA	NA	NA	NA	NA	NA	NA
76	66b8c4fe-d9a5-4a97-8952-99fd8bd3d9fb_8	66b8c4fe-d9a5-4a97-8952-99fd8bd3d9fb	kpneumoniae	490	Klebsiella spp.	other	1697	NA	NA	NA	NA	NA	NA	NA	NA	NA	NA	NA	NA	NA	NA	NA	NA	NA	NA	NA	NA	NA	NA	NA	NA	NA	NA	NA	NA	NA	NA	NA	NA	NA	NA	NA	NA	NA	NA	NA	NA	NA	NA
13	6723071e-50e6-44b5-8429-80d4340b29e2_2	6723071e-50e6-44b5-8429-80d4340b29e2	kpneumoniae	490	Klebsiella spp.	2009	224365	0	0	0	0	0	0	0	0	0	0	0	0	0	0	0	0	0	0	0	0	0	0	0	0	0	0	0	0	0	0	0	0	0	0	0	0	0	0	0	0	0	0
14	6723071e-50e6-44b5-8429-80d4340b29e2_3	6723071e-50e6-44b5-8429-80d4340b29e2	kpneumoniae	490	Klebsiella spp.	2009	140168	0	0	0	0	0	0	0	0	0	0	0	0	1	0	0	0	0	0	0	0	0	0	0	1	1	1	0	0	0	0	0	0	0	0	0	0	0	0	0	0	0	0
15	6723071e-50e6-44b5-8429-80d4340b29e2_4	6723071e-50e6-44b5-8429-80d4340b29e2	kpneumoniae	490	Klebsiella spp.	2009	15409	NA	NA	NA	NA	NA	NA	NA	NA	NA	NA	NA	NA	NA	NA	NA	NA	NA	NA	NA	NA	NA	NA	NA	NA	NA	NA	NA	NA	NA	NA	NA	NA	NA	NA	NA	NA	NA	NA	NA	NA	NA	NA
16	6723071e-50e6-44b5-8429-80d4340b29e2_5	6723071e-50e6-44b5-8429-80d4340b29e2	kpneumoniae	490	Klebsiella spp.	2009	9553	NA	NA	NA	NA	NA	NA	NA	NA	NA	NA	NA	NA	NA	NA	NA	NA	NA	NA	NA	NA	NA	NA	NA	NA	NA	NA	NA	NA	NA	NA	NA	NA	NA	NA	NA	NA	NA	NA	NA	NA	NA	NA
18	6723071e-50e6-44b5-8429-80d4340b29e2_6	6723071e-50e6-44b5-8429-80d4340b29e2	kpneumoniae	490	Klebsiella spp.	2009	5366	NA	NA	NA	NA	NA	NA	NA	NA	NA	NA	NA	NA	NA	NA	NA	NA	NA	NA	NA	NA	NA	NA	NA	NA	NA	NA	NA	NA	NA	NA	NA	NA	NA	NA	NA	NA	NA	NA	NA	NA	NA	NA
255	67a8b714-c04c-4e35-aada-7f277b4d8cfa_2	67a8b714-c04c-4e35-aada-7f277b4d8cfa	ecoli	73	E. coli	2009	8867	0	0	0	0	0	0	0	0	0	0	0	0	1	0	0	0	0	0	0	0	0	0	0	0	0	0	0	0	0	0	0	0	0	0	0	0	0	0	0	0	0	0
48	67a8b714-c04c-4e35-aada-7f277b4d8cfa_3	67a8b714-c04c-4e35-aada-7f277b4d8cfa	ecoli	73	E. coli	2009	1546	NA	NA	NA	NA	NA	NA	NA	NA	NA	NA	NA	NA	NA	NA	NA	NA	NA	NA	NA	NA	NA	NA	NA	NA	NA	NA	NA	NA	NA	NA	NA	NA	NA	NA	NA	NA	NA	NA	NA	NA	NA	NA
2	6811ffce-33be-42ff-886a-dc2272051fb2_2	6811ffce-33be-42ff-886a-dc2272051fb2	ecoli	73	E. coli	other	116791	0	0	0	0	0	0	0	0	0	0	0	0	1	0	0	0	0	0	0	0	0	0	0	1	1	1	1	1	1	1	0	0	0	0	0	0	0	0	0	0	0	0
162	6811ffce-33be-42ff-886a-dc2272051fb2_3	6811ffce-33be-42ff-886a-dc2272051fb2	ecoli	73	E. coli	other	5153	NA	NA	NA	NA	NA	NA	NA	NA	NA	NA	NA	NA	NA	NA	NA	NA	NA	NA	NA	NA	NA	NA	NA	NA	NA	NA	NA	NA	NA	NA	NA	NA	NA	NA	NA	NA	NA	NA	NA	NA	NA	NA
256	6813eb61-ba4b-42c9-bdbf-183de7e6bfcd_2	6813eb61-ba4b-42c9-bdbf-183de7e6bfcd	kpneumoniae	1015	Klebsiella spp.	other	210532	0	0	0	0	0	0	0	0	0	0	0	0	0	0	0	0	0	0	0	0	0	0	0	0	0	0	0	0	0	0	0	0	0	0	0	0	0	0	0	0	0	0
63	6813eb61-ba4b-42c9-bdbf-183de7e6bfcd_3	6813eb61-ba4b-42c9-bdbf-183de7e6bfcd	kpneumoniae	1015	Klebsiella spp.	other	184216	0	0	0	0	0	0	0	0	0	0	0	0	0	0	0	0	0	0	0	0	0	0	0	0	0	0	0	0	0	0	0	0	0	0	0	0	0	0	0	0	0	0
257	6813eb61-ba4b-42c9-bdbf-183de7e6bfcd_4	6813eb61-ba4b-42c9-bdbf-183de7e6bfcd	kpneumoniae	1015	Klebsiella spp.	other	34085	NA	NA	NA	NA	NA	NA	NA	NA	NA	NA	NA	NA	NA	NA	NA	NA	NA	NA	NA	NA	NA	NA	NA	NA	NA	NA	NA	NA	NA	NA	NA	NA	NA	NA	NA	NA	NA	NA	NA	NA	NA	NA
32	68551f6e-ee24-47f4-af2c-0bdab4a99449_2	68551f6e-ee24-47f4-af2c-0bdab4a99449	ecoli	1670	E. coli	2018	82509	NA	NA	NA	NA	NA	NA	NA	NA	NA	NA	NA	NA	NA	NA	NA	NA	NA	NA	NA	NA	NA	NA	NA	NA	NA	NA	NA	NA	NA	NA	NA	NA	NA	NA	NA	NA	NA	NA	NA	NA	NA	NA
111	68551f6e-ee24-47f4-af2c-0bdab4a99449_3	68551f6e-ee24-47f4-af2c-0bdab4a99449	ecoli	1670	E. coli	2018	7462	NA	NA	NA	NA	NA	NA	NA	NA	NA	NA	NA	NA	NA	NA	NA	NA	NA	NA	NA	NA	NA	NA	NA	NA	NA	NA	NA	NA	NA	NA	NA	NA	NA	NA	NA	NA	NA	NA	NA	NA	NA	NA
39	68551f6e-ee24-47f4-af2c-0bdab4a99449_4	68551f6e-ee24-47f4-af2c-0bdab4a99449	ecoli	1670	E. coli	2018	5631	NA	NA	NA	NA	NA	NA	NA	NA	NA	NA	NA	NA	NA	NA	NA	NA	NA	NA	NA	NA	NA	NA	NA	NA	NA	NA	NA	NA	NA	NA	NA	NA	NA	NA	NA	NA	NA	NA	NA	NA	NA	NA
80	68551f6e-ee24-47f4-af2c-0bdab4a99449_5	68551f6e-ee24-47f4-af2c-0bdab4a99449	ecoli	1670	E. coli	2018	5072	NA	NA	NA	NA	NA	NA	NA	NA	NA	NA	NA	NA	NA	NA	NA	NA	NA	NA	NA	NA	NA	NA	NA	NA	NA	NA	NA	NA	NA	NA	NA	NA	NA	NA	NA	NA	NA	NA	NA	NA	NA	NA
2	68da53a8-a3fa-4e3b-81fe-1bc465201650_2	68da53a8-a3fa-4e3b-81fe-1bc465201650	ecoli	69	E. coli	2009	143470	0	0	0	0	0	0	0	0	0	0	0	0	1	0	1	0	0	0	0	0	0	0	0	1	1	1	1	1	1	1	0	0	0	0	0	0	0	0	0	0	0	0
54	68da53a8-a3fa-4e3b-81fe-1bc465201650_3	68da53a8-a3fa-4e3b-81fe-1bc465201650	ecoli	69	E. coli	2009	82463	NA	NA	NA	NA	NA	NA	NA	NA	NA	NA	NA	NA	NA	NA	NA	NA	NA	NA	NA	NA	NA	NA	NA	NA	NA	NA	NA	NA	NA	NA	NA	NA	NA	NA	NA	NA	NA	NA	NA	NA	NA	NA
5	68da53a8-a3fa-4e3b-81fe-1bc465201650_4	68da53a8-a3fa-4e3b-81fe-1bc465201650	ecoli	69	E. coli	2009	5167	NA	NA	NA	NA	NA	NA	NA	NA	NA	NA	NA	NA	NA	NA	NA	NA	NA	NA	NA	NA	NA	NA	NA	NA	NA	NA	NA	NA	NA	NA	NA	NA	NA	NA	NA	NA	NA	NA	NA	NA	NA	NA
34	68da53a8-a3fa-4e3b-81fe-1bc465201650_5	68da53a8-a3fa-4e3b-81fe-1bc465201650	ecoli	69	E. coli	2009	4081	NA	NA	NA	NA	NA	NA	NA	NA	NA	NA	NA	NA	NA	NA	NA	NA	NA	NA	NA	NA	NA	NA	NA	NA	NA	NA	NA	NA	NA	NA	NA	NA	NA	NA	NA	NA	NA	NA	NA	NA	NA	NA
127	69588e68-cd0b-4f3f-99e9-e9cf8a1b8f00_2	69588e68-cd0b-4f3f-99e9-e9cf8a1b8f00	ecoli	421	E. coli	2018	113954	0	0	0	0	0	0	0	0	0	0	0	0	0	0	0	0	0	0	0	0	0	0	0	0	0	0	0	0	0	0	0	0	0	0	0	0	0	0	0	0	0	1
5	69588e68-cd0b-4f3f-99e9-e9cf8a1b8f00_3	69588e68-cd0b-4f3f-99e9-e9cf8a1b8f00	ecoli	421	E. coli	2018	5164	NA	NA	NA	NA	NA	NA	NA	NA	NA	NA	NA	NA	NA	NA	NA	NA	NA	NA	NA	NA	NA	NA	NA	NA	NA	NA	NA	NA	NA	NA	NA	NA	NA	NA	NA	NA	NA	NA	NA	NA	NA	NA
34	69588e68-cd0b-4f3f-99e9-e9cf8a1b8f00_4	69588e68-cd0b-4f3f-99e9-e9cf8a1b8f00	ecoli	421	E. coli	2018	4072	NA	NA	NA	NA	NA	NA	NA	NA	NA	NA	NA	NA	NA	NA	NA	NA	NA	NA	NA	NA	NA	NA	NA	NA	NA	NA	NA	NA	NA	NA	NA	NA	NA	NA	NA	NA	NA	NA	NA	NA	NA	NA
12	6994d6a4-c06a-49fb-b525-e818ecf32438_2	6994d6a4-c06a-49fb-b525-e818ecf32438	ecoli	73	E. coli	2009	122469	1	0	0	0	0	0	0	0	0	0	0	0	0	0	0	1	1	0	0	0	0	0	0	0	0	0	0	0	0	1	0	0	0	0	0	0	0	0	0	0	0	0
3	69a68a71-05bf-4ef0-b462-0bb815f74795_2	69a68a71-05bf-4ef0-b462-0bb815f74795	ecoli	567	E. coli	2009	142433	0	0	0	0	0	0	0	0	0	0	0	0	0	0	0	0	0	0	0	0	0	1	0	0	0	0	0	0	0	0	0	0	0	0	0	0	0	0	1	0	0	1
1	6a2058e5-0415-4a6c-895b-fdf48b19c484_2	6a2058e5-0415-4a6c-895b-fdf48b19c484	ecoli	131	E. coli	2018	115284	1	0	0	0	0	0	0	0	0	0	0	0	0	0	0	0	0	0	0	0	0	0	0	0	0	0	0	0	0	0	0	0	0	0	0	0	0	0	0	0	0	0
3	6ba12ec2-8eaa-44f2-8a23-512410a1e373_2	6ba12ec2-8eaa-44f2-8a23-512410a1e373	ecoli	95	E. coli	2009	134787	0	0	0	0	0	0	0	0	0	0	0	0	0	0	0	0	0	1	1	0	0	1	0	0	0	0	1	1	1	1	0	0	0	0	0	0	0	0	1	0	0	1
155	6ba12ec2-8eaa-44f2-8a23-512410a1e373_3	6ba12ec2-8eaa-44f2-8a23-512410a1e373	ecoli	95	E. coli	2009	95881	NA	NA	NA	NA	NA	NA	NA	NA	NA	NA	NA	NA	NA	NA	NA	NA	NA	NA	NA	NA	NA	NA	NA	NA	NA	NA	NA	NA	NA	NA	NA	NA	NA	NA	NA	NA	NA	NA	NA	NA	NA	NA
54	6ba12ec2-8eaa-44f2-8a23-512410a1e373_4	6ba12ec2-8eaa-44f2-8a23-512410a1e373	ecoli	95	E. coli	2009	87383	0	0	0	0	0	0	0	0	0	0	0	0	1	0	0	0	0	0	0	0	0	0	0	0	0	0	0	0	0	0	0	0	0	0	0	0	0	0	0	0	0	0
81	6bbdda31-6a21-422a-ad7d-644f0833bdf6_2	6bbdda31-6a21-422a-ad7d-644f0833bdf6	ecoli	9962	E. coli	2018	105638	NA	NA	NA	NA	NA	NA	NA	NA	NA	NA	NA	NA	NA	NA	NA	NA	NA	NA	NA	NA	NA	NA	NA	NA	NA	NA	NA	NA	NA	NA	NA	NA	NA	NA	NA	NA	NA	NA	NA	NA	NA	NA
258	6bbdda31-6a21-422a-ad7d-644f0833bdf6_3	6bbdda31-6a21-422a-ad7d-644f0833bdf6	ecoli	9962	E. coli	2018	74396	0	0	0	0	0	0	0	0	0	0	0	0	0	0	0	0	0	0	0	0	0	0	0	0	0	0	0	0	0	0	0	0	0	0	0	0	0	0	0	0	0	0
259	6bc744f2-693e-497f-a051-ed281ca8603d_2	6bc744f2-693e-497f-a051-ed281ca8603d	ecloacae	484	other	other	151647	0	0	0	0	0	0	0	0	0	0	0	0	0	0	0	0	0	0	0	0	0	0	0	0	0	0	0	0	0	0	0	0	0	0	0	0	0	0	0	0	0	0
64	6bc744f2-693e-497f-a051-ed281ca8603d_3	6bc744f2-693e-497f-a051-ed281ca8603d	ecloacae	484	other	other	5149	NA	NA	NA	NA	NA	NA	NA	NA	NA	NA	NA	NA	NA	NA	NA	NA	NA	NA	NA	NA	NA	NA	NA	NA	NA	NA	NA	NA	NA	NA	NA	NA	NA	NA	NA	NA	NA	NA	NA	NA	NA	NA
97	6bc744f2-693e-497f-a051-ed281ca8603d_4	6bc744f2-693e-497f-a051-ed281ca8603d	ecloacae	484	other	other	4667	NA	NA	NA	NA	NA	NA	NA	NA	NA	NA	NA	NA	NA	NA	NA	NA	NA	NA	NA	NA	NA	NA	NA	NA	NA	NA	NA	NA	NA	NA	NA	NA	NA	NA	NA	NA	NA	NA	NA	NA	NA	NA
260	6bc744f2-693e-497f-a051-ed281ca8603d_5	6bc744f2-693e-497f-a051-ed281ca8603d	ecloacae	484	other	other	2874	NA	NA	NA	NA	NA	NA	NA	NA	NA	NA	NA	NA	NA	NA	NA	NA	NA	NA	NA	NA	NA	NA	NA	NA	NA	NA	NA	NA	NA	NA	NA	NA	NA	NA	NA	NA	NA	NA	NA	NA	NA	NA
81	6cd93f30-37c0-465e-a400-9cfd68b0f4bf_2	6cd93f30-37c0-465e-a400-9cfd68b0f4bf	ecoli	607	E. coli	2009	115369	NA	NA	NA	NA	NA	NA	NA	NA	NA	NA	NA	NA	NA	NA	NA	NA	NA	NA	NA	NA	NA	NA	NA	NA	NA	NA	NA	NA	NA	NA	NA	NA	NA	NA	NA	NA	NA	NA	NA	NA	NA	NA
261	6cd93f30-37c0-465e-a400-9cfd68b0f4bf_3	6cd93f30-37c0-465e-a400-9cfd68b0f4bf	ecoli	607	E. coli	2009	82570	0	0	0	0	0	0	0	0	0	0	0	0	0	0	0	0	0	0	0	0	0	0	0	0	0	0	0	0	0	0	0	0	0	0	0	0	0	0	0	0	0	0
262	6cd93f30-37c0-465e-a400-9cfd68b0f4bf_4	6cd93f30-37c0-465e-a400-9cfd68b0f4bf	ecoli	607	E. coli	2009	1443	NA	NA	NA	NA	NA	NA	NA	NA	NA	NA	NA	NA	NA	NA	NA	NA	NA	NA	NA	NA	NA	NA	NA	NA	NA	NA	NA	NA	NA	NA	NA	NA	NA	NA	NA	NA	NA	NA	NA	NA	NA	NA
248	6d56e0ac-ac84-4be0-9f62-23da23010aff_2	6d56e0ac-ac84-4be0-9f62-23da23010aff	ecoli	131	E. coli	2018	131482	0	0	0	0	0	0	0	0	0	0	0	0	1	0	0	0	0	0	0	0	0	1	0	1	1	1	0	0	0	0	0	0	0	0	0	0	0	0	1	0	0	1
199	6d56e0ac-ac84-4be0-9f62-23da23010aff_3	6d56e0ac-ac84-4be0-9f62-23da23010aff	ecoli	131	E. coli	2018	51998	NA	NA	NA	NA	NA	NA	NA	NA	NA	NA	NA	NA	NA	NA	NA	NA	NA	NA	NA	NA	NA	NA	NA	NA	NA	NA	NA	NA	NA	NA	NA	NA	NA	NA	NA	NA	NA	NA	NA	NA	NA	NA
229	6d56e0ac-ac84-4be0-9f62-23da23010aff_4	6d56e0ac-ac84-4be0-9f62-23da23010aff	ecoli	131	E. coli	2018	4236	NA	NA	NA	NA	NA	NA	NA	NA	NA	NA	NA	NA	NA	NA	NA	NA	NA	NA	NA	NA	NA	NA	NA	NA	NA	NA	NA	NA	NA	NA	NA	NA	NA	NA	NA	NA	NA	NA	NA	NA	NA	NA
34	6d56e0ac-ac84-4be0-9f62-23da23010aff_5	6d56e0ac-ac84-4be0-9f62-23da23010aff	ecoli	131	E. coli	2018	4074	NA	NA	NA	NA	NA	NA	NA	NA	NA	NA	NA	NA	NA	NA	NA	NA	NA	NA	NA	NA	NA	NA	NA	NA	NA	NA	NA	NA	NA	NA	NA	NA	NA	NA	NA	NA	NA	NA	NA	NA	NA	NA
263	6d5dcd20-d44e-4a17-8da5-ef2e7cb5aabc_2	6d5dcd20-d44e-4a17-8da5-ef2e7cb5aabc	ecoli	54	E. coli	2018	105018	NA	NA	NA	NA	NA	NA	NA	NA	NA	NA	NA	NA	NA	NA	NA	NA	NA	NA	NA	NA	NA	NA	NA	NA	NA	NA	NA	NA	NA	NA	NA	NA	NA	NA	NA	NA	NA	NA	NA	NA	NA	NA
7	6d5dcd20-d44e-4a17-8da5-ef2e7cb5aabc_3	6d5dcd20-d44e-4a17-8da5-ef2e7cb5aabc	ecoli	54	E. coli	2018	90394	NA	NA	NA	NA	NA	NA	NA	NA	NA	NA	NA	NA	NA	NA	NA	NA	NA	NA	NA	NA	NA	NA	NA	NA	NA	NA	NA	NA	NA	NA	NA	NA	NA	NA	NA	NA	NA	NA	NA	NA	NA	NA
12	6d816c41-2790-4a34-a101-da5cbb711869_2	6d816c41-2790-4a34-a101-da5cbb711869	ecoli	550	E. coli	2009	141957	0	0	0	0	0	0	0	0	0	0	0	0	0	0	0	0	0	0	0	0	0	0	0	0	0	0	0	0	0	0	0	0	0	0	0	0	0	0	0	0	0	0
264	6d816c41-2790-4a34-a101-da5cbb711869_3	6d816c41-2790-4a34-a101-da5cbb711869	ecoli	550	E. coli	2009	2520	NA	NA	NA	NA	NA	NA	NA	NA	NA	NA	NA	NA	NA	NA	NA	NA	NA	NA	NA	NA	NA	NA	NA	NA	NA	NA	NA	NA	NA	NA	NA	NA	NA	NA	NA	NA	NA	NA	NA	NA	NA	NA
92	6d816c41-2790-4a34-a101-da5cbb711869_4	6d816c41-2790-4a34-a101-da5cbb711869	ecoli	550	E. coli	2009	2101	NA	NA	NA	NA	NA	NA	NA	NA	NA	NA	NA	NA	NA	NA	NA	NA	NA	NA	NA	NA	NA	NA	NA	NA	NA	NA	NA	NA	NA	NA	NA	NA	NA	NA	NA	NA	NA	NA	NA	NA	NA	NA
265	6d90e366-4b9a-4a56-abeb-9f2e08a4987a_contig_2	6d90e366-4b9a-4a56-abeb-9f2e08a4987a	ecoli	73	E. coli	2018	1878	NA	NA	NA	NA	NA	NA	NA	NA	NA	NA	NA	NA	NA	NA	NA	NA	NA	NA	NA	NA	NA	NA	NA	NA	NA	NA	NA	NA	NA	NA	NA	NA	NA	NA	NA	NA	NA	NA	NA	NA	NA	NA
91	6dc1d518-cafa-4e4a-9b12-7d583d2513ba_2	6dc1d518-cafa-4e4a-9b12-7d583d2513ba	ecoli	131	E. coli	2018	141163	0	0	0	0	0	0	0	0	0	0	0	0	0	0	0	0	0	0	0	0	0	0	0	0	0	0	0	0	0	1	0	0	0	0	0	0	0	0	0	0	0	0
39	6dc1d518-cafa-4e4a-9b12-7d583d2513ba_3	6dc1d518-cafa-4e4a-9b12-7d583d2513ba	ecoli	131	E. coli	2018	5631	NA	NA	NA	NA	NA	NA	NA	NA	NA	NA	NA	NA	NA	NA	NA	NA	NA	NA	NA	NA	NA	NA	NA	NA	NA	NA	NA	NA	NA	NA	NA	NA	NA	NA	NA	NA	NA	NA	NA	NA	NA	NA
266	6dc1d518-cafa-4e4a-9b12-7d583d2513ba_4	6dc1d518-cafa-4e4a-9b12-7d583d2513ba	ecoli	131	E. coli	2018	5057	NA	NA	NA	NA	NA	NA	NA	NA	NA	NA	NA	NA	NA	NA	NA	NA	NA	NA	NA	NA	NA	NA	NA	NA	NA	NA	NA	NA	NA	NA	NA	NA	NA	NA	NA	NA	NA	NA	NA	NA	NA	NA
267	6dc1d518-cafa-4e4a-9b12-7d583d2513ba_5	6dc1d518-cafa-4e4a-9b12-7d583d2513ba	ecoli	131	E. coli	2018	1718	NA	NA	NA	NA	NA	NA	NA	NA	NA	NA	NA	NA	NA	NA	NA	NA	NA	NA	NA	NA	NA	NA	NA	NA	NA	NA	NA	NA	NA	NA	NA	NA	NA	NA	NA	NA	NA	NA	NA	NA	NA	NA
3	6e507f94-4260-4915-9e82-36b350bf04cf_2	6e507f94-4260-4915-9e82-36b350bf04cf	ecoli	196	E. coli	2009	145183	0	0	0	0	0	0	0	0	0	0	0	0	0	0	0	0	0	0	0	0	0	1	0	0	1	1	0	0	0	0	0	0	0	0	0	0	0	0	1	0	0	1
115	6e507f94-4260-4915-9e82-36b350bf04cf_3	6e507f94-4260-4915-9e82-36b350bf04cf	ecoli	196	E. coli	2009	62054	NA	NA	NA	NA	NA	NA	NA	NA	NA	NA	NA	NA	NA	NA	NA	NA	NA	NA	NA	NA	NA	NA	NA	NA	NA	NA	NA	NA	NA	NA	NA	NA	NA	NA	NA	NA	NA	NA	NA	NA	NA	NA
268	6e99720d-f2da-4a8a-9fe1-4d59462e2f67_2	6e99720d-f2da-4a8a-9fe1-4d59462e2f67	koxytoca	-	Klebsiella spp.	2018	103066	0	0	0	0	0	0	0	0	0	0	0	0	0	0	0	0	0	0	0	0	0	0	0	0	0	0	0	0	0	0	0	0	0	0	0	0	0	0	0	0	0	0
12	6ebe24a5-f156-4486-acc1-1f7ac197fcd7_2	6ebe24a5-f156-4486-acc1-1f7ac197fcd7	ecoli	73	E. coli	other	116776	1	0	0	0	0	0	0	0	0	0	0	0	0	0	0	1	1	0	0	0	0	0	0	0	0	0	0	0	0	1	0	0	0	0	0	0	0	0	0	0	0	0
202	6f4ff53f-52ca-4d3f-beef-a8608a7ccea0_2	6f4ff53f-52ca-4d3f-beef-a8608a7ccea0	kpneumoniae	1012	Klebsiella spp.	2009	241833	0	0	0	0	0	0	0	0	0	0	0	0	0	0	0	0	0	0	0	0	0	0	0	0	0	0	0	0	0	0	0	0	0	0	0	0	0	0	0	0	0	0
269	6f4ff53f-52ca-4d3f-beef-a8608a7ccea0_3	6f4ff53f-52ca-4d3f-beef-a8608a7ccea0	kpneumoniae	1012	Klebsiella spp.	2009	4903	NA	NA	NA	NA	NA	NA	NA	NA	NA	NA	NA	NA	NA	NA	NA	NA	NA	NA	NA	NA	NA	NA	NA	NA	NA	NA	NA	NA	NA	NA	NA	NA	NA	NA	NA	NA	NA	NA	NA	NA	NA	NA
270	6f4ff53f-52ca-4d3f-beef-a8608a7ccea0_4	6f4ff53f-52ca-4d3f-beef-a8608a7ccea0	kpneumoniae	1012	Klebsiella spp.	2009	3808	NA	NA	NA	NA	NA	NA	NA	NA	NA	NA	NA	NA	NA	NA	NA	NA	NA	NA	NA	NA	NA	NA	NA	NA	NA	NA	NA	NA	NA	NA	NA	NA	NA	NA	NA	NA	NA	NA	NA	NA	NA	NA
98	6f4ff53f-52ca-4d3f-beef-a8608a7ccea0_5	6f4ff53f-52ca-4d3f-beef-a8608a7ccea0	kpneumoniae	1012	Klebsiella spp.	2009	3516	NA	NA	NA	NA	NA	NA	NA	NA	NA	NA	NA	NA	NA	NA	NA	NA	NA	NA	NA	NA	NA	NA	NA	NA	NA	NA	NA	NA	NA	NA	NA	NA	NA	NA	NA	NA	NA	NA	NA	NA	NA	NA
271	6f4ff53f-52ca-4d3f-beef-a8608a7ccea0_6	6f4ff53f-52ca-4d3f-beef-a8608a7ccea0	kpneumoniae	1012	Klebsiella spp.	2009	3258	NA	NA	NA	NA	NA	NA	NA	NA	NA	NA	NA	NA	NA	NA	NA	NA	NA	NA	NA	NA	NA	NA	NA	NA	NA	NA	NA	NA	NA	NA	NA	NA	NA	NA	NA	NA	NA	NA	NA	NA	NA	NA
30	6f4ff53f-52ca-4d3f-beef-a8608a7ccea0_7	6f4ff53f-52ca-4d3f-beef-a8608a7ccea0	kpneumoniae	1012	Klebsiella spp.	2009	3223	NA	NA	NA	NA	NA	NA	NA	NA	NA	NA	NA	NA	NA	NA	NA	NA	NA	NA	NA	NA	NA	NA	NA	NA	NA	NA	NA	NA	NA	NA	NA	NA	NA	NA	NA	NA	NA	NA	NA	NA	NA	NA
14	6f55e25c-9d8e-4c60-9560-dc78d6cf2c78_2	6f55e25c-9d8e-4c60-9560-dc78d6cf2c78	kpneumoniae	1108	Klebsiella spp.	other	123532	0	0	0	0	0	0	0	0	0	0	0	0	1	0	0	0	0	0	0	0	0	0	0	1	1	1	0	0	0	0	0	0	0	0	0	0	0	0	0	0	0	0
149	6f55e25c-9d8e-4c60-9560-dc78d6cf2c78_3	6f55e25c-9d8e-4c60-9560-dc78d6cf2c78	kpneumoniae	1108	Klebsiella spp.	other	4938	NA	NA	NA	NA	NA	NA	NA	NA	NA	NA	NA	NA	NA	NA	NA	NA	NA	NA	NA	NA	NA	NA	NA	NA	NA	NA	NA	NA	NA	NA	NA	NA	NA	NA	NA	NA	NA	NA	NA	NA	NA	NA
272	6f55e25c-9d8e-4c60-9560-dc78d6cf2c78_4	6f55e25c-9d8e-4c60-9560-dc78d6cf2c78	kpneumoniae	1108	Klebsiella spp.	other	4362	NA	NA	NA	NA	NA	NA	NA	NA	NA	NA	NA	NA	NA	NA	NA	NA	NA	NA	NA	NA	NA	NA	NA	NA	NA	NA	NA	NA	NA	NA	NA	NA	NA	NA	NA	NA	NA	NA	NA	NA	NA	NA
273	6f8c14be-5b39-4d40-a487-6179d0be4fbb_2	6f8c14be-5b39-4d40-a487-6179d0be4fbb	ecoli	409	E. coli	2018	73348	NA	NA	NA	NA	NA	NA	NA	NA	NA	NA	NA	NA	NA	NA	NA	NA	NA	NA	NA	NA	NA	NA	NA	NA	NA	NA	NA	NA	NA	NA	NA	NA	NA	NA	NA	NA	NA	NA	NA	NA	NA	NA
3	6fbda500-80d5-46fd-9afb-35b063bc141e_2	6fbda500-80d5-46fd-9afb-35b063bc141e	ecoli	131	E. coli	2009	141860	0	0	0	0	0	0	0	0	0	0	0	0	1	0	0	0	0	0	0	0	0	1	0	0	0	0	0	0	0	0	0	0	0	0	0	0	0	0	1	0	0	1
148	6fbda500-80d5-46fd-9afb-35b063bc141e_3	6fbda500-80d5-46fd-9afb-35b063bc141e	ecoli	131	E. coli	2009	1565	NA	NA	NA	NA	NA	NA	NA	NA	NA	NA	NA	NA	NA	NA	NA	NA	NA	NA	NA	NA	NA	NA	NA	NA	NA	NA	NA	NA	NA	NA	NA	NA	NA	NA	NA	NA	NA	NA	NA	NA	NA	NA
34	70052096-1cb7-4e9c-a1d0-552da0132b1f_2	70052096-1cb7-4e9c-a1d0-552da0132b1f	ecoli	537	E. coli	2009	4074	NA	NA	NA	NA	NA	NA	NA	NA	NA	NA	NA	NA	NA	NA	NA	NA	NA	NA	NA	NA	NA	NA	NA	NA	NA	NA	NA	NA	NA	NA	NA	NA	NA	NA	NA	NA	NA	NA	NA	NA	NA	NA
2	7155ff88-b87a-4ac8-8b38-31a90091222c_2	7155ff88-b87a-4ac8-8b38-31a90091222c	ecoli	131	E. coli	2018	95879	0	0	0	0	0	0	0	0	0	0	0	0	0	0	0	0	0	0	0	0	0	0	0	0	0	0	0	0	0	0	0	0	0	0	0	0	0	0	0	0	0	0
155	7155ff88-b87a-4ac8-8b38-31a90091222c_3	7155ff88-b87a-4ac8-8b38-31a90091222c	ecoli	131	E. coli	2018	92277	0	0	0	0	0	0	0	0	0	0	0	0	0	0	1	1	1	0	0	0	0	0	0	0	0	0	0	0	0	0	0	0	0	0	0	0	0	0	0	0	0	0
14	719706c9-d81a-499b-bec6-25781f8ff82d_contig_1	719706c9-d81a-499b-bec6-25781f8ff82d	kpneumoniae	490	Klebsiella spp.	other	151031	0	0	0	0	0	0	0	0	0	0	0	0	1	0	0	0	0	0	0	0	0	0	0	1	1	1	0	0	0	0	0	0	0	0	0	0	0	0	0	0	0	0
13	719706c9-d81a-499b-bec6-25781f8ff82d_contig_3	719706c9-d81a-499b-bec6-25781f8ff82d	kpneumoniae	490	Klebsiella spp.	other	220190	0	0	0	0	0	0	0	0	0	0	0	0	0	0	0	0	0	0	0	0	0	0	0	0	0	0	0	0	0	0	0	0	0	0	0	0	0	0	0	0	0	0
274	719706c9-d81a-499b-bec6-25781f8ff82d_contig_4	719706c9-d81a-499b-bec6-25781f8ff82d	kpneumoniae	490	Klebsiella spp.	other	52762	NA	NA	NA	NA	NA	NA	NA	NA	NA	NA	NA	NA	NA	NA	NA	NA	NA	NA	NA	NA	NA	NA	NA	NA	NA	NA	NA	NA	NA	NA	NA	NA	NA	NA	NA	NA	NA	NA	NA	NA	NA	NA
76	719706c9-d81a-499b-bec6-25781f8ff82d_contig_5	719706c9-d81a-499b-bec6-25781f8ff82d	kpneumoniae	490	Klebsiella spp.	other	1619	NA	NA	NA	NA	NA	NA	NA	NA	NA	NA	NA	NA	NA	NA	NA	NA	NA	NA	NA	NA	NA	NA	NA	NA	NA	NA	NA	NA	NA	NA	NA	NA	NA	NA	NA	NA	NA	NA	NA	NA	NA	NA
275	719706c9-d81a-499b-bec6-25781f8ff82d_contig_6	719706c9-d81a-499b-bec6-25781f8ff82d	kpneumoniae	490	Klebsiella spp.	other	11825	NA	NA	NA	NA	NA	NA	NA	NA	NA	NA	NA	NA	NA	NA	NA	NA	NA	NA	NA	NA	NA	NA	NA	NA	NA	NA	NA	NA	NA	NA	NA	NA	NA	NA	NA	NA	NA	NA	NA	NA	NA	NA
16	719706c9-d81a-499b-bec6-25781f8ff82d_contig_7	719706c9-d81a-499b-bec6-25781f8ff82d	kpneumoniae	490	Klebsiella spp.	other	9554	NA	NA	NA	NA	NA	NA	NA	NA	NA	NA	NA	NA	NA	NA	NA	NA	NA	NA	NA	NA	NA	NA	NA	NA	NA	NA	NA	NA	NA	NA	NA	NA	NA	NA	NA	NA	NA	NA	NA	NA	NA	NA
30	719706c9-d81a-499b-bec6-25781f8ff82d_contig_8	719706c9-d81a-499b-bec6-25781f8ff82d	kpneumoniae	490	Klebsiella spp.	other	3226	NA	NA	NA	NA	NA	NA	NA	NA	NA	NA	NA	NA	NA	NA	NA	NA	NA	NA	NA	NA	NA	NA	NA	NA	NA	NA	NA	NA	NA	NA	NA	NA	NA	NA	NA	NA	NA	NA	NA	NA	NA	NA
1	7276018f-4087-4815-a3fd-5dea00daa85d_2	7276018f-4087-4815-a3fd-5dea00daa85d	ecoli	69	E. coli	2018	130805	1	0	0	0	0	0	0	0	0	0	0	0	1	0	0	0	0	0	0	0	0	0	0	1	0	0	0	0	0	0	0	0	0	0	0	0	0	0	0	0	0	0
276	7276018f-4087-4815-a3fd-5dea00daa85d_3	7276018f-4087-4815-a3fd-5dea00daa85d	ecoli	69	E. coli	2018	80172	NA	NA	NA	NA	NA	NA	NA	NA	NA	NA	NA	NA	NA	NA	NA	NA	NA	NA	NA	NA	NA	NA	NA	NA	NA	NA	NA	NA	NA	NA	NA	NA	NA	NA	NA	NA	NA	NA	NA	NA	NA	NA
277	7276018f-4087-4815-a3fd-5dea00daa85d_4	7276018f-4087-4815-a3fd-5dea00daa85d	ecoli	69	E. coli	2018	7349	0	0	0	0	0	0	0	0	0	0	0	0	0	0	0	1	1	0	0	0	0	0	0	0	0	0	0	0	0	0	0	0	0	0	0	0	0	0	0	0	0	0
5	7276018f-4087-4815-a3fd-5dea00daa85d_5	7276018f-4087-4815-a3fd-5dea00daa85d	ecoli	69	E. coli	2018	5163	NA	NA	NA	NA	NA	NA	NA	NA	NA	NA	NA	NA	NA	NA	NA	NA	NA	NA	NA	NA	NA	NA	NA	NA	NA	NA	NA	NA	NA	NA	NA	NA	NA	NA	NA	NA	NA	NA	NA	NA	NA	NA
278	7315799e-7895-4cb3-9759-42c3b7228c5a_2	7315799e-7895-4cb3-9759-42c3b7228c5a	koxytoca	-	Klebsiella spp.	2018	217618	0	0	0	0	0	0	0	0	0	0	0	0	0	0	0	0	0	0	0	0	0	0	0	0	0	0	0	0	0	0	0	0	0	0	0	0	0	0	0	0	0	0
279	7315799e-7895-4cb3-9759-42c3b7228c5a_3	7315799e-7895-4cb3-9759-42c3b7228c5a	koxytoca	-	Klebsiella spp.	2018	97475	NA	NA	NA	NA	NA	NA	NA	NA	NA	NA	NA	NA	NA	NA	NA	NA	NA	NA	NA	NA	NA	NA	NA	NA	NA	NA	NA	NA	NA	NA	NA	NA	NA	NA	NA	NA	NA	NA	NA	NA	NA	NA
127	735cbefa-044b-407f-a0cb-4605273352ae_2	735cbefa-044b-407f-a0cb-4605273352ae	ecoli	73	E. coli	2018	133658	1	0	0	0	0	0	0	0	0	0	0	0	0	0	0	0	0	0	0	0	0	0	0	0	0	0	0	0	0	0	0	0	0	0	0	0	0	0	0	0	0	1
34	735cbefa-044b-407f-a0cb-4605273352ae_3	735cbefa-044b-407f-a0cb-4605273352ae	ecoli	73	E. coli	2018	4094	NA	NA	NA	NA	NA	NA	NA	NA	NA	NA	NA	NA	NA	NA	NA	NA	NA	NA	NA	NA	NA	NA	NA	NA	NA	NA	NA	NA	NA	NA	NA	NA	NA	NA	NA	NA	NA	NA	NA	NA	NA	NA
45	735cbefa-044b-407f-a0cb-4605273352ae_4	735cbefa-044b-407f-a0cb-4605273352ae	ecoli	73	E. coli	2018	2986	NA	NA	NA	NA	NA	NA	NA	NA	NA	NA	NA	NA	NA	NA	NA	NA	NA	NA	NA	NA	NA	NA	NA	NA	NA	NA	NA	NA	NA	NA	NA	NA	NA	NA	NA	NA	NA	NA	NA	NA	NA	NA
6	735cbefa-044b-407f-a0cb-4605273352ae_5	735cbefa-044b-407f-a0cb-4605273352ae	ecoli	73	E. coli	2018	1549	NA	NA	NA	NA	NA	NA	NA	NA	NA	NA	NA	NA	NA	NA	NA	NA	NA	NA	NA	NA	NA	NA	NA	NA	NA	NA	NA	NA	NA	NA	NA	NA	NA	NA	NA	NA	NA	NA	NA	NA	NA	NA
1	73d0f482-64ad-42de-a177-9f8ab30ea9e1_2	73d0f482-64ad-42de-a177-9f8ab30ea9e1	ecoli	69	E. coli	2009	737789	0	0	0	0	0	0	0	0	0	0	0	0	0	0	0	0	0	0	0	0	0	1	0	0	0	0	0	0	0	0	0	0	0	0	0	0	0	0	0	0	0	0
34	73d0f482-64ad-42de-a177-9f8ab30ea9e1_3	73d0f482-64ad-42de-a177-9f8ab30ea9e1	ecoli	69	E. coli	2009	133323	1	0	0	0	0	0	0	0	0	0	0	0	1	0	0	0	0	0	0	0	0	0	0	1	1	1	1	1	1	1	0	0	0	0	0	0	0	0	0	0	0	0
34	73d0f482-64ad-42de-a177-9f8ab30ea9e1_4	73d0f482-64ad-42de-a177-9f8ab30ea9e1	ecoli	69	E. coli	2009	4074	NA	NA	NA	NA	NA	NA	NA	NA	NA	NA	NA	NA	NA	NA	NA	NA	NA	NA	NA	NA	NA	NA	NA	NA	NA	NA	NA	NA	NA	NA	NA	NA	NA	NA	NA	NA	NA	NA	NA	NA	NA	NA
91	73ff5e41-0767-41de-ae92-c49a4ddf3c5c_2	73ff5e41-0767-41de-ae92-c49a4ddf3c5c	ecoli	167	E. coli	2018	170735	0	0	0	0	0	0	0	0	0	0	0	0	1	1	1	1	1	0	0	1	0	0	0	0	0	0	0	0	0	0	0	0	0	0	0	0	0	0	0	0	0	0
39	73ff5e41-0767-41de-ae92-c49a4ddf3c5c_3	73ff5e41-0767-41de-ae92-c49a4ddf3c5c	ecoli	167	E. coli	2018	5631	NA	NA	NA	NA	NA	NA	NA	NA	NA	NA	NA	NA	NA	NA	NA	NA	NA	NA	NA	NA	NA	NA	NA	NA	NA	NA	NA	NA	NA	NA	NA	NA	NA	NA	NA	NA	NA	NA	NA	NA	NA	NA
56	744d1a43-9542-4baf-a334-3afea271fd98_2	744d1a43-9542-4baf-a334-3afea271fd98	ecoli	73	E. coli	2009	8273	0	0	0	0	0	0	0	0	0	0	0	0	1	0	0	0	0	0	0	0	0	0	0	0	0	0	0	0	0	0	0	0	0	0	0	0	0	0	0	0	0	0
82	744d1a43-9542-4baf-a334-3afea271fd98_3	744d1a43-9542-4baf-a334-3afea271fd98	ecoli	73	E. coli	2009	3173	NA	NA	NA	NA	NA	NA	NA	NA	NA	NA	NA	NA	NA	NA	NA	NA	NA	NA	NA	NA	NA	NA	NA	NA	NA	NA	NA	NA	NA	NA	NA	NA	NA	NA	NA	NA	NA	NA	NA	NA	NA	NA
3	766560c2-3aa6-4795-bd97-ee7595838c2c_2	766560c2-3aa6-4795-bd97-ee7595838c2c	ecoli	69	E. coli	2018	153150	0	0	0	0	0	0	0	0	0	0	0	0	0	0	0	0	0	0	0	0	0	1	0	0	0	0	0	0	0	0	0	0	0	0	0	0	0	0	1	0	0	1
280	76c97e70-4dd9-4463-a0eb-51919e892ee9_2	76c97e70-4dd9-4463-a0eb-51919e892ee9	ecoli	1972	E. coli	2009	121232	0	0	0	0	0	0	0	0	0	0	0	0	0	0	0	0	0	0	0	0	0	0	0	0	0	0	0	0	0	0	0	0	0	0	0	0	0	0	0	0	0	0
281	76c97e70-4dd9-4463-a0eb-51919e892ee9_3	76c97e70-4dd9-4463-a0eb-51919e892ee9	ecoli	1972	E. coli	2009	72554	0	0	0	0	0	0	0	0	0	0	0	0	0	0	0	0	0	0	0	0	0	0	0	0	0	0	0	0	0	0	0	0	0	0	0	0	0	0	0	0	0	0
282	76c97e70-4dd9-4463-a0eb-51919e892ee9_4	76c97e70-4dd9-4463-a0eb-51919e892ee9	ecoli	1972	E. coli	2009	40912	NA	NA	NA	NA	NA	NA	NA	NA	NA	NA	NA	NA	NA	NA	NA	NA	NA	NA	NA	NA	NA	NA	NA	NA	NA	NA	NA	NA	NA	NA	NA	NA	NA	NA	NA	NA	NA	NA	NA	NA	NA	NA
283	76c97e70-4dd9-4463-a0eb-51919e892ee9_5	76c97e70-4dd9-4463-a0eb-51919e892ee9	ecoli	1972	E. coli	2009	2534	NA	NA	NA	NA	NA	NA	NA	NA	NA	NA	NA	NA	NA	NA	NA	NA	NA	NA	NA	NA	NA	NA	NA	NA	NA	NA	NA	NA	NA	NA	NA	NA	NA	NA	NA	NA	NA	NA	NA	NA	NA	NA
284	76c97e70-4dd9-4463-a0eb-51919e892ee9_6	76c97e70-4dd9-4463-a0eb-51919e892ee9	ecoli	1972	E. coli	2009	2478	NA	NA	NA	NA	NA	NA	NA	NA	NA	NA	NA	NA	NA	NA	NA	NA	NA	NA	NA	NA	NA	NA	NA	NA	NA	NA	NA	NA	NA	NA	NA	NA	NA	NA	NA	NA	NA	NA	NA	NA	NA	NA
285	76c97e70-4dd9-4463-a0eb-51919e892ee9_7	76c97e70-4dd9-4463-a0eb-51919e892ee9	ecoli	1972	E. coli	2009	1780	NA	NA	NA	NA	NA	NA	NA	NA	NA	NA	NA	NA	NA	NA	NA	NA	NA	NA	NA	NA	NA	NA	NA	NA	NA	NA	NA	NA	NA	NA	NA	NA	NA	NA	NA	NA	NA	NA	NA	NA	NA	NA
286	76ed74d0-5ad3-46d3-a024-8178b8c9be5e_2	76ed74d0-5ad3-46d3-a024-8178b8c9be5e	ecoli	173	E. coli	2018	88436	NA	NA	NA	NA	NA	NA	NA	NA	NA	NA	NA	NA	NA	NA	NA	NA	NA	NA	NA	NA	NA	NA	NA	NA	NA	NA	NA	NA	NA	NA	NA	NA	NA	NA	NA	NA	NA	NA	NA	NA	NA	NA
115	76ed74d0-5ad3-46d3-a024-8178b8c9be5e_3	76ed74d0-5ad3-46d3-a024-8178b8c9be5e	ecoli	173	E. coli	2018	61350	NA	NA	NA	NA	NA	NA	NA	NA	NA	NA	NA	NA	NA	NA	NA	NA	NA	NA	NA	NA	NA	NA	NA	NA	NA	NA	NA	NA	NA	NA	NA	NA	NA	NA	NA	NA	NA	NA	NA	NA	NA	NA
5	76ed74d0-5ad3-46d3-a024-8178b8c9be5e_4	76ed74d0-5ad3-46d3-a024-8178b8c9be5e	ecoli	173	E. coli	2018	5146	NA	NA	NA	NA	NA	NA	NA	NA	NA	NA	NA	NA	NA	NA	NA	NA	NA	NA	NA	NA	NA	NA	NA	NA	NA	NA	NA	NA	NA	NA	NA	NA	NA	NA	NA	NA	NA	NA	NA	NA	NA	NA
287	771de812-3ebb-4eb9-acba-0794f9144e46_2	771de812-3ebb-4eb9-acba-0794f9144e46	kpneumoniae	29	Klebsiella spp.	2018	269004	0	0	0	0	0	0	0	0	0	0	0	0	0	0	0	0	0	0	0	0	0	0	0	0	0	0	0	0	0	0	0	0	0	0	0	0	0	0	0	0	0	0
98	771de812-3ebb-4eb9-acba-0794f9144e46_3	771de812-3ebb-4eb9-acba-0794f9144e46	kpneumoniae	29	Klebsiella spp.	2018	3516	NA	NA	NA	NA	NA	NA	NA	NA	NA	NA	NA	NA	NA	NA	NA	NA	NA	NA	NA	NA	NA	NA	NA	NA	NA	NA	NA	NA	NA	NA	NA	NA	NA	NA	NA	NA	NA	NA	NA	NA	NA	NA
288	771de812-3ebb-4eb9-acba-0794f9144e46_4	771de812-3ebb-4eb9-acba-0794f9144e46	kpneumoniae	29	Klebsiella spp.	2018	2723	NA	NA	NA	NA	NA	NA	NA	NA	NA	NA	NA	NA	NA	NA	NA	NA	NA	NA	NA	NA	NA	NA	NA	NA	NA	NA	NA	NA	NA	NA	NA	NA	NA	NA	NA	NA	NA	NA	NA	NA	NA	NA
63	77631cba-b311-4349-948f-b9f95901febe_2	77631cba-b311-4349-948f-b9f95901febe	kpneumoniae	45	Klebsiella spp.	other	213831	0	0	0	0	0	0	0	0	0	0	0	0	0	0	0	0	0	0	0	0	0	0	0	0	0	0	0	0	0	0	0	0	0	0	0	0	0	0	0	0	0	0
289	77631cba-b311-4349-948f-b9f95901febe_3	77631cba-b311-4349-948f-b9f95901febe	kpneumoniae	45	Klebsiella spp.	other	3852	NA	NA	NA	NA	NA	NA	NA	NA	NA	NA	NA	NA	NA	NA	NA	NA	NA	NA	NA	NA	NA	NA	NA	NA	NA	NA	NA	NA	NA	NA	NA	NA	NA	NA	NA	NA	NA	NA	NA	NA	NA	NA
290	778143a0-5a6f-47c3-8d36-9c8e21b9b3d6_2	778143a0-5a6f-47c3-8d36-9c8e21b9b3d6	koxytoca	-	Klebsiella spp.	2018	192459	0	0	0	0	0	0	0	0	0	0	0	0	0	0	0	0	0	0	0	0	0	0	0	0	0	0	0	0	0	0	0	0	0	0	0	0	0	0	0	0	0	0
144	778143a0-5a6f-47c3-8d36-9c8e21b9b3d6_3	778143a0-5a6f-47c3-8d36-9c8e21b9b3d6	koxytoca	-	Klebsiella spp.	2018	108827	NA	NA	NA	NA	NA	NA	NA	NA	NA	NA	NA	NA	NA	NA	NA	NA	NA	NA	NA	NA	NA	NA	NA	NA	NA	NA	NA	NA	NA	NA	NA	NA	NA	NA	NA	NA	NA	NA	NA	NA	NA	NA
3	77b41f73-362f-4f83-b588-32ab7e808700_2	77b41f73-362f-4f83-b588-32ab7e808700	ecoli	95	E. coli	2009	148427	0	0	0	0	0	0	0	0	0	0	0	0	0	0	0	0	0	1	1	1	0	1	0	0	0	0	1	1	1	1	0	0	0	0	0	0	0	0	1	0	0	1
54	77b41f73-362f-4f83-b588-32ab7e808700_3	77b41f73-362f-4f83-b588-32ab7e808700	ecoli	95	E. coli	2009	93602	0	0	0	0	0	0	0	0	0	0	0	0	1	0	0	0	0	0	0	0	0	0	0	1	1	1	0	0	0	0	0	0	0	0	0	0	0	0	0	0	0	0
60	77b41f73-362f-4f83-b588-32ab7e808700_4	77b41f73-362f-4f83-b588-32ab7e808700	ecoli	95	E. coli	2009	7939	NA	NA	NA	NA	NA	NA	NA	NA	NA	NA	NA	NA	NA	NA	NA	NA	NA	NA	NA	NA	NA	NA	NA	NA	NA	NA	NA	NA	NA	NA	NA	NA	NA	NA	NA	NA	NA	NA	NA	NA	NA	NA
43	77b41f73-362f-4f83-b588-32ab7e808700_5	77b41f73-362f-4f83-b588-32ab7e808700	ecoli	95	E. coli	2009	1552	NA	NA	NA	NA	NA	NA	NA	NA	NA	NA	NA	NA	NA	NA	NA	NA	NA	NA	NA	NA	NA	NA	NA	NA	NA	NA	NA	NA	NA	NA	NA	NA	NA	NA	NA	NA	NA	NA	NA	NA	NA	NA
291	77e944ab-d954-4962-b9c2-2e2b6950a460_2	77e944ab-d954-4962-b9c2-2e2b6950a460	ecloacae	422	other	2018	170641	0	0	0	0	0	0	0	0	0	0	0	0	0	0	0	0	0	0	0	0	0	0	0	0	0	0	0	0	0	0	0	0	0	0	0	0	0	0	0	0	0	0
292	77e944ab-d954-4962-b9c2-2e2b6950a460_3	77e944ab-d954-4962-b9c2-2e2b6950a460	ecloacae	422	other	2018	43159	NA	NA	NA	NA	NA	NA	NA	NA	NA	NA	NA	NA	NA	NA	NA	NA	NA	NA	NA	NA	NA	NA	NA	NA	NA	NA	NA	NA	NA	NA	NA	NA	NA	NA	NA	NA	NA	NA	NA	NA	NA	NA
293	77e944ab-d954-4962-b9c2-2e2b6950a460_4	77e944ab-d954-4962-b9c2-2e2b6950a460	ecloacae	422	other	2018	6426	NA	NA	NA	NA	NA	NA	NA	NA	NA	NA	NA	NA	NA	NA	NA	NA	NA	NA	NA	NA	NA	NA	NA	NA	NA	NA	NA	NA	NA	NA	NA	NA	NA	NA	NA	NA	NA	NA	NA	NA	NA	NA
294	77e944ab-d954-4962-b9c2-2e2b6950a460_5	77e944ab-d954-4962-b9c2-2e2b6950a460	ecloacae	422	other	2018	4165	NA	NA	NA	NA	NA	NA	NA	NA	NA	NA	NA	NA	NA	NA	NA	NA	NA	NA	NA	NA	NA	NA	NA	NA	NA	NA	NA	NA	NA	NA	NA	NA	NA	NA	NA	NA	NA	NA	NA	NA	NA	NA
295	7884f4ff-f099-430e-b4dc-2b4a88dd8d40_2	7884f4ff-f099-430e-b4dc-2b4a88dd8d40	cfreundii	125	other	other	182562	0	0	0	0	0	0	0	0	0	0	0	0	1	0	0	0	0	0	0	0	0	0	0	0	0	0	0	0	1	1	0	0	0	0	0	0	0	0	0	0	0	0
296	7884f4ff-f099-430e-b4dc-2b4a88dd8d40_3	7884f4ff-f099-430e-b4dc-2b4a88dd8d40	cfreundii	125	other	other	114580	0	0	0	0	0	0	0	0	0	0	0	0	1	0	0	0	0	0	0	0	0	0	0	0	0	0	0	0	0	0	0	0	0	0	0	0	0	0	0	0	0	0
2	78a30455-a619-4fba-9885-435b346304e5_2	78a30455-a619-4fba-9885-435b346304e5	ecoli	1193	E. coli	other	88707	1	0	0	0	0	0	0	0	0	0	0	0	0	0	1	0	0	0	0	0	0	0	0	0	0	0	0	0	0	0	0	0	0	0	0	0	0	0	0	0	0	0
39	78a30455-a619-4fba-9885-435b346304e5_3	78a30455-a619-4fba-9885-435b346304e5	ecoli	1193	E. coli	other	5630	NA	NA	NA	NA	NA	NA	NA	NA	NA	NA	NA	NA	NA	NA	NA	NA	NA	NA	NA	NA	NA	NA	NA	NA	NA	NA	NA	NA	NA	NA	NA	NA	NA	NA	NA	NA	NA	NA	NA	NA	NA	NA
297	78a30455-a619-4fba-9885-435b346304e5_4	78a30455-a619-4fba-9885-435b346304e5	ecoli	1193	E. coli	other	2275	NA	NA	NA	NA	NA	NA	NA	NA	NA	NA	NA	NA	NA	NA	NA	NA	NA	NA	NA	NA	NA	NA	NA	NA	NA	NA	NA	NA	NA	NA	NA	NA	NA	NA	NA	NA	NA	NA	NA	NA	NA	NA
92	78a30455-a619-4fba-9885-435b346304e5_5	78a30455-a619-4fba-9885-435b346304e5	ecoli	1193	E. coli	other	2113	NA	NA	NA	NA	NA	NA	NA	NA	NA	NA	NA	NA	NA	NA	NA	NA	NA	NA	NA	NA	NA	NA	NA	NA	NA	NA	NA	NA	NA	NA	NA	NA	NA	NA	NA	NA	NA	NA	NA	NA	NA	NA
187	78a30455-a619-4fba-9885-435b346304e5_6	78a30455-a619-4fba-9885-435b346304e5	ecoli	1193	E. coli	other	1815	NA	NA	NA	NA	NA	NA	NA	NA	NA	NA	NA	NA	NA	NA	NA	NA	NA	NA	NA	NA	NA	NA	NA	NA	NA	NA	NA	NA	NA	NA	NA	NA	NA	NA	NA	NA	NA	NA	NA	NA	NA	NA
1	78ad7031-5a20-4b1e-916c-15af9b747c6f_2	78ad7031-5a20-4b1e-916c-15af9b747c6f	ecoli	131	E. coli	2009	90885	0	0	0	0	0	0	0	0	0	0	0	0	1	1	0	0	0	0	0	0	0	0	0	0	0	0	0	0	0	0	0	0	0	0	0	0	0	0	0	0	0	0
32	78ad7031-5a20-4b1e-916c-15af9b747c6f_3	78ad7031-5a20-4b1e-916c-15af9b747c6f	ecoli	131	E. coli	2009	67264	NA	NA	NA	NA	NA	NA	NA	NA	NA	NA	NA	NA	NA	NA	NA	NA	NA	NA	NA	NA	NA	NA	NA	NA	NA	NA	NA	NA	NA	NA	NA	NA	NA	NA	NA	NA	NA	NA	NA	NA	NA	NA
115	78c8deb6-c54c-4f7f-9b17-228161f04609_2	78c8deb6-c54c-4f7f-9b17-228161f04609	ecoli	69	E. coli	2018	59854	NA	NA	NA	NA	NA	NA	NA	NA	NA	NA	NA	NA	NA	NA	NA	NA	NA	NA	NA	NA	NA	NA	NA	NA	NA	NA	NA	NA	NA	NA	NA	NA	NA	NA	NA	NA	NA	NA	NA	NA	NA	NA
298	78c8deb6-c54c-4f7f-9b17-228161f04609_3	78c8deb6-c54c-4f7f-9b17-228161f04609	ecoli	69	E. coli	2018	50966	0	0	0	0	0	0	0	0	0	0	0	0	0	0	0	0	0	0	0	0	0	0	0	1	1	1	0	0	0	0	0	0	0	0	0	0	0	0	0	0	0	0
21	78c8deb6-c54c-4f7f-9b17-228161f04609_4	78c8deb6-c54c-4f7f-9b17-228161f04609	ecoli	69	E. coli	2018	43951	0	0	0	0	0	0	0	0	0	0	0	0	0	0	0	0	0	0	0	0	0	0	0	0	0	0	0	0	0	0	0	0	0	0	0	0	0	0	0	0	0	0
5	78c8deb6-c54c-4f7f-9b17-228161f04609_5	78c8deb6-c54c-4f7f-9b17-228161f04609	ecoli	69	E. coli	2018	5163	NA	NA	NA	NA	NA	NA	NA	NA	NA	NA	NA	NA	NA	NA	NA	NA	NA	NA	NA	NA	NA	NA	NA	NA	NA	NA	NA	NA	NA	NA	NA	NA	NA	NA	NA	NA	NA	NA	NA	NA	NA	NA
19	791ce341-2841-49a8-afed-0bd71bc301e0_contig_2	791ce341-2841-49a8-afed-0bd71bc301e0	kpneumoniae	420	Klebsiella spp.	2018	220193	0	0	0	0	0	0	0	0	0	0	0	0	0	0	0	0	0	0	0	0	0	0	0	0	0	0	0	0	0	0	0	0	0	0	0	0	0	0	0	0	0	1
299	791ce341-2841-49a8-afed-0bd71bc301e0_contig_3	791ce341-2841-49a8-afed-0bd71bc301e0	kpneumoniae	420	Klebsiella spp.	2018	88020	NA	NA	NA	NA	NA	NA	NA	NA	NA	NA	NA	NA	NA	NA	NA	NA	NA	NA	NA	NA	NA	NA	NA	NA	NA	NA	NA	NA	NA	NA	NA	NA	NA	NA	NA	NA	NA	NA	NA	NA	NA	NA
300	791ce341-2841-49a8-afed-0bd71bc301e0_contig_4	791ce341-2841-49a8-afed-0bd71bc301e0	kpneumoniae	420	Klebsiella spp.	2018	3930	NA	NA	NA	NA	NA	NA	NA	NA	NA	NA	NA	NA	NA	NA	NA	NA	NA	NA	NA	NA	NA	NA	NA	NA	NA	NA	NA	NA	NA	NA	NA	NA	NA	NA	NA	NA	NA	NA	NA	NA	NA	NA
301	791ce341-2841-49a8-afed-0bd71bc301e0_contig_5	791ce341-2841-49a8-afed-0bd71bc301e0	kpneumoniae	420	Klebsiella spp.	2018	2050	NA	NA	NA	NA	NA	NA	NA	NA	NA	NA	NA	NA	NA	NA	NA	NA	NA	NA	NA	NA	NA	NA	NA	NA	NA	NA	NA	NA	NA	NA	NA	NA	NA	NA	NA	NA	NA	NA	NA	NA	NA	NA
20	79c9a10f-afd6-4025-b127-1af4da0847ba_2	79c9a10f-afd6-4025-b127-1af4da0847ba	ecoli	73	E. coli	2009	34316	NA	NA	NA	NA	NA	NA	NA	NA	NA	NA	NA	NA	NA	NA	NA	NA	NA	NA	NA	NA	NA	NA	NA	NA	NA	NA	NA	NA	NA	NA	NA	NA	NA	NA	NA	NA	NA	NA	NA	NA	NA	NA
3	7a3b378b-508a-4fd1-a1c3-589ddc2bfc32_2	7a3b378b-508a-4fd1-a1c3-589ddc2bfc32	ecoli	10	E. coli	other	172991	0	0	0	0	0	0	0	0	0	0	0	0	1	0	0	0	0	0	0	1	0	1	0	1	1	1	1	1	1	1	0	0	0	0	0	0	0	0	1	0	0	1
54	7a3b378b-508a-4fd1-a1c3-589ddc2bfc32_3	7a3b378b-508a-4fd1-a1c3-589ddc2bfc32	ecoli	10	E. coli	other	91729	0	0	0	0	0	0	0	0	0	0	0	0	0	0	0	0	0	0	0	0	0	0	0	0	0	0	0	0	0	0	0	0	0	0	0	0	0	0	0	0	0	0
7	7a3b378b-508a-4fd1-a1c3-589ddc2bfc32_4	7a3b378b-508a-4fd1-a1c3-589ddc2bfc32	ecoli	10	E. coli	other	88351	0	0	0	0	0	0	0	0	0	0	0	0	0	0	0	0	0	0	0	0	0	0	0	0	0	0	0	0	0	0	0	0	0	0	0	0	0	0	0	0	0	0
302	7a3b378b-508a-4fd1-a1c3-589ddc2bfc32_5	7a3b378b-508a-4fd1-a1c3-589ddc2bfc32	ecoli	10	E. coli	other	51276	NA	NA	NA	NA	NA	NA	NA	NA	NA	NA	NA	NA	NA	NA	NA	NA	NA	NA	NA	NA	NA	NA	NA	NA	NA	NA	NA	NA	NA	NA	NA	NA	NA	NA	NA	NA	NA	NA	NA	NA	NA	NA
20	7a3b378b-508a-4fd1-a1c3-589ddc2bfc32_6	7a3b378b-508a-4fd1-a1c3-589ddc2bfc32	ecoli	10	E. coli	other	38408	NA	NA	NA	NA	NA	NA	NA	NA	NA	NA	NA	NA	NA	NA	NA	NA	NA	NA	NA	NA	NA	NA	NA	NA	NA	NA	NA	NA	NA	NA	NA	NA	NA	NA	NA	NA	NA	NA	NA	NA	NA	NA
5	7a3b378b-508a-4fd1-a1c3-589ddc2bfc32_7	7a3b378b-508a-4fd1-a1c3-589ddc2bfc32	ecoli	10	E. coli	other	5164	NA	NA	NA	NA	NA	NA	NA	NA	NA	NA	NA	NA	NA	NA	NA	NA	NA	NA	NA	NA	NA	NA	NA	NA	NA	NA	NA	NA	NA	NA	NA	NA	NA	NA	NA	NA	NA	NA	NA	NA	NA	NA
34	7a3b378b-508a-4fd1-a1c3-589ddc2bfc32_8	7a3b378b-508a-4fd1-a1c3-589ddc2bfc32	ecoli	10	E. coli	other	4075	NA	NA	NA	NA	NA	NA	NA	NA	NA	NA	NA	NA	NA	NA	NA	NA	NA	NA	NA	NA	NA	NA	NA	NA	NA	NA	NA	NA	NA	NA	NA	NA	NA	NA	NA	NA	NA	NA	NA	NA	NA	NA
303	7b2f3125-e080-4c4e-ae17-6aad33ae8362_2	7b2f3125-e080-4c4e-ae17-6aad33ae8362	ecoli	538	E. coli	2018	148715	0	0	0	0	0	0	0	0	0	0	0	0	0	0	0	0	0	0	0	0	0	1	0	0	0	0	0	0	0	0	0	0	0	0	0	0	0	0	0	0	0	1
304	7b2f3125-e080-4c4e-ae17-6aad33ae8362_3	7b2f3125-e080-4c4e-ae17-6aad33ae8362	ecoli	538	E. coli	2018	6075	NA	NA	NA	NA	NA	NA	NA	NA	NA	NA	NA	NA	NA	NA	NA	NA	NA	NA	NA	NA	NA	NA	NA	NA	NA	NA	NA	NA	NA	NA	NA	NA	NA	NA	NA	NA	NA	NA	NA	NA	NA	NA
305	7b2f3125-e080-4c4e-ae17-6aad33ae8362_4	7b2f3125-e080-4c4e-ae17-6aad33ae8362	ecoli	538	E. coli	2018	5303	NA	NA	NA	NA	NA	NA	NA	NA	NA	NA	NA	NA	NA	NA	NA	NA	NA	NA	NA	NA	NA	NA	NA	NA	NA	NA	NA	NA	NA	NA	NA	NA	NA	NA	NA	NA	NA	NA	NA	NA	NA	NA
3	7bb2ee27-2be3-4514-a8bc-f33b1d0dca9a_2	7bb2ee27-2be3-4514-a8bc-f33b1d0dca9a	ecoli	567	E. coli	2009	141883	0	0	0	0	0	0	0	0	0	0	0	0	1	0	0	0	0	0	0	0	0	1	0	0	0	0	0	0	0	0	0	0	0	0	0	0	0	0	1	0	0	1
22	7bb2ee27-2be3-4514-a8bc-f33b1d0dca9a_3	7bb2ee27-2be3-4514-a8bc-f33b1d0dca9a	ecoli	567	E. coli	2009	9186	NA	NA	NA	NA	NA	NA	NA	NA	NA	NA	NA	NA	NA	NA	NA	NA	NA	NA	NA	NA	NA	NA	NA	NA	NA	NA	NA	NA	NA	NA	NA	NA	NA	NA	NA	NA	NA	NA	NA	NA	NA	NA
306	7bb2ee27-2be3-4514-a8bc-f33b1d0dca9a_4	7bb2ee27-2be3-4514-a8bc-f33b1d0dca9a	ecoli	567	E. coli	2009	2460	NA	NA	NA	NA	NA	NA	NA	NA	NA	NA	NA	NA	NA	NA	NA	NA	NA	NA	NA	NA	NA	NA	NA	NA	NA	NA	NA	NA	NA	NA	NA	NA	NA	NA	NA	NA	NA	NA	NA	NA	NA	NA
12	7bb77a24-84ef-4ea7-a621-c66eb14937ad_2	7bb77a24-84ef-4ea7-a621-c66eb14937ad	ecoli	73	E. coli	2018	72089	NA	NA	NA	NA	NA	NA	NA	NA	NA	NA	NA	NA	NA	NA	NA	NA	NA	NA	NA	NA	NA	NA	NA	NA	NA	NA	NA	NA	NA	NA	NA	NA	NA	NA	NA	NA	NA	NA	NA	NA	NA	NA
307	7c0b4b13-7c0b-49d5-b708-5f0139dc6437_2	7c0b4b13-7c0b-49d5-b708-5f0139dc6437	ecoli	10	E. coli	2018	56598	NA	NA	NA	NA	NA	NA	NA	NA	NA	NA	NA	NA	NA	NA	NA	NA	NA	NA	NA	NA	NA	NA	NA	NA	NA	NA	NA	NA	NA	NA	NA	NA	NA	NA	NA	NA	NA	NA	NA	NA	NA	NA
308	7c0b4b13-7c0b-49d5-b708-5f0139dc6437_3	7c0b4b13-7c0b-49d5-b708-5f0139dc6437	ecoli	10	E. coli	2018	40660	NA	NA	NA	NA	NA	NA	NA	NA	NA	NA	NA	NA	NA	NA	NA	NA	NA	NA	NA	NA	NA	NA	NA	NA	NA	NA	NA	NA	NA	NA	NA	NA	NA	NA	NA	NA	NA	NA	NA	NA	NA	NA
309	7c2ecfd7-1350-468b-a79c-a4695c989f66_2	7c2ecfd7-1350-468b-a79c-a4695c989f66	ecoli	73	E. coli	2018	34598	0	0	0	0	0	0	0	0	0	0	0	0	1	0	0	0	0	0	0	0	0	0	0	0	0	0	0	0	0	0	0	0	0	0	0	0	0	0	0	0	0	0
39	7c59be94-88a0-4e09-96b4-3870c671259c_2	7c59be94-88a0-4e09-96b4-3870c671259c	ecoli	537	E. coli	2009	5630	NA	NA	NA	NA	NA	NA	NA	NA	NA	NA	NA	NA	NA	NA	NA	NA	NA	NA	NA	NA	NA	NA	NA	NA	NA	NA	NA	NA	NA	NA	NA	NA	NA	NA	NA	NA	NA	NA	NA	NA	NA	NA
48	7df55b19-55d4-4965-85ba-fcd5b5b9ddd4_10	7df55b19-55d4-4965-85ba-fcd5b5b9ddd4	ecoli	95	E. coli	2018	1538	NA	NA	NA	NA	NA	NA	NA	NA	NA	NA	NA	NA	NA	NA	NA	NA	NA	NA	NA	NA	NA	NA	NA	NA	NA	NA	NA	NA	NA	NA	NA	NA	NA	NA	NA	NA	NA	NA	NA	NA	NA	NA
12	7df55b19-55d4-4965-85ba-fcd5b5b9ddd4_2	7df55b19-55d4-4965-85ba-fcd5b5b9ddd4	ecoli	95	E. coli	2018	113611	NA	NA	NA	NA	NA	NA	NA	NA	NA	NA	NA	NA	NA	NA	NA	NA	NA	NA	NA	NA	NA	NA	NA	NA	NA	NA	NA	NA	NA	NA	NA	NA	NA	NA	NA	NA	NA	NA	NA	NA	NA	NA
54	7df55b19-55d4-4965-85ba-fcd5b5b9ddd4_3	7df55b19-55d4-4965-85ba-fcd5b5b9ddd4	ecoli	95	E. coli	2018	79519	NA	NA	NA	NA	NA	NA	NA	NA	NA	NA	NA	NA	NA	NA	NA	NA	NA	NA	NA	NA	NA	NA	NA	NA	NA	NA	NA	NA	NA	NA	NA	NA	NA	NA	NA	NA	NA	NA	NA	NA	NA	NA
32	7df55b19-55d4-4965-85ba-fcd5b5b9ddd4_4	7df55b19-55d4-4965-85ba-fcd5b5b9ddd4	ecoli	95	E. coli	2018	75287	NA	NA	NA	NA	NA	NA	NA	NA	NA	NA	NA	NA	NA	NA	NA	NA	NA	NA	NA	NA	NA	NA	NA	NA	NA	NA	NA	NA	NA	NA	NA	NA	NA	NA	NA	NA	NA	NA	NA	NA	NA	NA
37	7df55b19-55d4-4965-85ba-fcd5b5b9ddd4_5	7df55b19-55d4-4965-85ba-fcd5b5b9ddd4	ecoli	95	E. coli	2018	5716	NA	NA	NA	NA	NA	NA	NA	NA	NA	NA	NA	NA	NA	NA	NA	NA	NA	NA	NA	NA	NA	NA	NA	NA	NA	NA	NA	NA	NA	NA	NA	NA	NA	NA	NA	NA	NA	NA	NA	NA	NA	NA
162	7df55b19-55d4-4965-85ba-fcd5b5b9ddd4_6	7df55b19-55d4-4965-85ba-fcd5b5b9ddd4	ecoli	95	E. coli	2018	5153	NA	NA	NA	NA	NA	NA	NA	NA	NA	NA	NA	NA	NA	NA	NA	NA	NA	NA	NA	NA	NA	NA	NA	NA	NA	NA	NA	NA	NA	NA	NA	NA	NA	NA	NA	NA	NA	NA	NA	NA	NA	NA
310	7df55b19-55d4-4965-85ba-fcd5b5b9ddd4_7	7df55b19-55d4-4965-85ba-fcd5b5b9ddd4	ecoli	95	E. coli	2018	5132	NA	NA	NA	NA	NA	NA	NA	NA	NA	NA	NA	NA	NA	NA	NA	NA	NA	NA	NA	NA	NA	NA	NA	NA	NA	NA	NA	NA	NA	NA	NA	NA	NA	NA	NA	NA	NA	NA	NA	NA	NA	NA
107	7df55b19-55d4-4965-85ba-fcd5b5b9ddd4_8	7df55b19-55d4-4965-85ba-fcd5b5b9ddd4	ecoli	95	E. coli	2018	4436	NA	NA	NA	NA	NA	NA	NA	NA	NA	NA	NA	NA	NA	NA	NA	NA	NA	NA	NA	NA	NA	NA	NA	NA	NA	NA	NA	NA	NA	NA	NA	NA	NA	NA	NA	NA	NA	NA	NA	NA	NA	NA
34	7df55b19-55d4-4965-85ba-fcd5b5b9ddd4_9	7df55b19-55d4-4965-85ba-fcd5b5b9ddd4	ecoli	95	E. coli	2018	4082	NA	NA	NA	NA	NA	NA	NA	NA	NA	NA	NA	NA	NA	NA	NA	NA	NA	NA	NA	NA	NA	NA	NA	NA	NA	NA	NA	NA	NA	NA	NA	NA	NA	NA	NA	NA	NA	NA	NA	NA	NA	NA
63	7e70ff39-e88a-46b7-8286-ecc771c275ec_2	7e70ff39-e88a-46b7-8286-ecc771c275ec	kpneumoniae	14	Klebsiella spp.	other	194269	0	0	0	0	0	0	0	0	0	0	0	0	0	0	0	0	0	0	0	0	0	0	0	0	0	0	0	0	0	0	0	0	0	0	0	0	0	0	0	0	0	0
14	7e70ff39-e88a-46b7-8286-ecc771c275ec_3	7e70ff39-e88a-46b7-8286-ecc771c275ec	kpneumoniae	14	Klebsiella spp.	other	111634	0	0	0	0	0	0	0	0	0	0	0	0	1	0	0	0	0	0	0	0	0	0	0	1	1	1	0	0	0	0	0	0	0	0	0	0	0	0	0	0	0	0
199	7e70ff39-e88a-46b7-8286-ecc771c275ec_4	7e70ff39-e88a-46b7-8286-ecc771c275ec	kpneumoniae	14	Klebsiella spp.	other	51614	NA	NA	NA	NA	NA	NA	NA	NA	NA	NA	NA	NA	NA	NA	NA	NA	NA	NA	NA	NA	NA	NA	NA	NA	NA	NA	NA	NA	NA	NA	NA	NA	NA	NA	NA	NA	NA	NA	NA	NA	NA	NA
1	7e8804cd-5cc2-4e2e-87fc-94d38171f0d0_2	7e8804cd-5cc2-4e2e-87fc-94d38171f0d0	ecoli	73	E. coli	2018	114415	1	0	0	0	0	0	0	0	0	0	0	0	0	0	0	0	0	0	0	0	0	0	0	0	0	0	0	0	0	0	0	0	0	0	0	0	0	0	0	0	0	0
311	7e8804cd-5cc2-4e2e-87fc-94d38171f0d0_3	7e8804cd-5cc2-4e2e-87fc-94d38171f0d0	ecoli	73	E. coli	2018	59780	0	0	0	0	0	0	0	0	0	0	0	0	0	0	0	0	0	0	0	0	0	1	0	0	0	0	0	0	0	0	0	0	0	0	0	0	0	0	0	0	0	0
312	7e8804cd-5cc2-4e2e-87fc-94d38171f0d0_4	7e8804cd-5cc2-4e2e-87fc-94d38171f0d0	ecoli	73	E. coli	2018	9294	NA	NA	NA	NA	NA	NA	NA	NA	NA	NA	NA	NA	NA	NA	NA	NA	NA	NA	NA	NA	NA	NA	NA	NA	NA	NA	NA	NA	NA	NA	NA	NA	NA	NA	NA	NA	NA	NA	NA	NA	NA	NA
5	7e8804cd-5cc2-4e2e-87fc-94d38171f0d0_5	7e8804cd-5cc2-4e2e-87fc-94d38171f0d0	ecoli	73	E. coli	2018	5164	NA	NA	NA	NA	NA	NA	NA	NA	NA	NA	NA	NA	NA	NA	NA	NA	NA	NA	NA	NA	NA	NA	NA	NA	NA	NA	NA	NA	NA	NA	NA	NA	NA	NA	NA	NA	NA	NA	NA	NA	NA	NA
48	7e8804cd-5cc2-4e2e-87fc-94d38171f0d0_6	7e8804cd-5cc2-4e2e-87fc-94d38171f0d0	ecoli	73	E. coli	2018	1546	NA	NA	NA	NA	NA	NA	NA	NA	NA	NA	NA	NA	NA	NA	NA	NA	NA	NA	NA	NA	NA	NA	NA	NA	NA	NA	NA	NA	NA	NA	NA	NA	NA	NA	NA	NA	NA	NA	NA	NA	NA	NA
313	7ecf1e2e-3d06-4974-9de1-52e485d6d84e_contig_1	7ecf1e2e-3d06-4974-9de1-52e485d6d84e	kpneumoniae	502	Klebsiella spp.	other	188010	0	0	0	0	0	0	0	0	0	0	0	0	0	0	0	0	0	0	0	0	0	0	0	0	0	0	0	0	0	0	0	0	0	0	0	0	0	0	0	0	0	0
314	7ecf1e2e-3d06-4974-9de1-52e485d6d84e_contig_4	7ecf1e2e-3d06-4974-9de1-52e485d6d84e	kpneumoniae	502	Klebsiella spp.	other	80484	NA	NA	NA	NA	NA	NA	NA	NA	NA	NA	NA	NA	NA	NA	NA	NA	NA	NA	NA	NA	NA	NA	NA	NA	NA	NA	NA	NA	NA	NA	NA	NA	NA	NA	NA	NA	NA	NA	NA	NA	NA	NA
95	7ecf1e2e-3d06-4974-9de1-52e485d6d84e_contig_5	7ecf1e2e-3d06-4974-9de1-52e485d6d84e	kpneumoniae	502	Klebsiella spp.	other	14474	NA	NA	NA	NA	NA	NA	NA	NA	NA	NA	NA	NA	NA	NA	NA	NA	NA	NA	NA	NA	NA	NA	NA	NA	NA	NA	NA	NA	NA	NA	NA	NA	NA	NA	NA	NA	NA	NA	NA	NA	NA	NA
315	7ecf1e2e-3d06-4974-9de1-52e485d6d84e_contig_6	7ecf1e2e-3d06-4974-9de1-52e485d6d84e	kpneumoniae	502	Klebsiella spp.	other	2508	NA	NA	NA	NA	NA	NA	NA	NA	NA	NA	NA	NA	NA	NA	NA	NA	NA	NA	NA	NA	NA	NA	NA	NA	NA	NA	NA	NA	NA	NA	NA	NA	NA	NA	NA	NA	NA	NA	NA	NA	NA	NA
19	7f64fa61-358a-4e59-9dcc-cdf122faee9e_2	7f64fa61-358a-4e59-9dcc-cdf122faee9e	kpneumoniae	23	Klebsiella spp.	other	228951	0	0	0	0	0	0	0	0	0	0	0	0	0	0	0	0	0	0	0	0	0	0	0	0	0	0	0	0	0	0	0	0	0	0	0	0	0	0	0	0	0	1
1	7f6961c0-d77f-41dc-a049-13006b38b07c_2	7f6961c0-d77f-41dc-a049-13006b38b07c	ecoli	73	E. coli	2009	114236	1	0	0	0	0	0	0	0	0	0	0	0	0	0	0	0	0	0	0	0	0	0	0	0	0	0	0	0	0	0	0	0	0	0	0	0	0	0	0	0	0	0
82	7f6961c0-d77f-41dc-a049-13006b38b07c_3	7f6961c0-d77f-41dc-a049-13006b38b07c	ecoli	73	E. coli	2009	3173	NA	NA	NA	NA	NA	NA	NA	NA	NA	NA	NA	NA	NA	NA	NA	NA	NA	NA	NA	NA	NA	NA	NA	NA	NA	NA	NA	NA	NA	NA	NA	NA	NA	NA	NA	NA	NA	NA	NA	NA	NA	NA
316	7f6961c0-d77f-41dc-a049-13006b38b07c_4	7f6961c0-d77f-41dc-a049-13006b38b07c	ecoli	73	E. coli	2009	1552	NA	NA	NA	NA	NA	NA	NA	NA	NA	NA	NA	NA	NA	NA	NA	NA	NA	NA	NA	NA	NA	NA	NA	NA	NA	NA	NA	NA	NA	NA	NA	NA	NA	NA	NA	NA	NA	NA	NA	NA	NA	NA
63	7f6de915-1e65-4750-b6c8-a5f1710e981b_2	7f6de915-1e65-4750-b6c8-a5f1710e981b	kpneumoniae	48	Klebsiella spp.	2018	187870	0	0	0	0	0	0	0	0	0	0	0	0	0	0	0	0	0	0	0	0	0	0	0	0	0	0	0	0	0	0	0	0	0	0	0	0	0	0	0	0	0	0
317	7f6de915-1e65-4750-b6c8-a5f1710e981b_3	7f6de915-1e65-4750-b6c8-a5f1710e981b	kpneumoniae	48	Klebsiella spp.	2018	10122	NA	NA	NA	NA	NA	NA	NA	NA	NA	NA	NA	NA	NA	NA	NA	NA	NA	NA	NA	NA	NA	NA	NA	NA	NA	NA	NA	NA	NA	NA	NA	NA	NA	NA	NA	NA	NA	NA	NA	NA	NA	NA
2	80f189f9-667c-4a3b-87b6-7adc140fd9fd_2	80f189f9-667c-4a3b-87b6-7adc140fd9fd	ecoli	131	E. coli	2018	162495	1	0	0	0	0	0	0	0	0	0	0	0	0	0	1	1	1	0	0	0	0	0	0	1	1	1	0	0	0	0	0	0	0	0	0	0	0	0	0	0	0	0
318	80f189f9-667c-4a3b-87b6-7adc140fd9fd_3	80f189f9-667c-4a3b-87b6-7adc140fd9fd	ecoli	131	E. coli	2018	9396	NA	NA	NA	NA	NA	NA	NA	NA	NA	NA	NA	NA	NA	NA	NA	NA	NA	NA	NA	NA	NA	NA	NA	NA	NA	NA	NA	NA	NA	NA	NA	NA	NA	NA	NA	NA	NA	NA	NA	NA	NA	NA
73	80f189f9-667c-4a3b-87b6-7adc140fd9fd_4	80f189f9-667c-4a3b-87b6-7adc140fd9fd	ecoli	131	E. coli	2018	6646	NA	NA	NA	NA	NA	NA	NA	NA	NA	NA	NA	NA	NA	NA	NA	NA	NA	NA	NA	NA	NA	NA	NA	NA	NA	NA	NA	NA	NA	NA	NA	NA	NA	NA	NA	NA	NA	NA	NA	NA	NA	NA
39	80f189f9-667c-4a3b-87b6-7adc140fd9fd_5	80f189f9-667c-4a3b-87b6-7adc140fd9fd	ecoli	131	E. coli	2018	5631	NA	NA	NA	NA	NA	NA	NA	NA	NA	NA	NA	NA	NA	NA	NA	NA	NA	NA	NA	NA	NA	NA	NA	NA	NA	NA	NA	NA	NA	NA	NA	NA	NA	NA	NA	NA	NA	NA	NA	NA	NA	NA
319	80f189f9-667c-4a3b-87b6-7adc140fd9fd_6	80f189f9-667c-4a3b-87b6-7adc140fd9fd	ecoli	131	E. coli	2018	4925	NA	NA	NA	NA	NA	NA	NA	NA	NA	NA	NA	NA	NA	NA	NA	NA	NA	NA	NA	NA	NA	NA	NA	NA	NA	NA	NA	NA	NA	NA	NA	NA	NA	NA	NA	NA	NA	NA	NA	NA	NA	NA
34	80f189f9-667c-4a3b-87b6-7adc140fd9fd_7	80f189f9-667c-4a3b-87b6-7adc140fd9fd	ecoli	131	E. coli	2018	4092	NA	NA	NA	NA	NA	NA	NA	NA	NA	NA	NA	NA	NA	NA	NA	NA	NA	NA	NA	NA	NA	NA	NA	NA	NA	NA	NA	NA	NA	NA	NA	NA	NA	NA	NA	NA	NA	NA	NA	NA	NA	NA
82	80f189f9-667c-4a3b-87b6-7adc140fd9fd_8	80f189f9-667c-4a3b-87b6-7adc140fd9fd	ecoli	131	E. coli	2018	3172	NA	NA	NA	NA	NA	NA	NA	NA	NA	NA	NA	NA	NA	NA	NA	NA	NA	NA	NA	NA	NA	NA	NA	NA	NA	NA	NA	NA	NA	NA	NA	NA	NA	NA	NA	NA	NA	NA	NA	NA	NA	NA
320	80f189f9-667c-4a3b-87b6-7adc140fd9fd_9	80f189f9-667c-4a3b-87b6-7adc140fd9fd	ecoli	131	E. coli	2018	2687	NA	NA	NA	NA	NA	NA	NA	NA	NA	NA	NA	NA	NA	NA	NA	NA	NA	NA	NA	NA	NA	NA	NA	NA	NA	NA	NA	NA	NA	NA	NA	NA	NA	NA	NA	NA	NA	NA	NA	NA	NA	NA
1	818dafd5-9a79-4172-bc8c-e0cb619f84bb_2	818dafd5-9a79-4172-bc8c-e0cb619f84bb	ecoli	95	E. coli	2018	114229	1	0	0	0	0	0	0	0	0	0	0	0	0	0	0	0	0	0	0	0	0	0	0	0	0	0	0	0	0	0	0	0	0	0	0	0	0	0	0	0	0	0
114	819b85b6-2709-46ad-8004-087c5bcb6947_2	819b85b6-2709-46ad-8004-087c5bcb6947	ecoli	1643	E. coli	2018	173417	0	0	0	0	0	0	0	0	0	0	0	0	0	0	0	0	0	0	0	0	0	1	0	0	0	0	0	0	0	0	0	0	0	0	0	0	0	0	0	0	0	1
2	8259218e-f654-43e8-a948-66522c2edccd_2	8259218e-f654-43e8-a948-66522c2edccd	ecoli	131	E. coli	other	128274	1	0	0	0	0	0	0	0	0	0	0	0	0	0	1	1	1	0	0	0	0	0	0	1	1	1	0	0	0	0	0	0	0	0	0	0	0	0	0	0	0	0
57	8259218e-f654-43e8-a948-66522c2edccd_3	8259218e-f654-43e8-a948-66522c2edccd	ecoli	131	E. coli	other	6860	NA	NA	NA	NA	NA	NA	NA	NA	NA	NA	NA	NA	NA	NA	NA	NA	NA	NA	NA	NA	NA	NA	NA	NA	NA	NA	NA	NA	NA	NA	NA	NA	NA	NA	NA	NA	NA	NA	NA	NA	NA	NA
5	8259218e-f654-43e8-a948-66522c2edccd_4	8259218e-f654-43e8-a948-66522c2edccd	ecoli	131	E. coli	other	5166	NA	NA	NA	NA	NA	NA	NA	NA	NA	NA	NA	NA	NA	NA	NA	NA	NA	NA	NA	NA	NA	NA	NA	NA	NA	NA	NA	NA	NA	NA	NA	NA	NA	NA	NA	NA	NA	NA	NA	NA	NA	NA
6	8259218e-f654-43e8-a948-66522c2edccd_5	8259218e-f654-43e8-a948-66522c2edccd	ecoli	131	E. coli	other	1549	NA	NA	NA	NA	NA	NA	NA	NA	NA	NA	NA	NA	NA	NA	NA	NA	NA	NA	NA	NA	NA	NA	NA	NA	NA	NA	NA	NA	NA	NA	NA	NA	NA	NA	NA	NA	NA	NA	NA	NA	NA	NA
89	826d77b2-ea4c-43b9-8eb1-df531f7b4342_2	826d77b2-ea4c-43b9-8eb1-df531f7b4342	kpneumoniae	4106	Klebsiella spp.	other	226758	0	0	1	1	0	0	0	0	0	0	0	0	0	0	0	0	0	0	0	0	0	0	0	0	0	0	0	0	0	0	0	0	0	0	0	0	0	0	0	0	0	0
12	831a92e0-cc18-40de-bcec-4a5eb9e4af59_2	831a92e0-cc18-40de-bcec-4a5eb9e4af59	ecoli	38	E. coli	2018	113480	1	0	0	0	0	0	0	0	0	0	0	0	0	0	0	0	0	0	0	0	0	0	0	0	0	0	0	0	0	0	0	0	0	0	0	0	0	0	0	0	0	0
286	87944cf8-d204-422f-aeb1-77a945a91419_2	87944cf8-d204-422f-aeb1-77a945a91419	ecoli	162	E. coli	2018	87563	NA	NA	NA	NA	NA	NA	NA	NA	NA	NA	NA	NA	NA	NA	NA	NA	NA	NA	NA	NA	NA	NA	NA	NA	NA	NA	NA	NA	NA	NA	NA	NA	NA	NA	NA	NA	NA	NA	NA	NA	NA	NA
20	87944cf8-d204-422f-aeb1-77a945a91419_3	87944cf8-d204-422f-aeb1-77a945a91419	ecoli	162	E. coli	2018	42161	0	0	0	0	0	0	0	0	0	0	0	0	0	0	0	0	0	0	0	0	0	0	0	1	0	0	0	0	0	0	0	0	0	0	0	0	0	0	0	0	0	0
298	87944cf8-d204-422f-aeb1-77a945a91419_4	87944cf8-d204-422f-aeb1-77a945a91419	ecoli	162	E. coli	2018	25068	0	0	0	0	0	0	0	0	0	0	0	0	0	0	0	0	0	0	0	0	0	0	0	0	1	1	0	0	0	0	0	0	0	0	0	0	0	0	0	0	0	0
321	87944cf8-d204-422f-aeb1-77a945a91419_5	87944cf8-d204-422f-aeb1-77a945a91419	ecoli	162	E. coli	2018	23399	NA	NA	NA	NA	NA	NA	NA	NA	NA	NA	NA	NA	NA	NA	NA	NA	NA	NA	NA	NA	NA	NA	NA	NA	NA	NA	NA	NA	NA	NA	NA	NA	NA	NA	NA	NA	NA	NA	NA	NA	NA	NA
63	87d75e07-ef76-4213-b9cc-e64bd9192b55_2	87d75e07-ef76-4213-b9cc-e64bd9192b55	kpneumoniae	15	Klebsiella spp.	2018	128522	0	0	0	0	0	0	0	0	0	0	0	0	0	0	0	0	0	0	0	0	0	0	0	0	0	0	0	0	0	0	0	0	0	0	0	0	0	0	0	0	0	0
164	87df4730-836e-4532-93b8-7a729e0edd42_2	87df4730-836e-4532-93b8-7a729e0edd42	ecoli	59	E. coli	2018	53697	NA	NA	NA	NA	NA	NA	NA	NA	NA	NA	NA	NA	NA	NA	NA	NA	NA	NA	NA	NA	NA	NA	NA	NA	NA	NA	NA	NA	NA	NA	NA	NA	NA	NA	NA	NA	NA	NA	NA	NA	NA	NA
219	87df4730-836e-4532-93b8-7a729e0edd42_3	87df4730-836e-4532-93b8-7a729e0edd42	ecoli	59	E. coli	2018	5210	NA	NA	NA	NA	NA	NA	NA	NA	NA	NA	NA	NA	NA	NA	NA	NA	NA	NA	NA	NA	NA	NA	NA	NA	NA	NA	NA	NA	NA	NA	NA	NA	NA	NA	NA	NA	NA	NA	NA	NA	NA	NA
5	87df4730-836e-4532-93b8-7a729e0edd42_4	87df4730-836e-4532-93b8-7a729e0edd42	ecoli	59	E. coli	2018	5145	NA	NA	NA	NA	NA	NA	NA	NA	NA	NA	NA	NA	NA	NA	NA	NA	NA	NA	NA	NA	NA	NA	NA	NA	NA	NA	NA	NA	NA	NA	NA	NA	NA	NA	NA	NA	NA	NA	NA	NA	NA	NA
34	87df4730-836e-4532-93b8-7a729e0edd42_5	87df4730-836e-4532-93b8-7a729e0edd42	ecoli	59	E. coli	2018	4087	NA	NA	NA	NA	NA	NA	NA	NA	NA	NA	NA	NA	NA	NA	NA	NA	NA	NA	NA	NA	NA	NA	NA	NA	NA	NA	NA	NA	NA	NA	NA	NA	NA	NA	NA	NA	NA	NA	NA	NA	NA	NA
92	87df4730-836e-4532-93b8-7a729e0edd42_6	87df4730-836e-4532-93b8-7a729e0edd42	ecoli	59	E. coli	2018	2089	NA	NA	NA	NA	NA	NA	NA	NA	NA	NA	NA	NA	NA	NA	NA	NA	NA	NA	NA	NA	NA	NA	NA	NA	NA	NA	NA	NA	NA	NA	NA	NA	NA	NA	NA	NA	NA	NA	NA	NA	NA	NA
59	87df4730-836e-4532-93b8-7a729e0edd42_7	87df4730-836e-4532-93b8-7a729e0edd42	ecoli	59	E. coli	2018	1308	NA	NA	NA	NA	NA	NA	NA	NA	NA	NA	NA	NA	NA	NA	NA	NA	NA	NA	NA	NA	NA	NA	NA	NA	NA	NA	NA	NA	NA	NA	NA	NA	NA	NA	NA	NA	NA	NA	NA	NA	NA	NA
3	87ea03e0-cdce-472a-a072-446c4b1eef6f_2	87ea03e0-cdce-472a-a072-446c4b1eef6f	ecoli	23	E. coli	2018	98563	0	0	0	0	0	0	0	0	0	0	0	0	0	0	0	0	0	0	0	0	0	1	0	0	0	0	0	0	0	0	0	0	0	0	0	0	0	0	1	0	0	1
252	87ea03e0-cdce-472a-a072-446c4b1eef6f_3	87ea03e0-cdce-472a-a072-446c4b1eef6f	ecoli	23	E. coli	2018	7841	NA	NA	NA	NA	NA	NA	NA	NA	NA	NA	NA	NA	NA	NA	NA	NA	NA	NA	NA	NA	NA	NA	NA	NA	NA	NA	NA	NA	NA	NA	NA	NA	NA	NA	NA	NA	NA	NA	NA	NA	NA	NA
322	87ea03e0-cdce-472a-a072-446c4b1eef6f_4	87ea03e0-cdce-472a-a072-446c4b1eef6f	ecoli	23	E. coli	2018	5590	NA	NA	NA	NA	NA	NA	NA	NA	NA	NA	NA	NA	NA	NA	NA	NA	NA	NA	NA	NA	NA	NA	NA	NA	NA	NA	NA	NA	NA	NA	NA	NA	NA	NA	NA	NA	NA	NA	NA	NA	NA	NA
135	87ea03e0-cdce-472a-a072-446c4b1eef6f_5	87ea03e0-cdce-472a-a072-446c4b1eef6f	ecoli	23	E. coli	2018	5463	NA	NA	NA	NA	NA	NA	NA	NA	NA	NA	NA	NA	NA	NA	NA	NA	NA	NA	NA	NA	NA	NA	NA	NA	NA	NA	NA	NA	NA	NA	NA	NA	NA	NA	NA	NA	NA	NA	NA	NA	NA	NA
319	87ea03e0-cdce-472a-a072-446c4b1eef6f_6	87ea03e0-cdce-472a-a072-446c4b1eef6f	ecoli	23	E. coli	2018	4051	NA	NA	NA	NA	NA	NA	NA	NA	NA	NA	NA	NA	NA	NA	NA	NA	NA	NA	NA	NA	NA	NA	NA	NA	NA	NA	NA	NA	NA	NA	NA	NA	NA	NA	NA	NA	NA	NA	NA	NA	NA	NA
75	87ea03e0-cdce-472a-a072-446c4b1eef6f_7	87ea03e0-cdce-472a-a072-446c4b1eef6f	ecoli	23	E. coli	2018	2313	NA	NA	NA	NA	NA	NA	NA	NA	NA	NA	NA	NA	NA	NA	NA	NA	NA	NA	NA	NA	NA	NA	NA	NA	NA	NA	NA	NA	NA	NA	NA	NA	NA	NA	NA	NA	NA	NA	NA	NA	NA	NA
43	87ea03e0-cdce-472a-a072-446c4b1eef6f_8	87ea03e0-cdce-472a-a072-446c4b1eef6f	ecoli	23	E. coli	2018	1552	NA	NA	NA	NA	NA	NA	NA	NA	NA	NA	NA	NA	NA	NA	NA	NA	NA	NA	NA	NA	NA	NA	NA	NA	NA	NA	NA	NA	NA	NA	NA	NA	NA	NA	NA	NA	NA	NA	NA	NA	NA	NA
1	8809589b-b12d-47bb-b73a-e824400171ab_2	8809589b-b12d-47bb-b73a-e824400171ab	ecoli	131	E. coli	2018	91187	0	0	0	0	0	0	0	0	0	0	0	0	1	0	1	1	1	0	0	0	0	0	0	0	0	0	0	0	0	0	0	0	0	0	0	0	0	0	0	0	0	0
259	8814ab3d-28ae-4780-ba5f-b90ee1b83a9b_2	8814ab3d-28ae-4780-ba5f-b90ee1b83a9b	ecloacae	1200	other	other	121575	0	0	0	0	0	0	0	0	0	0	0	0	0	0	0	0	0	0	0	0	0	0	0	0	0	0	0	0	0	0	0	0	0	0	0	0	0	0	0	0	0	0
323	8814ab3d-28ae-4780-ba5f-b90ee1b83a9b_3	8814ab3d-28ae-4780-ba5f-b90ee1b83a9b	ecloacae	1200	other	other	4873	NA	NA	NA	NA	NA	NA	NA	NA	NA	NA	NA	NA	NA	NA	NA	NA	NA	NA	NA	NA	NA	NA	NA	NA	NA	NA	NA	NA	NA	NA	NA	NA	NA	NA	NA	NA	NA	NA	NA	NA	NA	NA
324	8814ab3d-28ae-4780-ba5f-b90ee1b83a9b_4	8814ab3d-28ae-4780-ba5f-b90ee1b83a9b	ecloacae	1200	other	other	4834	NA	NA	NA	NA	NA	NA	NA	NA	NA	NA	NA	NA	NA	NA	NA	NA	NA	NA	NA	NA	NA	NA	NA	NA	NA	NA	NA	NA	NA	NA	NA	NA	NA	NA	NA	NA	NA	NA	NA	NA	NA	NA
325	8814ab3d-28ae-4780-ba5f-b90ee1b83a9b_5	8814ab3d-28ae-4780-ba5f-b90ee1b83a9b	ecloacae	1200	other	other	4167	NA	NA	NA	NA	NA	NA	NA	NA	NA	NA	NA	NA	NA	NA	NA	NA	NA	NA	NA	NA	NA	NA	NA	NA	NA	NA	NA	NA	NA	NA	NA	NA	NA	NA	NA	NA	NA	NA	NA	NA	NA	NA
326	8814ab3d-28ae-4780-ba5f-b90ee1b83a9b_6	8814ab3d-28ae-4780-ba5f-b90ee1b83a9b	ecloacae	1200	other	other	3708	NA	NA	NA	NA	NA	NA	NA	NA	NA	NA	NA	NA	NA	NA	NA	NA	NA	NA	NA	NA	NA	NA	NA	NA	NA	NA	NA	NA	NA	NA	NA	NA	NA	NA	NA	NA	NA	NA	NA	NA	NA	NA
63	88abf2b5-6d98-4bbe-818b-9e2bbfbbe404_2	88abf2b5-6d98-4bbe-818b-9e2bbfbbe404	kpneumoniae	37	Klebsiella spp.	other	194836	0	0	0	0	0	0	0	0	0	0	0	0	1	0	0	0	0	0	0	0	0	0	0	1	1	1	0	0	0	0	0	0	0	0	0	0	0	0	0	0	0	0
1	88cebbef-7d33-48e7-8bea-065d4381e6de_2	88cebbef-7d33-48e7-8bea-065d4381e6de	ecoli	73	E. coli	2009	114224	1	0	0	0	0	0	0	0	0	0	0	0	0	0	0	0	0	0	0	0	0	0	0	0	0	0	0	0	0	0	0	0	0	0	0	0	0	0	0	0	0	0
34	88cebbef-7d33-48e7-8bea-065d4381e6de_3	88cebbef-7d33-48e7-8bea-065d4381e6de	ecoli	73	E. coli	2009	4067	NA	NA	NA	NA	NA	NA	NA	NA	NA	NA	NA	NA	NA	NA	NA	NA	NA	NA	NA	NA	NA	NA	NA	NA	NA	NA	NA	NA	NA	NA	NA	NA	NA	NA	NA	NA	NA	NA	NA	NA	NA	NA
48	88cebbef-7d33-48e7-8bea-065d4381e6de_4	88cebbef-7d33-48e7-8bea-065d4381e6de	ecoli	73	E. coli	2009	1546	NA	NA	NA	NA	NA	NA	NA	NA	NA	NA	NA	NA	NA	NA	NA	NA	NA	NA	NA	NA	NA	NA	NA	NA	NA	NA	NA	NA	NA	NA	NA	NA	NA	NA	NA	NA	NA	NA	NA	NA	NA	NA
327	88d75b62-7a03-4f52-89d3-2d445277c03a_contig_2	88d75b62-7a03-4f52-89d3-2d445277c03a	kpneumoniae	1875	Klebsiella spp.	2018	2524	NA	NA	NA	NA	NA	NA	NA	NA	NA	NA	NA	NA	NA	NA	NA	NA	NA	NA	NA	NA	NA	NA	NA	NA	NA	NA	NA	NA	NA	NA	NA	NA	NA	NA	NA	NA	NA	NA	NA	NA	NA	NA
63	891d9059-0713-41b8-b3eb-ca0a53d09ace_2	891d9059-0713-41b8-b3eb-ca0a53d09ace	koxytoca	-	Klebsiella spp.	2018	172930	0	0	0	0	0	0	0	0	0	0	0	0	0	0	0	0	0	0	0	0	0	0	0	0	0	0	0	0	0	0	0	0	0	0	0	0	0	0	0	0	0	0
1	8920884b-6329-49fb-9d22-459bd44fb2e8_2	8920884b-6329-49fb-9d22-459bd44fb2e8	ecoli	95	E. coli	other	114229	1	0	0	0	0	0	0	0	0	0	0	0	0	0	0	0	0	0	0	0	0	0	0	0	0	0	0	0	0	0	0	0	0	0	0	0	0	0	0	0	0	0
63	89748731-1b13-44a0-b8e0-3e156e0d8185_2	89748731-1b13-44a0-b8e0-3e156e0d8185	kpneumoniae	14	Klebsiella spp.	2009	169632	0	0	0	0	0	0	0	0	0	0	0	0	0	0	0	0	0	0	0	0	0	0	0	0	0	0	0	0	0	0	0	0	0	0	0	0	0	0	0	0	0	0
144	89748731-1b13-44a0-b8e0-3e156e0d8185_3	89748731-1b13-44a0-b8e0-3e156e0d8185	kpneumoniae	14	Klebsiella spp.	2009	107557	NA	NA	NA	NA	NA	NA	NA	NA	NA	NA	NA	NA	NA	NA	NA	NA	NA	NA	NA	NA	NA	NA	NA	NA	NA	NA	NA	NA	NA	NA	NA	NA	NA	NA	NA	NA	NA	NA	NA	NA	NA	NA
3	89db24b5-c60a-4ef1-9658-d9ab7e34893c_2	89db24b5-c60a-4ef1-9658-d9ab7e34893c	ecoli	73	E. coli	2018	145928	0	0	0	0	0	0	0	0	0	0	0	0	1	0	0	1	1	0	0	1	0	1	0	1	1	1	0	0	0	0	0	0	0	0	0	0	0	0	0	0	0	1
34	89fd27ed-dbeb-419b-8d32-10b7d0b4963c_2	89fd27ed-dbeb-419b-8d32-10b7d0b4963c	ecoli	69	E. coli	2018	4082	NA	NA	NA	NA	NA	NA	NA	NA	NA	NA	NA	NA	NA	NA	NA	NA	NA	NA	NA	NA	NA	NA	NA	NA	NA	NA	NA	NA	NA	NA	NA	NA	NA	NA	NA	NA	NA	NA	NA	NA	NA	NA
328	89fd27ed-dbeb-419b-8d32-10b7d0b4963c_3	89fd27ed-dbeb-419b-8d32-10b7d0b4963c	ecoli	69	E. coli	2018	3141	NA	NA	NA	NA	NA	NA	NA	NA	NA	NA	NA	NA	NA	NA	NA	NA	NA	NA	NA	NA	NA	NA	NA	NA	NA	NA	NA	NA	NA	NA	NA	NA	NA	NA	NA	NA	NA	NA	NA	NA	NA	NA
19	89fe0306-5e9e-4257-bded-d3857927eb27_2	89fe0306-5e9e-4257-bded-d3857927eb27	kpneumoniae	-	Klebsiella spp.	2018	213091	0	0	0	0	0	0	0	0	0	0	0	0	0	0	0	0	0	0	0	0	0	0	0	0	0	0	0	0	0	0	0	0	0	0	0	0	0	0	0	0	0	1
1	8a545b30-4c4f-49c2-bd5a-507040706018_2	8a545b30-4c4f-49c2-bd5a-507040706018	ecoli	95	E. coli	2018	111554	1	0	0	0	0	0	0	0	0	0	0	0	0	0	0	0	0	0	0	0	0	0	0	0	0	0	0	0	0	0	0	0	0	0	0	0	0	0	0	0	0	0
56	8a6017a9-2310-4929-bfdb-296abc247e8d_2	8a6017a9-2310-4929-bfdb-296abc247e8d	ecoli	73	E. coli	2009	9055	0	0	0	0	0	0	0	0	0	0	0	0	1	0	0	0	0	0	0	0	0	0	0	0	0	0	0	0	0	0	0	0	0	0	0	0	0	0	0	0	0	0
216	8a6017a9-2310-4929-bfdb-296abc247e8d_3	8a6017a9-2310-4929-bfdb-296abc247e8d	ecoli	73	E. coli	2009	1983	NA	NA	NA	NA	NA	NA	NA	NA	NA	NA	NA	NA	NA	NA	NA	NA	NA	NA	NA	NA	NA	NA	NA	NA	NA	NA	NA	NA	NA	NA	NA	NA	NA	NA	NA	NA	NA	NA	NA	NA	NA	NA
3	8b24b1af-5851-4ab2-b529-53b3c4eedee2_2	8b24b1af-5851-4ab2-b529-53b3c4eedee2	ecoli	95	E. coli	2009	125254	0	0	0	0	0	0	0	0	0	0	0	0	0	0	0	0	0	0	0	0	0	1	0	0	0	0	0	0	0	0	0	0	0	0	0	0	0	0	1	0	0	1
1	8b27b756-c824-4928-a499-17ed27a98b09_2	8b27b756-c824-4928-a499-17ed27a98b09	ecoli	131	E. coli	2018	106306	1	0	0	0	0	0	0	0	0	0	0	0	0	0	0	0	0	0	0	0	0	0	0	0	0	0	1	1	1	1	0	0	0	0	0	0	0	0	0	0	0	0
2	8c1b0180-8b64-4cb5-a798-eb91f2f33a6c_2	8c1b0180-8b64-4cb5-a798-eb91f2f33a6c	ecoli	1193	E. coli	2018	83048	1	0	0	0	0	0	0	0	0	0	0	0	0	0	0	0	0	0	0	0	0	0	0	0	0	0	0	0	0	0	0	0	0	0	0	0	0	0	0	0	0	0
34	8c1b0180-8b64-4cb5-a798-eb91f2f33a6c_3	8c1b0180-8b64-4cb5-a798-eb91f2f33a6c	ecoli	1193	E. coli	2018	4084	NA	NA	NA	NA	NA	NA	NA	NA	NA	NA	NA	NA	NA	NA	NA	NA	NA	NA	NA	NA	NA	NA	NA	NA	NA	NA	NA	NA	NA	NA	NA	NA	NA	NA	NA	NA	NA	NA	NA	NA	NA	NA
92	8c1b0180-8b64-4cb5-a798-eb91f2f33a6c_4	8c1b0180-8b64-4cb5-a798-eb91f2f33a6c	ecoli	1193	E. coli	2018	2113	NA	NA	NA	NA	NA	NA	NA	NA	NA	NA	NA	NA	NA	NA	NA	NA	NA	NA	NA	NA	NA	NA	NA	NA	NA	NA	NA	NA	NA	NA	NA	NA	NA	NA	NA	NA	NA	NA	NA	NA	NA	NA
3	8c58683f-32ce-4c9c-918b-e299755eb570_2	8c58683f-32ce-4c9c-918b-e299755eb570	ecoli	453	E. coli	other	155596	0	0	0	0	0	0	0	0	0	0	0	0	1	0	0	0	0	0	0	1	0	1	0	1	1	1	1	1	1	1	0	0	0	0	0	0	0	0	1	0	0	1
7	8c58683f-32ce-4c9c-918b-e299755eb570_3	8c58683f-32ce-4c9c-918b-e299755eb570	ecoli	453	E. coli	other	97391	0	0	0	0	0	0	0	0	0	0	0	0	0	0	0	0	0	0	0	0	0	0	0	0	0	0	0	0	0	0	0	0	0	0	0	0	0	0	0	0	0	0
298	8c58683f-32ce-4c9c-918b-e299755eb570_4	8c58683f-32ce-4c9c-918b-e299755eb570	ecoli	453	E. coli	other	46289	NA	NA	NA	NA	NA	NA	NA	NA	NA	NA	NA	NA	NA	NA	NA	NA	NA	NA	NA	NA	NA	NA	NA	NA	NA	NA	NA	NA	NA	NA	NA	NA	NA	NA	NA	NA	NA	NA	NA	NA	NA	NA
21	8c58683f-32ce-4c9c-918b-e299755eb570_5	8c58683f-32ce-4c9c-918b-e299755eb570	ecoli	453	E. coli	other	33303	0	0	0	0	0	0	0	0	0	0	0	0	0	0	0	0	0	0	0	0	0	0	0	0	0	0	0	0	0	0	0	0	0	0	0	0	0	0	0	0	0	0
3	8cd09d68-65cc-451c-a06e-ed1bc13b4b60_2	8cd09d68-65cc-451c-a06e-ed1bc13b4b60	ecoli	95	E. coli	2018	151320	0	0	0	0	0	0	0	0	0	0	0	0	1	0	0	0	0	0	0	0	0	1	0	1	1	1	1	1	1	1	0	0	0	0	0	0	0	0	1	0	0	1
329	8cd09d68-65cc-451c-a06e-ed1bc13b4b60_3	8cd09d68-65cc-451c-a06e-ed1bc13b4b60	ecoli	95	E. coli	2018	22128	NA	NA	NA	NA	NA	NA	NA	NA	NA	NA	NA	NA	NA	NA	NA	NA	NA	NA	NA	NA	NA	NA	NA	NA	NA	NA	NA	NA	NA	NA	NA	NA	NA	NA	NA	NA	NA	NA	NA	NA	NA	NA
1	8cddf2a5-6bb9-49d5-8f78-34bee1961d2d_2	8cddf2a5-6bb9-49d5-8f78-34bee1961d2d	ecoli	2279	E. coli	2018	115325	1	0	0	0	0	0	0	0	0	0	0	0	0	0	0	0	0	0	0	0	0	0	0	0	0	0	0	0	0	0	0	0	0	0	0	0	0	0	0	0	0	0
32	8da213d1-8e36-48ce-873d-9c8ef88dd0c4_2	8da213d1-8e36-48ce-873d-9c8ef88dd0c4	ecoli	131	E. coli	2018	85584	0	0	0	0	0	0	0	0	0	0	0	0	0	0	0	0	0	0	0	0	0	0	0	0	0	0	0	0	0	0	0	0	0	0	0	0	0	0	0	0	0	0
12	8edc5eeb-4418-45cf-9c3b-2e25731734a6_2	8edc5eeb-4418-45cf-9c3b-2e25731734a6	ecoli	544	E. coli	other	117979	1	0	0	0	0	0	0	0	0	0	0	0	0	0	0	1	1	0	0	0	0	0	0	0	0	0	0	0	0	1	0	0	0	0	0	0	0	0	0	0	0	0
54	8edc5eeb-4418-45cf-9c3b-2e25731734a6_3	8edc5eeb-4418-45cf-9c3b-2e25731734a6	ecoli	544	E. coli	other	93242	0	0	0	0	0	0	0	0	0	0	0	0	1	0	0	0	0	0	0	0	0	0	0	1	1	1	0	0	0	0	0	0	0	0	0	0	0	0	0	0	0	0
20	8f23084c-2332-4e72-94c2-2c66a54e9dbf_2	8f23084c-2332-4e72-94c2-2c66a54e9dbf	ecoli	73	E. coli	2018	35944	NA	NA	NA	NA	NA	NA	NA	NA	NA	NA	NA	NA	NA	NA	NA	NA	NA	NA	NA	NA	NA	NA	NA	NA	NA	NA	NA	NA	NA	NA	NA	NA	NA	NA	NA	NA	NA	NA	NA	NA	NA	NA
330	8f23084c-2332-4e72-94c2-2c66a54e9dbf_3	8f23084c-2332-4e72-94c2-2c66a54e9dbf	ecoli	73	E. coli	2018	5276	NA	NA	NA	NA	NA	NA	NA	NA	NA	NA	NA	NA	NA	NA	NA	NA	NA	NA	NA	NA	NA	NA	NA	NA	NA	NA	NA	NA	NA	NA	NA	NA	NA	NA	NA	NA	NA	NA	NA	NA	NA	NA
127	8f4731eb-324d-4db1-82e7-94495c2a243d_2	8f4731eb-324d-4db1-82e7-94495c2a243d	ecoli	14	E. coli	2018	133138	1	0	0	0	0	0	0	0	0	0	0	0	0	0	0	0	0	0	0	0	0	0	0	0	0	0	0	0	0	0	0	0	0	0	0	0	0	0	0	0	0	1
164	8f4731eb-324d-4db1-82e7-94495c2a243d_3	8f4731eb-324d-4db1-82e7-94495c2a243d	ecoli	14	E. coli	2018	49278	0	0	0	0	0	0	0	0	0	0	0	0	1	0	0	0	0	0	0	0	0	0	0	0	0	0	0	0	0	0	0	0	0	0	0	0	0	0	0	0	0	0
63	8fbc629c-1b81-47ff-a95c-3f487040f690_2	8fbc629c-1b81-47ff-a95c-3f487040f690	kpneumoniae	14	Klebsiella spp.	2018	274102	0	0	0	0	0	0	0	0	0	0	0	0	0	0	0	1	1	0	0	0	0	0	0	0	0	0	0	0	1	1	0	0	0	0	0	0	0	0	0	0	0	0
64	8fbc629c-1b81-47ff-a95c-3f487040f690_3	8fbc629c-1b81-47ff-a95c-3f487040f690	kpneumoniae	14	Klebsiella spp.	2018	4096	NA	NA	NA	NA	NA	NA	NA	NA	NA	NA	NA	NA	NA	NA	NA	NA	NA	NA	NA	NA	NA	NA	NA	NA	NA	NA	NA	NA	NA	NA	NA	NA	NA	NA	NA	NA	NA	NA	NA	NA	NA	NA
13	8fc0f753-46ec-4044-8210-7b525b858036_2	8fc0f753-46ec-4044-8210-7b525b858036	kpneumoniae	490	Klebsiella spp.	other	182006	0	0	0	0	0	0	0	0	0	0	0	0	0	0	0	0	0	0	0	0	0	0	0	0	0	0	0	0	0	0	0	0	0	0	0	0	0	0	0	0	0	0
14	8fc0f753-46ec-4044-8210-7b525b858036_3	8fc0f753-46ec-4044-8210-7b525b858036	kpneumoniae	490	Klebsiella spp.	other	140168	0	0	0	0	0	0	0	0	0	0	0	0	1	0	0	0	0	0	0	0	0	0	0	1	1	1	0	0	0	0	0	0	0	0	0	0	0	0	0	0	0	0
15	8fc0f753-46ec-4044-8210-7b525b858036_4	8fc0f753-46ec-4044-8210-7b525b858036	kpneumoniae	490	Klebsiella spp.	other	19079	NA	NA	NA	NA	NA	NA	NA	NA	NA	NA	NA	NA	NA	NA	NA	NA	NA	NA	NA	NA	NA	NA	NA	NA	NA	NA	NA	NA	NA	NA	NA	NA	NA	NA	NA	NA	NA	NA	NA	NA	NA	NA
16	8fc0f753-46ec-4044-8210-7b525b858036_5	8fc0f753-46ec-4044-8210-7b525b858036	kpneumoniae	490	Klebsiella spp.	other	9553	NA	NA	NA	NA	NA	NA	NA	NA	NA	NA	NA	NA	NA	NA	NA	NA	NA	NA	NA	NA	NA	NA	NA	NA	NA	NA	NA	NA	NA	NA	NA	NA	NA	NA	NA	NA	NA	NA	NA	NA	NA	NA
17	8fc0f753-46ec-4044-8210-7b525b858036_6	8fc0f753-46ec-4044-8210-7b525b858036	kpneumoniae	490	Klebsiella spp.	other	5388	NA	NA	NA	NA	NA	NA	NA	NA	NA	NA	NA	NA	NA	NA	NA	NA	NA	NA	NA	NA	NA	NA	NA	NA	NA	NA	NA	NA	NA	NA	NA	NA	NA	NA	NA	NA	NA	NA	NA	NA	NA	NA
5	8fc0f753-46ec-4044-8210-7b525b858036_7	8fc0f753-46ec-4044-8210-7b525b858036	kpneumoniae	490	Klebsiella spp.	other	5166	NA	NA	NA	NA	NA	NA	NA	NA	NA	NA	NA	NA	NA	NA	NA	NA	NA	NA	NA	NA	NA	NA	NA	NA	NA	NA	NA	NA	NA	NA	NA	NA	NA	NA	NA	NA	NA	NA	NA	NA	NA	NA
34	8fc0f753-46ec-4044-8210-7b525b858036_8	8fc0f753-46ec-4044-8210-7b525b858036	kpneumoniae	490	Klebsiella spp.	other	4082	NA	NA	NA	NA	NA	NA	NA	NA	NA	NA	NA	NA	NA	NA	NA	NA	NA	NA	NA	NA	NA	NA	NA	NA	NA	NA	NA	NA	NA	NA	NA	NA	NA	NA	NA	NA	NA	NA	NA	NA	NA	NA
331	9028cbf4-58c2-4199-96d5-1c778440423f_2	9028cbf4-58c2-4199-96d5-1c778440423f	ecoli	69	E. coli	2018	115849	0	0	0	0	0	0	0	0	0	0	0	0	0	0	0	0	0	0	0	0	0	0	0	0	0	0	0	0	0	0	0	0	0	0	0	0	0	0	0	0	0	1
54	9028cbf4-58c2-4199-96d5-1c778440423f_3	9028cbf4-58c2-4199-96d5-1c778440423f	ecoli	69	E. coli	2018	103340	0	0	0	0	0	0	0	0	0	0	0	0	0	0	0	0	0	0	0	0	0	0	0	1	0	0	0	0	0	0	0	0	0	0	0	0	0	0	0	0	0	0
332	9028cbf4-58c2-4199-96d5-1c778440423f_4	9028cbf4-58c2-4199-96d5-1c778440423f	ecoli	69	E. coli	2018	4116	NA	NA	NA	NA	NA	NA	NA	NA	NA	NA	NA	NA	NA	NA	NA	NA	NA	NA	NA	NA	NA	NA	NA	NA	NA	NA	NA	NA	NA	NA	NA	NA	NA	NA	NA	NA	NA	NA	NA	NA	NA	NA
12	9083151e-b3f3-4b7a-9a21-649346aa26cd_2	9083151e-b3f3-4b7a-9a21-649346aa26cd	ecoli	-	E. coli	other	122394	1	0	0	0	0	0	0	0	0	0	0	0	0	0	0	1	1	0	0	0	0	0	0	0	0	0	0	0	0	1	0	0	0	0	0	0	0	0	0	0	0	0
2	91105401-a2ac-41fc-bf71-a64e8b50301a_2	91105401-a2ac-41fc-bf71-a64e8b50301a	ecoli	68	E. coli	other	100601	0	0	0	0	0	0	0	0	0	0	0	0	0	0	0	0	0	0	0	0	0	0	0	0	0	0	0	0	0	0	0	0	0	0	0	0	0	0	0	0	0	0
333	91105401-a2ac-41fc-bf71-a64e8b50301a_3	91105401-a2ac-41fc-bf71-a64e8b50301a	ecoli	68	E. coli	other	14644	0	0	0	0	0	0	0	0	0	0	0	0	0	0	0	0	0	0	0	1	0	0	0	1	0	0	0	0	0	0	0	0	0	0	0	0	0	0	0	0	0	0
334	91105401-a2ac-41fc-bf71-a64e8b50301a_4	91105401-a2ac-41fc-bf71-a64e8b50301a	ecoli	68	E. coli	other	3187	NA	NA	NA	NA	NA	NA	NA	NA	NA	NA	NA	NA	NA	NA	NA	NA	NA	NA	NA	NA	NA	NA	NA	NA	NA	NA	NA	NA	NA	NA	NA	NA	NA	NA	NA	NA	NA	NA	NA	NA	NA	NA
12	918049ea-1d20-4f1a-b9b2-471793f7638f_2	918049ea-1d20-4f1a-b9b2-471793f7638f	ecoli	5824	E. coli	2009	151483	1	0	0	0	0	0	0	0	0	0	0	0	0	0	0	0	0	0	0	0	0	0	0	0	0	0	0	0	0	0	0	0	0	0	0	0	0	0	0	0	0	0
56	918049ea-1d20-4f1a-b9b2-471793f7638f_3	918049ea-1d20-4f1a-b9b2-471793f7638f	ecoli	5824	E. coli	2009	8273	0	0	0	0	0	0	0	0	0	0	0	0	1	0	0	0	0	0	0	0	0	0	0	0	0	0	0	0	0	0	0	0	0	0	0	0	0	0	0	0	0	0
335	918049ea-1d20-4f1a-b9b2-471793f7638f_4	918049ea-1d20-4f1a-b9b2-471793f7638f	ecoli	5824	E. coli	2009	4444	NA	NA	NA	NA	NA	NA	NA	NA	NA	NA	NA	NA	NA	NA	NA	NA	NA	NA	NA	NA	NA	NA	NA	NA	NA	NA	NA	NA	NA	NA	NA	NA	NA	NA	NA	NA	NA	NA	NA	NA	NA	NA
82	918049ea-1d20-4f1a-b9b2-471793f7638f_5	918049ea-1d20-4f1a-b9b2-471793f7638f	ecoli	5824	E. coli	2009	3173	NA	NA	NA	NA	NA	NA	NA	NA	NA	NA	NA	NA	NA	NA	NA	NA	NA	NA	NA	NA	NA	NA	NA	NA	NA	NA	NA	NA	NA	NA	NA	NA	NA	NA	NA	NA	NA	NA	NA	NA	NA	NA
1	9224d49b-4b19-49f6-bbaf-5ab2d2e1f9fd_2	9224d49b-4b19-49f6-bbaf-5ab2d2e1f9fd	ecoli	1859	E. coli	2018	116680	1	0	0	0	0	0	0	0	0	0	0	0	0	0	0	0	0	0	0	0	0	0	0	0	0	0	0	0	0	0	0	0	0	0	0	0	0	0	0	0	0	0
34	9224d49b-4b19-49f6-bbaf-5ab2d2e1f9fd_3	9224d49b-4b19-49f6-bbaf-5ab2d2e1f9fd	ecoli	1859	E. coli	2018	4074	NA	NA	NA	NA	NA	NA	NA	NA	NA	NA	NA	NA	NA	NA	NA	NA	NA	NA	NA	NA	NA	NA	NA	NA	NA	NA	NA	NA	NA	NA	NA	NA	NA	NA	NA	NA	NA	NA	NA	NA	NA	NA
165	92626895-8916-4769-a641-b853e5b03572_2	92626895-8916-4769-a641-b853e5b03572	ecoli	73	E. coli	2018	45978	NA	NA	NA	NA	NA	NA	NA	NA	NA	NA	NA	NA	NA	NA	NA	NA	NA	NA	NA	NA	NA	NA	NA	NA	NA	NA	NA	NA	NA	NA	NA	NA	NA	NA	NA	NA	NA	NA	NA	NA	NA	NA
336	92626895-8916-4769-a641-b853e5b03572_3	92626895-8916-4769-a641-b853e5b03572	ecoli	73	E. coli	2018	15869	0	0	0	0	0	0	0	0	0	0	0	0	1	0	0	0	0	0	0	0	0	0	0	0	0	0	0	0	0	0	0	0	0	0	0	0	0	0	0	0	0	0
337	92626895-8916-4769-a641-b853e5b03572_4	92626895-8916-4769-a641-b853e5b03572	ecoli	73	E. coli	2018	6343	NA	NA	NA	NA	NA	NA	NA	NA	NA	NA	NA	NA	NA	NA	NA	NA	NA	NA	NA	NA	NA	NA	NA	NA	NA	NA	NA	NA	NA	NA	NA	NA	NA	NA	NA	NA	NA	NA	NA	NA	NA	NA
82	92626895-8916-4769-a641-b853e5b03572_5	92626895-8916-4769-a641-b853e5b03572	ecoli	73	E. coli	2018	3173	NA	NA	NA	NA	NA	NA	NA	NA	NA	NA	NA	NA	NA	NA	NA	NA	NA	NA	NA	NA	NA	NA	NA	NA	NA	NA	NA	NA	NA	NA	NA	NA	NA	NA	NA	NA	NA	NA	NA	NA	NA	NA
43	92626895-8916-4769-a641-b853e5b03572_6	92626895-8916-4769-a641-b853e5b03572	ecoli	73	E. coli	2018	1552	NA	NA	NA	NA	NA	NA	NA	NA	NA	NA	NA	NA	NA	NA	NA	NA	NA	NA	NA	NA	NA	NA	NA	NA	NA	NA	NA	NA	NA	NA	NA	NA	NA	NA	NA	NA	NA	NA	NA	NA	NA	NA
2	926ff07a-44d2-43e6-8595-808221deec9a_2	926ff07a-44d2-43e6-8595-808221deec9a	ecoli	131	E. coli	other	90175	0	0	0	0	0	0	0	0	0	0	0	0	1	1	0	1	1	0	0	1	0	0	0	1	1	1	0	0	0	0	0	0	0	0	0	0	0	0	0	0	0	0
92	926ff07a-44d2-43e6-8595-808221deec9a_3	926ff07a-44d2-43e6-8595-808221deec9a	ecoli	131	E. coli	other	2089	NA	NA	NA	NA	NA	NA	NA	NA	NA	NA	NA	NA	NA	NA	NA	NA	NA	NA	NA	NA	NA	NA	NA	NA	NA	NA	NA	NA	NA	NA	NA	NA	NA	NA	NA	NA	NA	NA	NA	NA	NA	NA
1	9285ff33-370e-4016-a74b-f7c214610454_2	9285ff33-370e-4016-a74b-f7c214610454	ecoli	12	E. coli	2018	125692	1	0	0	0	0	0	0	0	0	0	0	0	0	0	0	0	0	0	0	0	0	0	0	0	0	0	0	0	0	0	0	0	0	0	0	0	0	0	0	0	0	0
2	92c5ad69-2770-4b6e-844f-2ef5cc31ad4c_2	92c5ad69-2770-4b6e-844f-2ef5cc31ad4c	ecoli	73	E. coli	2018	136449	0	0	0	0	0	0	0	0	0	0	0	0	1	0	0	1	1	0	0	0	0	0	0	1	1	1	1	1	1	1	0	0	0	0	0	0	0	0	0	0	0	0
92	92c5ad69-2770-4b6e-844f-2ef5cc31ad4c_3	92c5ad69-2770-4b6e-844f-2ef5cc31ad4c	ecoli	73	E. coli	2018	2101	NA	NA	NA	NA	NA	NA	NA	NA	NA	NA	NA	NA	NA	NA	NA	NA	NA	NA	NA	NA	NA	NA	NA	NA	NA	NA	NA	NA	NA	NA	NA	NA	NA	NA	NA	NA	NA	NA	NA	NA	NA	NA
48	92c5ad69-2770-4b6e-844f-2ef5cc31ad4c_4	92c5ad69-2770-4b6e-844f-2ef5cc31ad4c	ecoli	73	E. coli	2018	1546	NA	NA	NA	NA	NA	NA	NA	NA	NA	NA	NA	NA	NA	NA	NA	NA	NA	NA	NA	NA	NA	NA	NA	NA	NA	NA	NA	NA	NA	NA	NA	NA	NA	NA	NA	NA	NA	NA	NA	NA	NA	NA
338	9326c155-46dc-40df-b1d6-25336a1d1984_2	9326c155-46dc-40df-b1d6-25336a1d1984	kpneumoniae	13	Klebsiella spp.	other	109467	NA	NA	NA	NA	NA	NA	NA	NA	NA	NA	NA	NA	NA	NA	NA	NA	NA	NA	NA	NA	NA	NA	NA	NA	NA	NA	NA	NA	NA	NA	NA	NA	NA	NA	NA	NA	NA	NA	NA	NA	NA	NA
63	9326c155-46dc-40df-b1d6-25336a1d1984_3	9326c155-46dc-40df-b1d6-25336a1d1984	kpneumoniae	13	Klebsiella spp.	other	98302	0	0	0	0	0	0	0	0	0	0	0	0	0	0	0	0	0	0	0	0	0	0	0	0	0	0	0	0	0	0	0	0	0	0	0	0	0	0	0	0	0	0
317	9326c155-46dc-40df-b1d6-25336a1d1984_4	9326c155-46dc-40df-b1d6-25336a1d1984	kpneumoniae	13	Klebsiella spp.	other	10122	NA	NA	NA	NA	NA	NA	NA	NA	NA	NA	NA	NA	NA	NA	NA	NA	NA	NA	NA	NA	NA	NA	NA	NA	NA	NA	NA	NA	NA	NA	NA	NA	NA	NA	NA	NA	NA	NA	NA	NA	NA	NA
339	9326c155-46dc-40df-b1d6-25336a1d1984_5	9326c155-46dc-40df-b1d6-25336a1d1984	kpneumoniae	13	Klebsiella spp.	other	3544	NA	NA	NA	NA	NA	NA	NA	NA	NA	NA	NA	NA	NA	NA	NA	NA	NA	NA	NA	NA	NA	NA	NA	NA	NA	NA	NA	NA	NA	NA	NA	NA	NA	NA	NA	NA	NA	NA	NA	NA	NA	NA
340	936a4ee1-0e57-491f-bbf5-ea5583291864_2	936a4ee1-0e57-491f-bbf5-ea5583291864	kpneumoniae	14	Klebsiella spp.	other	164422	0	0	0	0	0	0	0	0	0	0	0	0	0	0	0	0	0	0	0	0	0	0	0	0	0	0	0	0	0	0	0	0	0	0	0	0	0	0	0	0	0	0
2	936a4ee1-0e57-491f-bbf5-ea5583291864_3	936a4ee1-0e57-491f-bbf5-ea5583291864	kpneumoniae	14	Klebsiella spp.	other	147039	1	0	0	0	0	0	0	0	0	0	0	0	1	1	1	1	1	0	0	0	0	0	0	1	1	1	0	0	0	0	0	0	0	0	0	0	0	0	0	0	0	0
253	93baf468-ad52-423c-b98e-0f7d0bf6aac4_2	93baf468-ad52-423c-b98e-0f7d0bf6aac4	kpneumoniae	20	Klebsiella spp.	2018	202030	0	0	0	0	0	0	0	0	0	0	0	0	0	0	0	0	0	0	0	0	0	0	0	0	0	0	0	0	0	0	0	0	0	0	0	0	0	0	0	0	0	0
267	950e331e-37e8-4e99-b581-14b884318eb8_10	950e331e-37e8-4e99-b581-14b884318eb8	ecoli	131	E. coli	2018	1718	NA	NA	NA	NA	NA	NA	NA	NA	NA	NA	NA	NA	NA	NA	NA	NA	NA	NA	NA	NA	NA	NA	NA	NA	NA	NA	NA	NA	NA	NA	NA	NA	NA	NA	NA	NA	NA	NA	NA	NA	NA	NA
2	950e331e-37e8-4e99-b581-14b884318eb8_2	950e331e-37e8-4e99-b581-14b884318eb8	ecoli	131	E. coli	2018	116873	1	0	0	0	0	0	0	0	0	0	0	0	0	0	0	0	0	0	0	0	0	0	0	1	1	1	0	0	0	0	0	0	0	0	0	0	0	0	0	0	0	0
7	950e331e-37e8-4e99-b581-14b884318eb8_3	950e331e-37e8-4e99-b581-14b884318eb8	ecoli	131	E. coli	2018	87246	NA	NA	NA	NA	NA	NA	NA	NA	NA	NA	NA	NA	NA	NA	NA	NA	NA	NA	NA	NA	NA	NA	NA	NA	NA	NA	NA	NA	NA	NA	NA	NA	NA	NA	NA	NA	NA	NA	NA	NA	NA	NA
32	950e331e-37e8-4e99-b581-14b884318eb8_4	950e331e-37e8-4e99-b581-14b884318eb8	ecoli	131	E. coli	2018	71559	NA	NA	NA	NA	NA	NA	NA	NA	NA	NA	NA	NA	NA	NA	NA	NA	NA	NA	NA	NA	NA	NA	NA	NA	NA	NA	NA	NA	NA	NA	NA	NA	NA	NA	NA	NA	NA	NA	NA	NA	NA	NA
341	950e331e-37e8-4e99-b581-14b884318eb8_5	950e331e-37e8-4e99-b581-14b884318eb8	ecoli	131	E. coli	2018	8957	0	0	0	0	0	0	0	0	0	0	0	0	0	0	1	0	0	0	0	0	0	0	0	0	0	0	0	0	0	0	0	0	0	0	0	0	0	0	0	0	0	0
39	950e331e-37e8-4e99-b581-14b884318eb8_6	950e331e-37e8-4e99-b581-14b884318eb8	ecoli	131	E. coli	2018	5631	NA	NA	NA	NA	NA	NA	NA	NA	NA	NA	NA	NA	NA	NA	NA	NA	NA	NA	NA	NA	NA	NA	NA	NA	NA	NA	NA	NA	NA	NA	NA	NA	NA	NA	NA	NA	NA	NA	NA	NA	NA	NA
219	950e331e-37e8-4e99-b581-14b884318eb8_7	950e331e-37e8-4e99-b581-14b884318eb8	ecoli	131	E. coli	2018	5221	NA	NA	NA	NA	NA	NA	NA	NA	NA	NA	NA	NA	NA	NA	NA	NA	NA	NA	NA	NA	NA	NA	NA	NA	NA	NA	NA	NA	NA	NA	NA	NA	NA	NA	NA	NA	NA	NA	NA	NA	NA	NA
5	950e331e-37e8-4e99-b581-14b884318eb8_8	950e331e-37e8-4e99-b581-14b884318eb8	ecoli	131	E. coli	2018	5166	NA	NA	NA	NA	NA	NA	NA	NA	NA	NA	NA	NA	NA	NA	NA	NA	NA	NA	NA	NA	NA	NA	NA	NA	NA	NA	NA	NA	NA	NA	NA	NA	NA	NA	NA	NA	NA	NA	NA	NA	NA	NA
34	950e331e-37e8-4e99-b581-14b884318eb8_9	950e331e-37e8-4e99-b581-14b884318eb8	ecoli	131	E. coli	2018	4082	NA	NA	NA	NA	NA	NA	NA	NA	NA	NA	NA	NA	NA	NA	NA	NA	NA	NA	NA	NA	NA	NA	NA	NA	NA	NA	NA	NA	NA	NA	NA	NA	NA	NA	NA	NA	NA	NA	NA	NA	NA	NA
1	9537c39e-2106-4ad0-9f26-3f7936cc8aab_2	9537c39e-2106-4ad0-9f26-3f7936cc8aab	ecoli	95	E. coli	other	114256	1	0	0	0	0	0	0	0	0	0	0	0	0	0	0	0	0	0	0	0	0	0	0	0	0	0	0	0	0	0	0	0	0	0	0	0	0	0	0	0	0	0
342	9584111a-0ce4-419a-8fc7-0b0516fb9afc_2	9584111a-0ce4-419a-8fc7-0b0516fb9afc	kpneumoniae	-	Klebsiella spp.	2009	204431	0	0	0	0	0	0	0	0	0	0	0	0	0	0	0	0	0	0	0	0	0	0	0	0	0	0	0	0	0	0	0	0	0	0	0	0	0	0	0	0	0	0
343	9584111a-0ce4-419a-8fc7-0b0516fb9afc_3	9584111a-0ce4-419a-8fc7-0b0516fb9afc	kpneumoniae	-	Klebsiella spp.	2009	5897	NA	NA	NA	NA	NA	NA	NA	NA	NA	NA	NA	NA	NA	NA	NA	NA	NA	NA	NA	NA	NA	NA	NA	NA	NA	NA	NA	NA	NA	NA	NA	NA	NA	NA	NA	NA	NA	NA	NA	NA	NA	NA
146	9584111a-0ce4-419a-8fc7-0b0516fb9afc_4	9584111a-0ce4-419a-8fc7-0b0516fb9afc	kpneumoniae	-	Klebsiella spp.	2009	4161	NA	NA	NA	NA	NA	NA	NA	NA	NA	NA	NA	NA	NA	NA	NA	NA	NA	NA	NA	NA	NA	NA	NA	NA	NA	NA	NA	NA	NA	NA	NA	NA	NA	NA	NA	NA	NA	NA	NA	NA	NA	NA
162	959bd38a-da72-4714-a022-1d2795a1ff9f_2	959bd38a-da72-4714-a022-1d2795a1ff9f	ecoli	73	E. coli	2018	11841	0	0	0	0	0	0	0	0	0	0	0	0	1	0	0	0	0	0	0	0	0	0	0	0	0	0	0	0	0	0	0	0	0	0	0	0	0	0	0	0	0	0
43	959bd38a-da72-4714-a022-1d2795a1ff9f_3	959bd38a-da72-4714-a022-1d2795a1ff9f	ecoli	73	E. coli	2018	1552	NA	NA	NA	NA	NA	NA	NA	NA	NA	NA	NA	NA	NA	NA	NA	NA	NA	NA	NA	NA	NA	NA	NA	NA	NA	NA	NA	NA	NA	NA	NA	NA	NA	NA	NA	NA	NA	NA	NA	NA	NA	NA
303	95aa2b83-7943-46f2-832f-4f93ca01e245_2	95aa2b83-7943-46f2-832f-4f93ca01e245	ecoli	1851	E. coli	2009	151761	0	0	0	0	0	0	0	0	0	0	0	0	0	0	0	0	0	0	0	0	0	1	0	0	0	0	0	0	0	0	0	0	0	0	0	0	0	0	0	0	0	1
1	95c4ee83-daa0-4f0d-9caf-8ab1651fda07_2	95c4ee83-daa0-4f0d-9caf-8ab1651fda07	ecoli	404	E. coli	2018	114235	1	0	0	0	0	0	0	0	0	0	0	0	0	0	0	0	0	0	0	0	0	0	0	0	0	0	0	0	0	0	0	0	0	0	0	0	0	0	0	0	0	0
304	95c4ee83-daa0-4f0d-9caf-8ab1651fda07_3	95c4ee83-daa0-4f0d-9caf-8ab1651fda07	ecoli	404	E. coli	2018	6075	NA	NA	NA	NA	NA	NA	NA	NA	NA	NA	NA	NA	NA	NA	NA	NA	NA	NA	NA	NA	NA	NA	NA	NA	NA	NA	NA	NA	NA	NA	NA	NA	NA	NA	NA	NA	NA	NA	NA	NA	NA	NA
110	95c4ee83-daa0-4f0d-9caf-8ab1651fda07_4	95c4ee83-daa0-4f0d-9caf-8ab1651fda07	ecoli	404	E. coli	2018	2663	NA	NA	NA	NA	NA	NA	NA	NA	NA	NA	NA	NA	NA	NA	NA	NA	NA	NA	NA	NA	NA	NA	NA	NA	NA	NA	NA	NA	NA	NA	NA	NA	NA	NA	NA	NA	NA	NA	NA	NA	NA	NA
75	95c4ee83-daa0-4f0d-9caf-8ab1651fda07_5	95c4ee83-daa0-4f0d-9caf-8ab1651fda07	ecoli	404	E. coli	2018	2310	NA	NA	NA	NA	NA	NA	NA	NA	NA	NA	NA	NA	NA	NA	NA	NA	NA	NA	NA	NA	NA	NA	NA	NA	NA	NA	NA	NA	NA	NA	NA	NA	NA	NA	NA	NA	NA	NA	NA	NA	NA	NA
48	95c4ee83-daa0-4f0d-9caf-8ab1651fda07_6	95c4ee83-daa0-4f0d-9caf-8ab1651fda07	ecoli	404	E. coli	2018	1538	NA	NA	NA	NA	NA	NA	NA	NA	NA	NA	NA	NA	NA	NA	NA	NA	NA	NA	NA	NA	NA	NA	NA	NA	NA	NA	NA	NA	NA	NA	NA	NA	NA	NA	NA	NA	NA	NA	NA	NA	NA	NA
63	95e67933-65ea-4e55-8923-f73f6c3f24df_2	95e67933-65ea-4e55-8923-f73f6c3f24df	kpneumoniae	14	Klebsiella spp.	2018	175757	0	0	0	0	0	0	0	0	0	0	0	0	0	0	0	0	0	0	0	0	0	0	0	0	0	0	0	0	1	1	0	0	0	0	0	0	0	0	0	0	0	0
64	95e67933-65ea-4e55-8923-f73f6c3f24df_3	95e67933-65ea-4e55-8923-f73f6c3f24df	kpneumoniae	14	Klebsiella spp.	2018	4096	NA	NA	NA	NA	NA	NA	NA	NA	NA	NA	NA	NA	NA	NA	NA	NA	NA	NA	NA	NA	NA	NA	NA	NA	NA	NA	NA	NA	NA	NA	NA	NA	NA	NA	NA	NA	NA	NA	NA	NA	NA	NA
193	961b1e33-1499-4759-8571-f261d535ba5b_2	961b1e33-1499-4759-8571-f261d535ba5b	ecoli	12	E. coli	2018	72209	NA	NA	NA	NA	NA	NA	NA	NA	NA	NA	NA	NA	NA	NA	NA	NA	NA	NA	NA	NA	NA	NA	NA	NA	NA	NA	NA	NA	NA	NA	NA	NA	NA	NA	NA	NA	NA	NA	NA	NA	NA	NA
2	9655c98c-c268-463d-a672-0dc8da0a1f8c_2	9655c98c-c268-463d-a672-0dc8da0a1f8c	ecoli	648	E. coli	other	134569	0	0	0	0	0	0	0	0	0	0	0	0	0	0	1	1	1	0	0	1	0	0	0	0	0	0	0	0	0	0	0	0	0	0	0	0	0	0	0	0	0	0
164	9655c98c-c268-463d-a672-0dc8da0a1f8c_3	9655c98c-c268-463d-a672-0dc8da0a1f8c	ecoli	648	E. coli	other	47546	NA	NA	NA	NA	NA	NA	NA	NA	NA	NA	NA	NA	NA	NA	NA	NA	NA	NA	NA	NA	NA	NA	NA	NA	NA	NA	NA	NA	NA	NA	NA	NA	NA	NA	NA	NA	NA	NA	NA	NA	NA	NA
38	9655c98c-c268-463d-a672-0dc8da0a1f8c_4	9655c98c-c268-463d-a672-0dc8da0a1f8c	ecoli	648	E. coli	other	6200	0	0	0	0	0	0	0	0	0	0	0	0	0	0	0	0	0	0	0	0	0	0	0	1	1	1	0	0	0	0	0	0	0	0	0	0	0	0	0	0	0	0
39	9655c98c-c268-463d-a672-0dc8da0a1f8c_5	9655c98c-c268-463d-a672-0dc8da0a1f8c	ecoli	648	E. coli	other	5631	NA	NA	NA	NA	NA	NA	NA	NA	NA	NA	NA	NA	NA	NA	NA	NA	NA	NA	NA	NA	NA	NA	NA	NA	NA	NA	NA	NA	NA	NA	NA	NA	NA	NA	NA	NA	NA	NA	NA	NA	NA	NA
5	9655c98c-c268-463d-a672-0dc8da0a1f8c_6	9655c98c-c268-463d-a672-0dc8da0a1f8c	ecoli	648	E. coli	other	5162	NA	NA	NA	NA	NA	NA	NA	NA	NA	NA	NA	NA	NA	NA	NA	NA	NA	NA	NA	NA	NA	NA	NA	NA	NA	NA	NA	NA	NA	NA	NA	NA	NA	NA	NA	NA	NA	NA	NA	NA	NA	NA
34	9655c98c-c268-463d-a672-0dc8da0a1f8c_7	9655c98c-c268-463d-a672-0dc8da0a1f8c	ecoli	648	E. coli	other	4074	NA	NA	NA	NA	NA	NA	NA	NA	NA	NA	NA	NA	NA	NA	NA	NA	NA	NA	NA	NA	NA	NA	NA	NA	NA	NA	NA	NA	NA	NA	NA	NA	NA	NA	NA	NA	NA	NA	NA	NA	NA	NA
3	9671e925-4f84-49b6-98f1-cf2f8ff84446_2	9671e925-4f84-49b6-98f1-cf2f8ff84446	ecoli	95	E. coli	2009	149187	0	0	0	0	0	0	0	0	0	0	0	0	1	0	0	0	0	0	0	0	0	1	0	1	1	1	1	1	1	1	0	0	0	0	0	0	0	0	1	0	0	1
83	9671e925-4f84-49b6-98f1-cf2f8ff84446_3	9671e925-4f84-49b6-98f1-cf2f8ff84446	ecoli	95	E. coli	2009	40169	NA	NA	NA	NA	NA	NA	NA	NA	NA	NA	NA	NA	NA	NA	NA	NA	NA	NA	NA	NA	NA	NA	NA	NA	NA	NA	NA	NA	NA	NA	NA	NA	NA	NA	NA	NA	NA	NA	NA	NA	NA	NA
91	96fff6cc-b403-4704-a62d-181aec55a1c3_contig_2	96fff6cc-b403-4704-a62d-181aec55a1c3	ecoli	131	E. coli	2018	165142	1	0	0	0	0	0	0	0	0	0	0	0	0	0	1	1	1	0	0	0	0	0	0	0	0	0	0	0	0	0	0	0	0	0	0	0	0	0	0	0	0	0
60	96fff6cc-b403-4704-a62d-181aec55a1c3_contig_3	96fff6cc-b403-4704-a62d-181aec55a1c3	ecoli	131	E. coli	2018	8056	NA	NA	NA	NA	NA	NA	NA	NA	NA	NA	NA	NA	NA	NA	NA	NA	NA	NA	NA	NA	NA	NA	NA	NA	NA	NA	NA	NA	NA	NA	NA	NA	NA	NA	NA	NA	NA	NA	NA	NA	NA	NA
63	971eadc9-3853-4b97-bb34-54a48ea961c7_2	971eadc9-3853-4b97-bb34-54a48ea961c7	kpneumoniae	14	Klebsiella spp.	other	199182	0	0	0	0	0	0	0	0	0	0	0	0	0	0	0	1	0	0	0	0	0	0	0	0	1	1	0	0	0	0	0	0	0	0	0	0	0	0	0	0	0	0
14	971eadc9-3853-4b97-bb34-54a48ea961c7_3	971eadc9-3853-4b97-bb34-54a48ea961c7	kpneumoniae	14	Klebsiella spp.	other	131869	0	0	0	0	0	0	0	0	0	0	0	0	1	0	0	0	0	0	0	0	0	0	0	1	1	1	0	0	0	0	0	0	0	0	0	0	0	0	0	0	0	0
344	971eadc9-3853-4b97-bb34-54a48ea961c7_4	971eadc9-3853-4b97-bb34-54a48ea961c7	kpneumoniae	14	Klebsiella spp.	other	6471	NA	NA	NA	NA	NA	NA	NA	NA	NA	NA	NA	NA	NA	NA	NA	NA	NA	NA	NA	NA	NA	NA	NA	NA	NA	NA	NA	NA	NA	NA	NA	NA	NA	NA	NA	NA	NA	NA	NA	NA	NA	NA
64	971eadc9-3853-4b97-bb34-54a48ea961c7_5	971eadc9-3853-4b97-bb34-54a48ea961c7	kpneumoniae	14	Klebsiella spp.	other	4097	NA	NA	NA	NA	NA	NA	NA	NA	NA	NA	NA	NA	NA	NA	NA	NA	NA	NA	NA	NA	NA	NA	NA	NA	NA	NA	NA	NA	NA	NA	NA	NA	NA	NA	NA	NA	NA	NA	NA	NA	NA	NA
30	971eadc9-3853-4b97-bb34-54a48ea961c7_6	971eadc9-3853-4b97-bb34-54a48ea961c7	kpneumoniae	14	Klebsiella spp.	other	3220	NA	NA	NA	NA	NA	NA	NA	NA	NA	NA	NA	NA	NA	NA	NA	NA	NA	NA	NA	NA	NA	NA	NA	NA	NA	NA	NA	NA	NA	NA	NA	NA	NA	NA	NA	NA	NA	NA	NA	NA	NA	NA
54	975d05d7-665e-4fcc-b438-5c84505bfb09_2	975d05d7-665e-4fcc-b438-5c84505bfb09	ecoli	95	E. coli	other	92669	0	0	0	0	0	0	0	0	0	0	0	0	0	0	0	0	0	0	0	0	0	0	0	1	0	0	0	0	0	0	0	0	0	0	0	0	0	0	0	0	0	0
345	975d05d7-665e-4fcc-b438-5c84505bfb09_3	975d05d7-665e-4fcc-b438-5c84505bfb09	ecoli	95	E. coli	other	6747	NA	NA	NA	NA	NA	NA	NA	NA	NA	NA	NA	NA	NA	NA	NA	NA	NA	NA	NA	NA	NA	NA	NA	NA	NA	NA	NA	NA	NA	NA	NA	NA	NA	NA	NA	NA	NA	NA	NA	NA	NA	NA
5	975d05d7-665e-4fcc-b438-5c84505bfb09_4	975d05d7-665e-4fcc-b438-5c84505bfb09	ecoli	95	E. coli	other	5164	NA	NA	NA	NA	NA	NA	NA	NA	NA	NA	NA	NA	NA	NA	NA	NA	NA	NA	NA	NA	NA	NA	NA	NA	NA	NA	NA	NA	NA	NA	NA	NA	NA	NA	NA	NA	NA	NA	NA	NA	NA	NA
162	975d05d7-665e-4fcc-b438-5c84505bfb09_5	975d05d7-665e-4fcc-b438-5c84505bfb09	ecoli	95	E. coli	other	5153	NA	NA	NA	NA	NA	NA	NA	NA	NA	NA	NA	NA	NA	NA	NA	NA	NA	NA	NA	NA	NA	NA	NA	NA	NA	NA	NA	NA	NA	NA	NA	NA	NA	NA	NA	NA	NA	NA	NA	NA	NA	NA
229	975d05d7-665e-4fcc-b438-5c84505bfb09_6	975d05d7-665e-4fcc-b438-5c84505bfb09	ecoli	95	E. coli	other	4237	NA	NA	NA	NA	NA	NA	NA	NA	NA	NA	NA	NA	NA	NA	NA	NA	NA	NA	NA	NA	NA	NA	NA	NA	NA	NA	NA	NA	NA	NA	NA	NA	NA	NA	NA	NA	NA	NA	NA	NA	NA	NA
346	975d05d7-665e-4fcc-b438-5c84505bfb09_7	975d05d7-665e-4fcc-b438-5c84505bfb09	ecoli	95	E. coli	other	3598	NA	NA	NA	NA	NA	NA	NA	NA	NA	NA	NA	NA	NA	NA	NA	NA	NA	NA	NA	NA	NA	NA	NA	NA	NA	NA	NA	NA	NA	NA	NA	NA	NA	NA	NA	NA	NA	NA	NA	NA	NA	NA
82	975d05d7-665e-4fcc-b438-5c84505bfb09_8	975d05d7-665e-4fcc-b438-5c84505bfb09	ecoli	95	E. coli	other	3171	NA	NA	NA	NA	NA	NA	NA	NA	NA	NA	NA	NA	NA	NA	NA	NA	NA	NA	NA	NA	NA	NA	NA	NA	NA	NA	NA	NA	NA	NA	NA	NA	NA	NA	NA	NA	NA	NA	NA	NA	NA	NA
43	975d05d7-665e-4fcc-b438-5c84505bfb09_9	975d05d7-665e-4fcc-b438-5c84505bfb09	ecoli	95	E. coli	other	1552	NA	NA	NA	NA	NA	NA	NA	NA	NA	NA	NA	NA	NA	NA	NA	NA	NA	NA	NA	NA	NA	NA	NA	NA	NA	NA	NA	NA	NA	NA	NA	NA	NA	NA	NA	NA	NA	NA	NA	NA	NA	NA
63	97a209cb-53c0-48c1-8816-b98b4e9ea3c5_2	97a209cb-53c0-48c1-8816-b98b4e9ea3c5	kpneumoniae	189	Klebsiella spp.	2009	200099	0	0	0	0	0	0	0	0	0	0	0	0	0	0	0	0	0	0	0	0	0	0	0	0	0	0	0	0	0	0	0	0	0	0	0	0	0	0	0	0	0	0
347	97a209cb-53c0-48c1-8816-b98b4e9ea3c5_3	97a209cb-53c0-48c1-8816-b98b4e9ea3c5	kpneumoniae	189	Klebsiella spp.	2009	4711	NA	NA	NA	NA	NA	NA	NA	NA	NA	NA	NA	NA	NA	NA	NA	NA	NA	NA	NA	NA	NA	NA	NA	NA	NA	NA	NA	NA	NA	NA	NA	NA	NA	NA	NA	NA	NA	NA	NA	NA	NA	NA
1	98913108-351b-4d32-810e-408d3d4a918e_2	98913108-351b-4d32-810e-408d3d4a918e	ecoli	12	E. coli	2018	110502	0	0	0	0	0	0	0	0	0	0	0	0	1	0	0	0	0	0	0	0	0	0	0	0	0	0	0	0	0	0	0	0	0	0	0	0	0	0	0	0	0	0
312	98bc79d8-7659-4a5b-8a5d-e936b709aaae_2	98bc79d8-7659-4a5b-8a5d-e936b709aaae	senterica	-	other	2018	9293	NA	NA	NA	NA	NA	NA	NA	NA	NA	NA	NA	NA	NA	NA	NA	NA	NA	NA	NA	NA	NA	NA	NA	NA	NA	NA	NA	NA	NA	NA	NA	NA	NA	NA	NA	NA	NA	NA	NA	NA	NA	NA
2	99051ff4-3425-4c50-905e-c3e51b97ce79_2	99051ff4-3425-4c50-905e-c3e51b97ce79	ecoli	73	E. coli	2009	83199	1	0	0	0	0	0	0	0	0	0	0	0	0	0	0	0	0	0	0	0	0	0	0	0	0	0	0	0	0	0	0	0	0	0	0	0	0	0	0	0	0	0
32	99051ff4-3425-4c50-905e-c3e51b97ce79_3	99051ff4-3425-4c50-905e-c3e51b97ce79	ecoli	73	E. coli	2009	71899	NA	NA	NA	NA	NA	NA	NA	NA	NA	NA	NA	NA	NA	NA	NA	NA	NA	NA	NA	NA	NA	NA	NA	NA	NA	NA	NA	NA	NA	NA	NA	NA	NA	NA	NA	NA	NA	NA	NA	NA	NA	NA
208	99051ff4-3425-4c50-905e-c3e51b97ce79_4	99051ff4-3425-4c50-905e-c3e51b97ce79	ecoli	73	E. coli	2009	3372	NA	NA	NA	NA	NA	NA	NA	NA	NA	NA	NA	NA	NA	NA	NA	NA	NA	NA	NA	NA	NA	NA	NA	NA	NA	NA	NA	NA	NA	NA	NA	NA	NA	NA	NA	NA	NA	NA	NA	NA	NA	NA
348	99f155ea-70ce-42f3-857c-1c26c31b7c77_2	99f155ea-70ce-42f3-857c-1c26c31b7c77	ecoli	372	E. coli	2009	142545	NA	NA	NA	NA	NA	NA	NA	NA	NA	NA	NA	NA	NA	NA	NA	NA	NA	NA	NA	NA	NA	NA	NA	NA	NA	NA	NA	NA	NA	NA	NA	NA	NA	NA	NA	NA	NA	NA	NA	NA	NA	NA
3	9aa2ccf2-ba1e-47af-b5c6-a80519b35cbb_2	9aa2ccf2-ba1e-47af-b5c6-a80519b35cbb	ecoli	131	E. coli	other	147781	0	0	0	0	0	0	0	0	0	0	0	0	1	0	0	0	0	0	0	0	0	1	0	0	0	0	0	0	0	0	0	0	0	0	0	0	0	0	1	0	0	1
43	9aa2ccf2-ba1e-47af-b5c6-a80519b35cbb_3	9aa2ccf2-ba1e-47af-b5c6-a80519b35cbb	ecoli	131	E. coli	other	1552	NA	NA	NA	NA	NA	NA	NA	NA	NA	NA	NA	NA	NA	NA	NA	NA	NA	NA	NA	NA	NA	NA	NA	NA	NA	NA	NA	NA	NA	NA	NA	NA	NA	NA	NA	NA	NA	NA	NA	NA	NA	NA
189	9b2c84bb-5207-4c47-a24a-e51647299eda_2	9b2c84bb-5207-4c47-a24a-e51647299eda	ecoli	141	E. coli	2018	4315	NA	NA	NA	NA	NA	NA	NA	NA	NA	NA	NA	NA	NA	NA	NA	NA	NA	NA	NA	NA	NA	NA	NA	NA	NA	NA	NA	NA	NA	NA	NA	NA	NA	NA	NA	NA	NA	NA	NA	NA	NA	NA
82	9b2c84bb-5207-4c47-a24a-e51647299eda_3	9b2c84bb-5207-4c47-a24a-e51647299eda	ecoli	141	E. coli	2018	3160	NA	NA	NA	NA	NA	NA	NA	NA	NA	NA	NA	NA	NA	NA	NA	NA	NA	NA	NA	NA	NA	NA	NA	NA	NA	NA	NA	NA	NA	NA	NA	NA	NA	NA	NA	NA	NA	NA	NA	NA	NA	NA
63	9b523400-f543-4811-8b3c-fa821ef85365_2	9b523400-f543-4811-8b3c-fa821ef85365	kpneumoniae	48	Klebsiella spp.	other	161560	0	0	0	0	0	0	0	0	0	0	0	0	0	0	0	1	1	0	0	0	0	0	0	0	0	0	1	1	1	1	0	0	0	0	0	0	0	0	0	0	0	0
349	9b523400-f543-4811-8b3c-fa821ef85365_3	9b523400-f543-4811-8b3c-fa821ef85365	kpneumoniae	48	Klebsiella spp.	other	44617	0	0	0	0	0	0	0	0	0	0	0	0	1	0	0	0	0	0	0	0	0	0	0	1	1	1	0	0	0	0	0	0	0	0	0	0	0	0	0	0	0	0
350	9b523400-f543-4811-8b3c-fa821ef85365_4	9b523400-f543-4811-8b3c-fa821ef85365	kpneumoniae	48	Klebsiella spp.	other	3939	NA	NA	NA	NA	NA	NA	NA	NA	NA	NA	NA	NA	NA	NA	NA	NA	NA	NA	NA	NA	NA	NA	NA	NA	NA	NA	NA	NA	NA	NA	NA	NA	NA	NA	NA	NA	NA	NA	NA	NA	NA	NA
312	9c531bec-bd06-417e-a57b-1cf0a03504dd_2	9c531bec-bd06-417e-a57b-1cf0a03504dd	cronobacter	-	other	2018	9294	NA	NA	NA	NA	NA	NA	NA	NA	NA	NA	NA	NA	NA	NA	NA	NA	NA	NA	NA	NA	NA	NA	NA	NA	NA	NA	NA	NA	NA	NA	NA	NA	NA	NA	NA	NA	NA	NA	NA	NA	NA	NA
7	9cb5951f-dc2e-48e0-9c38-7a1b5a20570f_2	9cb5951f-dc2e-48e0-9c38-7a1b5a20570f	ecoli	10	E. coli	2009	102665	0	0	0	0	0	0	0	0	0	0	0	0	1	0	0	0	0	0	0	0	0	0	0	0	0	0	0	0	0	0	0	0	0	0	0	0	0	0	0	0	0	0
232	9cb5951f-dc2e-48e0-9c38-7a1b5a20570f_3	9cb5951f-dc2e-48e0-9c38-7a1b5a20570f	ecoli	10	E. coli	2009	83593	0	0	0	0	0	0	0	0	0	0	0	0	0	0	0	0	0	0	0	0	0	0	0	0	0	0	0	0	0	0	0	0	0	0	0	0	0	0	0	0	0	0
212	9cb5951f-dc2e-48e0-9c38-7a1b5a20570f_4	9cb5951f-dc2e-48e0-9c38-7a1b5a20570f	ecoli	10	E. coli	2009	32330	NA	NA	NA	NA	NA	NA	NA	NA	NA	NA	NA	NA	NA	NA	NA	NA	NA	NA	NA	NA	NA	NA	NA	NA	NA	NA	NA	NA	NA	NA	NA	NA	NA	NA	NA	NA	NA	NA	NA	NA	NA	NA
351	9cb5951f-dc2e-48e0-9c38-7a1b5a20570f_5	9cb5951f-dc2e-48e0-9c38-7a1b5a20570f	ecoli	10	E. coli	2009	7235	NA	NA	NA	NA	NA	NA	NA	NA	NA	NA	NA	NA	NA	NA	NA	NA	NA	NA	NA	NA	NA	NA	NA	NA	NA	NA	NA	NA	NA	NA	NA	NA	NA	NA	NA	NA	NA	NA	NA	NA	NA	NA
37	9cb5951f-dc2e-48e0-9c38-7a1b5a20570f_6	9cb5951f-dc2e-48e0-9c38-7a1b5a20570f	ecoli	10	E. coli	2009	5689	NA	NA	NA	NA	NA	NA	NA	NA	NA	NA	NA	NA	NA	NA	NA	NA	NA	NA	NA	NA	NA	NA	NA	NA	NA	NA	NA	NA	NA	NA	NA	NA	NA	NA	NA	NA	NA	NA	NA	NA	NA	NA
34	9cb5951f-dc2e-48e0-9c38-7a1b5a20570f_7	9cb5951f-dc2e-48e0-9c38-7a1b5a20570f	ecoli	10	E. coli	2009	4067	NA	NA	NA	NA	NA	NA	NA	NA	NA	NA	NA	NA	NA	NA	NA	NA	NA	NA	NA	NA	NA	NA	NA	NA	NA	NA	NA	NA	NA	NA	NA	NA	NA	NA	NA	NA	NA	NA	NA	NA	NA	NA
352	9cb5951f-dc2e-48e0-9c38-7a1b5a20570f_8	9cb5951f-dc2e-48e0-9c38-7a1b5a20570f	ecoli	10	E. coli	2009	2337	NA	NA	NA	NA	NA	NA	NA	NA	NA	NA	NA	NA	NA	NA	NA	NA	NA	NA	NA	NA	NA	NA	NA	NA	NA	NA	NA	NA	NA	NA	NA	NA	NA	NA	NA	NA	NA	NA	NA	NA	NA	NA
353	9cb5951f-dc2e-48e0-9c38-7a1b5a20570f_9	9cb5951f-dc2e-48e0-9c38-7a1b5a20570f	ecoli	10	E. coli	2009	2046	NA	NA	NA	NA	NA	NA	NA	NA	NA	NA	NA	NA	NA	NA	NA	NA	NA	NA	NA	NA	NA	NA	NA	NA	NA	NA	NA	NA	NA	NA	NA	NA	NA	NA	NA	NA	NA	NA	NA	NA	NA	NA
34	9ceb2922-7f75-487f-9783-47d90351bd77_2	9ceb2922-7f75-487f-9783-47d90351bd77	ecoli	69	E. coli	2009	4082	NA	NA	NA	NA	NA	NA	NA	NA	NA	NA	NA	NA	NA	NA	NA	NA	NA	NA	NA	NA	NA	NA	NA	NA	NA	NA	NA	NA	NA	NA	NA	NA	NA	NA	NA	NA	NA	NA	NA	NA	NA	NA
54	9d92c4ea-63e8-47e5-9c5b-47849367dd79_2	9d92c4ea-63e8-47e5-9c5b-47849367dd79	ecoli	73	E. coli	2009	75859	NA	NA	NA	NA	NA	NA	NA	NA	NA	NA	NA	NA	NA	NA	NA	NA	NA	NA	NA	NA	NA	NA	NA	NA	NA	NA	NA	NA	NA	NA	NA	NA	NA	NA	NA	NA	NA	NA	NA	NA	NA	NA
166	9d92c4ea-63e8-47e5-9c5b-47849367dd79_3	9d92c4ea-63e8-47e5-9c5b-47849367dd79	ecoli	73	E. coli	2009	29140	0	0	0	0	0	0	0	0	0	0	0	0	1	0	0	0	0	0	0	0	0	0	0	0	0	0	0	0	0	0	0	0	0	0	0	0	0	0	0	0	0	0
82	9d92c4ea-63e8-47e5-9c5b-47849367dd79_4	9d92c4ea-63e8-47e5-9c5b-47849367dd79	ecoli	73	E. coli	2009	3173	NA	NA	NA	NA	NA	NA	NA	NA	NA	NA	NA	NA	NA	NA	NA	NA	NA	NA	NA	NA	NA	NA	NA	NA	NA	NA	NA	NA	NA	NA	NA	NA	NA	NA	NA	NA	NA	NA	NA	NA	NA	NA
13	9e7af408-eafe-49cb-9c8c-efd39d997418_2	9e7af408-eafe-49cb-9c8c-efd39d997418	kpneumoniae	490	Klebsiella spp.	other	228033	0	0	0	0	0	0	0	0	0	0	0	0	0	0	0	0	0	0	0	0	0	0	0	0	0	0	0	0	0	0	0	0	0	0	0	0	0	0	0	0	0	0
14	9e7af408-eafe-49cb-9c8c-efd39d997418_3	9e7af408-eafe-49cb-9c8c-efd39d997418	kpneumoniae	490	Klebsiella spp.	other	140144	0	0	0	0	0	0	0	0	0	0	0	0	1	0	0	0	0	0	0	0	0	0	0	1	1	1	0	0	0	0	0	0	0	0	0	0	0	0	0	0	0	0
274	9e7af408-eafe-49cb-9c8c-efd39d997418_4	9e7af408-eafe-49cb-9c8c-efd39d997418	kpneumoniae	490	Klebsiella spp.	other	52762	NA	NA	NA	NA	NA	NA	NA	NA	NA	NA	NA	NA	NA	NA	NA	NA	NA	NA	NA	NA	NA	NA	NA	NA	NA	NA	NA	NA	NA	NA	NA	NA	NA	NA	NA	NA	NA	NA	NA	NA	NA	NA
16	9e7af408-eafe-49cb-9c8c-efd39d997418_5	9e7af408-eafe-49cb-9c8c-efd39d997418	kpneumoniae	490	Klebsiella spp.	other	9553	NA	NA	NA	NA	NA	NA	NA	NA	NA	NA	NA	NA	NA	NA	NA	NA	NA	NA	NA	NA	NA	NA	NA	NA	NA	NA	NA	NA	NA	NA	NA	NA	NA	NA	NA	NA	NA	NA	NA	NA	NA	NA
150	9e7af408-eafe-49cb-9c8c-efd39d997418_6	9e7af408-eafe-49cb-9c8c-efd39d997418	kpneumoniae	490	Klebsiella spp.	other	7488	NA	NA	NA	NA	NA	NA	NA	NA	NA	NA	NA	NA	NA	NA	NA	NA	NA	NA	NA	NA	NA	NA	NA	NA	NA	NA	NA	NA	NA	NA	NA	NA	NA	NA	NA	NA	NA	NA	NA	NA	NA	NA
205	9e7af408-eafe-49cb-9c8c-efd39d997418_7	9e7af408-eafe-49cb-9c8c-efd39d997418	kpneumoniae	490	Klebsiella spp.	other	6983	NA	NA	NA	NA	NA	NA	NA	NA	NA	NA	NA	NA	NA	NA	NA	NA	NA	NA	NA	NA	NA	NA	NA	NA	NA	NA	NA	NA	NA	NA	NA	NA	NA	NA	NA	NA	NA	NA	NA	NA	NA	NA
30	9e7af408-eafe-49cb-9c8c-efd39d997418_8	9e7af408-eafe-49cb-9c8c-efd39d997418	kpneumoniae	490	Klebsiella spp.	other	3223	NA	NA	NA	NA	NA	NA	NA	NA	NA	NA	NA	NA	NA	NA	NA	NA	NA	NA	NA	NA	NA	NA	NA	NA	NA	NA	NA	NA	NA	NA	NA	NA	NA	NA	NA	NA	NA	NA	NA	NA	NA	NA
76	9e7af408-eafe-49cb-9c8c-efd39d997418_9	9e7af408-eafe-49cb-9c8c-efd39d997418	kpneumoniae	490	Klebsiella spp.	other	1697	NA	NA	NA	NA	NA	NA	NA	NA	NA	NA	NA	NA	NA	NA	NA	NA	NA	NA	NA	NA	NA	NA	NA	NA	NA	NA	NA	NA	NA	NA	NA	NA	NA	NA	NA	NA	NA	NA	NA	NA	NA	NA
12	9e8fa529-12ba-46d3-991e-51520a27df0b_2	9e8fa529-12ba-46d3-991e-51520a27df0b	ecoli	73	E. coli	2018	113696	1	0	0	0	0	0	0	0	0	0	0	0	0	0	0	1	1	0	0	0	0	0	0	0	0	0	0	0	0	1	0	0	0	0	0	0	0	0	0	0	0	0
354	9e8fa529-12ba-46d3-991e-51520a27df0b_3	9e8fa529-12ba-46d3-991e-51520a27df0b	ecoli	73	E. coli	2018	44656	NA	NA	NA	NA	NA	NA	NA	NA	NA	NA	NA	NA	NA	NA	NA	NA	NA	NA	NA	NA	NA	NA	NA	NA	NA	NA	NA	NA	NA	NA	NA	NA	NA	NA	NA	NA	NA	NA	NA	NA	NA	NA
355	9f11178b-e453-4426-a331-349ff43b6b3d_2	9f11178b-e453-4426-a331-349ff43b6b3d	ecoli	2076	E. coli	2018	113848	0	0	0	0	0	0	0	0	0	0	0	0	0	0	0	1	1	0	0	0	0	0	0	0	0	0	1	1	1	1	0	0	0	0	0	0	0	0	0	0	0	0
356	9f11178b-e453-4426-a331-349ff43b6b3d_3	9f11178b-e453-4426-a331-349ff43b6b3d	ecoli	2076	E. coli	2018	88221	0	0	0	0	0	0	0	0	0	0	0	0	0	0	0	0	0	0	0	0	0	0	0	0	0	0	0	0	0	0	0	0	0	0	0	0	0	0	0	0	0	0
164	9f11178b-e453-4426-a331-349ff43b6b3d_4	9f11178b-e453-4426-a331-349ff43b6b3d	ecoli	2076	E. coli	2018	48182	NA	NA	NA	NA	NA	NA	NA	NA	NA	NA	NA	NA	NA	NA	NA	NA	NA	NA	NA	NA	NA	NA	NA	NA	NA	NA	NA	NA	NA	NA	NA	NA	NA	NA	NA	NA	NA	NA	NA	NA	NA	NA
4	9f11178b-e453-4426-a331-349ff43b6b3d_5	9f11178b-e453-4426-a331-349ff43b6b3d	ecoli	2076	E. coli	2018	28508	NA	NA	NA	NA	NA	NA	NA	NA	NA	NA	NA	NA	NA	NA	NA	NA	NA	NA	NA	NA	NA	NA	NA	NA	NA	NA	NA	NA	NA	NA	NA	NA	NA	NA	NA	NA	NA	NA	NA	NA	NA	NA
357	9f11178b-e453-4426-a331-349ff43b6b3d_6	9f11178b-e453-4426-a331-349ff43b6b3d	ecoli	2076	E. coli	2018	5049	NA	NA	NA	NA	NA	NA	NA	NA	NA	NA	NA	NA	NA	NA	NA	NA	NA	NA	NA	NA	NA	NA	NA	NA	NA	NA	NA	NA	NA	NA	NA	NA	NA	NA	NA	NA	NA	NA	NA	NA	NA	NA
34	9f11178b-e453-4426-a331-349ff43b6b3d_7	9f11178b-e453-4426-a331-349ff43b6b3d	ecoli	2076	E. coli	2018	4074	NA	NA	NA	NA	NA	NA	NA	NA	NA	NA	NA	NA	NA	NA	NA	NA	NA	NA	NA	NA	NA	NA	NA	NA	NA	NA	NA	NA	NA	NA	NA	NA	NA	NA	NA	NA	NA	NA	NA	NA	NA	NA
358	9f11178b-e453-4426-a331-349ff43b6b3d_8	9f11178b-e453-4426-a331-349ff43b6b3d	ecoli	2076	E. coli	2018	3731	0	0	0	0	0	0	0	0	0	0	0	0	1	0	0	0	0	0	0	0	0	0	0	0	0	0	0	0	0	0	0	0	0	0	0	0	0	0	0	0	0	0
1	9f549b3e-45c5-4952-b42d-bd58848dd6f2_2	9f549b3e-45c5-4952-b42d-bd58848dd6f2	ecoli	404	E. coli	2009	114201	1	0	0	0	0	0	0	0	0	0	0	0	0	0	0	0	0	0	0	0	0	0	0	0	0	0	0	0	0	0	0	0	0	0	0	0	0	0	0	0	0	0
359	9f549b3e-45c5-4952-b42d-bd58848dd6f2_3	9f549b3e-45c5-4952-b42d-bd58848dd6f2	ecoli	404	E. coli	2009	53309	0	0	0	0	0	0	0	0	0	0	0	0	1	0	0	0	0	0	0	0	0	0	0	1	0	0	0	0	0	0	0	0	0	0	0	0	0	0	0	0	0	0
1	9f69a029-5688-4b99-8812-28826ca46a44_2	9f69a029-5688-4b99-8812-28826ca46a44	ecoli	929	E. coli	other	112660	1	0	0	0	0	0	0	0	0	0	0	0	0	0	0	0	0	0	0	0	0	0	0	0	0	0	0	0	0	0	0	0	0	0	0	0	0	0	0	0	0	0
1	9f967ade-26aa-4fdc-a408-1d910f1d43b8_2	9f967ade-26aa-4fdc-a408-1d910f1d43b8	ecoli	95	E. coli	2018	114229	1	0	0	0	0	0	0	0	0	0	0	0	0	0	0	0	0	0	0	0	0	0	0	0	0	0	0	0	0	0	0	0	0	0	0	0	0	0	0	0	0	0
164	9f967ade-26aa-4fdc-a408-1d910f1d43b8_3	9f967ade-26aa-4fdc-a408-1d910f1d43b8	ecoli	95	E. coli	2018	49278	0	0	0	0	0	0	0	0	0	0	0	0	1	0	0	0	0	0	0	0	0	0	0	0	0	0	0	0	0	0	0	0	0	0	0	0	0	0	0	0	0	0
39	9f967ade-26aa-4fdc-a408-1d910f1d43b8_4	9f967ade-26aa-4fdc-a408-1d910f1d43b8	ecoli	95	E. coli	2018	5631	NA	NA	NA	NA	NA	NA	NA	NA	NA	NA	NA	NA	NA	NA	NA	NA	NA	NA	NA	NA	NA	NA	NA	NA	NA	NA	NA	NA	NA	NA	NA	NA	NA	NA	NA	NA	NA	NA	NA	NA	NA	NA
219	9f967ade-26aa-4fdc-a408-1d910f1d43b8_5	9f967ade-26aa-4fdc-a408-1d910f1d43b8	ecoli	95	E. coli	2018	5210	NA	NA	NA	NA	NA	NA	NA	NA	NA	NA	NA	NA	NA	NA	NA	NA	NA	NA	NA	NA	NA	NA	NA	NA	NA	NA	NA	NA	NA	NA	NA	NA	NA	NA	NA	NA	NA	NA	NA	NA	NA	NA
13	9f9a4969-9fea-4af3-a2b4-53fdbcba8212_2	9f9a4969-9fea-4af3-a2b4-53fdbcba8212	kpneumoniae	490	Klebsiella spp.	other	224349	0	0	0	0	0	0	0	0	0	0	0	0	0	0	0	0	0	0	0	0	0	0	0	0	0	0	0	0	0	0	0	0	0	0	0	0	0	0	0	0	0	0
14	9f9a4969-9fea-4af3-a2b4-53fdbcba8212_3	9f9a4969-9fea-4af3-a2b4-53fdbcba8212	kpneumoniae	490	Klebsiella spp.	other	112054	0	0	0	0	0	0	0	0	0	0	0	0	0	0	0	0	0	0	0	0	0	0	0	0	0	0	0	0	0	0	0	0	0	0	0	0	0	0	0	0	0	0
15	9f9a4969-9fea-4af3-a2b4-53fdbcba8212_4	9f9a4969-9fea-4af3-a2b4-53fdbcba8212	kpneumoniae	490	Klebsiella spp.	other	15409	NA	NA	NA	NA	NA	NA	NA	NA	NA	NA	NA	NA	NA	NA	NA	NA	NA	NA	NA	NA	NA	NA	NA	NA	NA	NA	NA	NA	NA	NA	NA	NA	NA	NA	NA	NA	NA	NA	NA	NA	NA	NA
360	9f9a4969-9fea-4af3-a2b4-53fdbcba8212_5	9f9a4969-9fea-4af3-a2b4-53fdbcba8212	kpneumoniae	490	Klebsiella spp.	other	10495	NA	NA	NA	NA	NA	NA	NA	NA	NA	NA	NA	NA	NA	NA	NA	NA	NA	NA	NA	NA	NA	NA	NA	NA	NA	NA	NA	NA	NA	NA	NA	NA	NA	NA	NA	NA	NA	NA	NA	NA	NA	NA
16	9f9a4969-9fea-4af3-a2b4-53fdbcba8212_6	9f9a4969-9fea-4af3-a2b4-53fdbcba8212	kpneumoniae	490	Klebsiella spp.	other	9553	NA	NA	NA	NA	NA	NA	NA	NA	NA	NA	NA	NA	NA	NA	NA	NA	NA	NA	NA	NA	NA	NA	NA	NA	NA	NA	NA	NA	NA	NA	NA	NA	NA	NA	NA	NA	NA	NA	NA	NA	NA	NA
34	a0073deb-0f85-4bbe-91da-55414cd2671f_10	a0073deb-0f85-4bbe-91da-55414cd2671f	ecoli	59	E. coli	2018	4072	NA	NA	NA	NA	NA	NA	NA	NA	NA	NA	NA	NA	NA	NA	NA	NA	NA	NA	NA	NA	NA	NA	NA	NA	NA	NA	NA	NA	NA	NA	NA	NA	NA	NA	NA	NA	NA	NA	NA	NA	NA	NA
92	a0073deb-0f85-4bbe-91da-55414cd2671f_11	a0073deb-0f85-4bbe-91da-55414cd2671f	ecoli	59	E. coli	2018	2089	NA	NA	NA	NA	NA	NA	NA	NA	NA	NA	NA	NA	NA	NA	NA	NA	NA	NA	NA	NA	NA	NA	NA	NA	NA	NA	NA	NA	NA	NA	NA	NA	NA	NA	NA	NA	NA	NA	NA	NA	NA	NA
43	a0073deb-0f85-4bbe-91da-55414cd2671f_12	a0073deb-0f85-4bbe-91da-55414cd2671f	ecoli	59	E. coli	2018	1552	NA	NA	NA	NA	NA	NA	NA	NA	NA	NA	NA	NA	NA	NA	NA	NA	NA	NA	NA	NA	NA	NA	NA	NA	NA	NA	NA	NA	NA	NA	NA	NA	NA	NA	NA	NA	NA	NA	NA	NA	NA	NA
7	a0073deb-0f85-4bbe-91da-55414cd2671f_2	a0073deb-0f85-4bbe-91da-55414cd2671f	ecoli	59	E. coli	2018	95012	NA	NA	NA	NA	NA	NA	NA	NA	NA	NA	NA	NA	NA	NA	NA	NA	NA	NA	NA	NA	NA	NA	NA	NA	NA	NA	NA	NA	NA	NA	NA	NA	NA	NA	NA	NA	NA	NA	NA	NA	NA	NA
1	a0073deb-0f85-4bbe-91da-55414cd2671f_3	a0073deb-0f85-4bbe-91da-55414cd2671f	ecoli	59	E. coli	2018	94554	1	0	0	0	0	0	0	0	0	0	0	0	0	0	0	0	0	0	0	0	0	0	0	0	0	0	0	0	0	0	0	0	0	0	0	0	0	0	0	0	0	0
302	a0073deb-0f85-4bbe-91da-55414cd2671f_4	a0073deb-0f85-4bbe-91da-55414cd2671f	ecoli	59	E. coli	2018	57987	NA	NA	NA	NA	NA	NA	NA	NA	NA	NA	NA	NA	NA	NA	NA	NA	NA	NA	NA	NA	NA	NA	NA	NA	NA	NA	NA	NA	NA	NA	NA	NA	NA	NA	NA	NA	NA	NA	NA	NA	NA	NA
164	a0073deb-0f85-4bbe-91da-55414cd2671f_5	a0073deb-0f85-4bbe-91da-55414cd2671f	ecoli	59	E. coli	2018	55264	0	0	0	0	0	0	0	0	0	0	0	0	1	0	0	0	0	0	0	0	0	0	0	0	0	0	0	0	0	0	0	0	0	0	0	0	0	0	0	0	0	0
4	a0073deb-0f85-4bbe-91da-55414cd2671f_6	a0073deb-0f85-4bbe-91da-55414cd2671f	ecoli	59	E. coli	2018	30679	NA	NA	NA	NA	NA	NA	NA	NA	NA	NA	NA	NA	NA	NA	NA	NA	NA	NA	NA	NA	NA	NA	NA	NA	NA	NA	NA	NA	NA	NA	NA	NA	NA	NA	NA	NA	NA	NA	NA	NA	NA	NA
111	a0073deb-0f85-4bbe-91da-55414cd2671f_7	a0073deb-0f85-4bbe-91da-55414cd2671f	ecoli	59	E. coli	2018	7462	NA	NA	NA	NA	NA	NA	NA	NA	NA	NA	NA	NA	NA	NA	NA	NA	NA	NA	NA	NA	NA	NA	NA	NA	NA	NA	NA	NA	NA	NA	NA	NA	NA	NA	NA	NA	NA	NA	NA	NA	NA	NA
39	a0073deb-0f85-4bbe-91da-55414cd2671f_8	a0073deb-0f85-4bbe-91da-55414cd2671f	ecoli	59	E. coli	2018	5652	NA	NA	NA	NA	NA	NA	NA	NA	NA	NA	NA	NA	NA	NA	NA	NA	NA	NA	NA	NA	NA	NA	NA	NA	NA	NA	NA	NA	NA	NA	NA	NA	NA	NA	NA	NA	NA	NA	NA	NA	NA	NA
5	a0073deb-0f85-4bbe-91da-55414cd2671f_9	a0073deb-0f85-4bbe-91da-55414cd2671f	ecoli	59	E. coli	2018	5165	NA	NA	NA	NA	NA	NA	NA	NA	NA	NA	NA	NA	NA	NA	NA	NA	NA	NA	NA	NA	NA	NA	NA	NA	NA	NA	NA	NA	NA	NA	NA	NA	NA	NA	NA	NA	NA	NA	NA	NA	NA	NA
12	a027d671-f179-42ce-88ed-c63fb30eff77_2	a027d671-f179-42ce-88ed-c63fb30eff77	ecoli	73	E. coli	2018	154173	1	0	0	0	0	0	0	0	0	0	0	0	1	0	1	1	1	1	1	0	0	0	0	1	1	1	0	0	0	0	0	0	0	0	0	0	0	0	0	0	0	0
56	a027d671-f179-42ce-88ed-c63fb30eff77_3	a027d671-f179-42ce-88ed-c63fb30eff77	ecoli	73	E. coli	2018	8274	0	0	0	0	0	0	0	0	0	0	0	0	1	0	0	0	0	0	0	0	0	0	0	0	0	0	0	0	0	0	0	0	0	0	0	0	0	0	0	0	0	0
77	a027d671-f179-42ce-88ed-c63fb30eff77_4	a027d671-f179-42ce-88ed-c63fb30eff77	ecoli	73	E. coli	2018	6993	NA	NA	NA	NA	NA	NA	NA	NA	NA	NA	NA	NA	NA	NA	NA	NA	NA	NA	NA	NA	NA	NA	NA	NA	NA	NA	NA	NA	NA	NA	NA	NA	NA	NA	NA	NA	NA	NA	NA	NA	NA	NA
3	a0ec7fa1-7432-4f94-8db1-582c3549f363_2	a0ec7fa1-7432-4f94-8db1-582c3549f363	ecoli	95	E. coli	2018	142355	0	0	0	0	0	0	0	0	0	0	0	0	1	0	0	0	0	0	0	0	0	1	0	0	0	0	0	0	0	0	0	0	0	0	0	0	0	0	1	0	0	1
115	a17e489e-373c-446b-a043-d88b628f418d_2	a17e489e-373c-446b-a043-d88b628f418d	ecoli	10	E. coli	2018	56097	NA	NA	NA	NA	NA	NA	NA	NA	NA	NA	NA	NA	NA	NA	NA	NA	NA	NA	NA	NA	NA	NA	NA	NA	NA	NA	NA	NA	NA	NA	NA	NA	NA	NA	NA	NA	NA	NA	NA	NA	NA	NA
5	a17e489e-373c-446b-a043-d88b628f418d_3	a17e489e-373c-446b-a043-d88b628f418d	ecoli	10	E. coli	2018	4019	NA	NA	NA	NA	NA	NA	NA	NA	NA	NA	NA	NA	NA	NA	NA	NA	NA	NA	NA	NA	NA	NA	NA	NA	NA	NA	NA	NA	NA	NA	NA	NA	NA	NA	NA	NA	NA	NA	NA	NA	NA	NA
208	a17e489e-373c-446b-a043-d88b628f418d_4	a17e489e-373c-446b-a043-d88b628f418d	ecoli	10	E. coli	2018	3373	NA	NA	NA	NA	NA	NA	NA	NA	NA	NA	NA	NA	NA	NA	NA	NA	NA	NA	NA	NA	NA	NA	NA	NA	NA	NA	NA	NA	NA	NA	NA	NA	NA	NA	NA	NA	NA	NA	NA	NA	NA	NA
162	a214edd6-b1f8-4797-b490-fe703bdc5579_2	a214edd6-b1f8-4797-b490-fe703bdc5579	ecoli	73	E. coli	2018	5153	NA	NA	NA	NA	NA	NA	NA	NA	NA	NA	NA	NA	NA	NA	NA	NA	NA	NA	NA	NA	NA	NA	NA	NA	NA	NA	NA	NA	NA	NA	NA	NA	NA	NA	NA	NA	NA	NA	NA	NA	NA	NA
267	a2320c3a-e7a6-4f75-8141-8a918e353bf1_10	a2320c3a-e7a6-4f75-8141-8a918e353bf1	ecoli	95	E. coli	2018	1718	NA	NA	NA	NA	NA	NA	NA	NA	NA	NA	NA	NA	NA	NA	NA	NA	NA	NA	NA	NA	NA	NA	NA	NA	NA	NA	NA	NA	NA	NA	NA	NA	NA	NA	NA	NA	NA	NA	NA	NA	NA	NA
221	a2320c3a-e7a6-4f75-8141-8a918e353bf1_2	a2320c3a-e7a6-4f75-8141-8a918e353bf1	ecoli	95	E. coli	2018	146192	0	0	0	0	0	0	0	0	0	0	0	0	0	0	0	0	0	0	0	0	0	0	1	0	0	0	0	0	0	0	0	0	0	0	0	0	0	0	0	0	0	0
54	a2320c3a-e7a6-4f75-8141-8a918e353bf1_3	a2320c3a-e7a6-4f75-8141-8a918e353bf1	ecoli	95	E. coli	2018	102185	0	0	0	0	0	0	0	0	0	0	0	0	0	0	1	1	1	0	0	0	0	0	0	0	0	0	0	0	0	0	0	0	0	0	0	0	0	0	0	0	0	0
361	a2320c3a-e7a6-4f75-8141-8a918e353bf1_4	a2320c3a-e7a6-4f75-8141-8a918e353bf1	ecoli	95	E. coli	2018	83368	0	0	0	0	0	0	0	0	0	0	0	0	0	0	0	0	0	0	0	0	0	0	0	0	0	0	0	0	0	0	0	0	0	0	0	0	0	0	0	0	0	0
60	a2320c3a-e7a6-4f75-8141-8a918e353bf1_5	a2320c3a-e7a6-4f75-8141-8a918e353bf1	ecoli	95	E. coli	2018	7939	NA	NA	NA	NA	NA	NA	NA	NA	NA	NA	NA	NA	NA	NA	NA	NA	NA	NA	NA	NA	NA	NA	NA	NA	NA	NA	NA	NA	NA	NA	NA	NA	NA	NA	NA	NA	NA	NA	NA	NA	NA	NA
5	a2320c3a-e7a6-4f75-8141-8a918e353bf1_6	a2320c3a-e7a6-4f75-8141-8a918e353bf1	ecoli	95	E. coli	2018	5166	NA	NA	NA	NA	NA	NA	NA	NA	NA	NA	NA	NA	NA	NA	NA	NA	NA	NA	NA	NA	NA	NA	NA	NA	NA	NA	NA	NA	NA	NA	NA	NA	NA	NA	NA	NA	NA	NA	NA	NA	NA	NA
362	a2320c3a-e7a6-4f75-8141-8a918e353bf1_7	a2320c3a-e7a6-4f75-8141-8a918e353bf1	ecoli	95	E. coli	2018	4888	NA	NA	NA	NA	NA	NA	NA	NA	NA	NA	NA	NA	NA	NA	NA	NA	NA	NA	NA	NA	NA	NA	NA	NA	NA	NA	NA	NA	NA	NA	NA	NA	NA	NA	NA	NA	NA	NA	NA	NA	NA	NA
34	a2320c3a-e7a6-4f75-8141-8a918e353bf1_8	a2320c3a-e7a6-4f75-8141-8a918e353bf1	ecoli	95	E. coli	2018	4063	NA	NA	NA	NA	NA	NA	NA	NA	NA	NA	NA	NA	NA	NA	NA	NA	NA	NA	NA	NA	NA	NA	NA	NA	NA	NA	NA	NA	NA	NA	NA	NA	NA	NA	NA	NA	NA	NA	NA	NA	NA	NA
92	a2320c3a-e7a6-4f75-8141-8a918e353bf1_9	a2320c3a-e7a6-4f75-8141-8a918e353bf1	ecoli	95	E. coli	2018	2089	NA	NA	NA	NA	NA	NA	NA	NA	NA	NA	NA	NA	NA	NA	NA	NA	NA	NA	NA	NA	NA	NA	NA	NA	NA	NA	NA	NA	NA	NA	NA	NA	NA	NA	NA	NA	NA	NA	NA	NA	NA	NA
144	a23c7901-89e9-4cf8-bdb2-6d67d1d76ccd_2	a23c7901-89e9-4cf8-bdb2-6d67d1d76ccd	kpneumoniae	29	Klebsiella spp.	other	116832	NA	NA	NA	NA	NA	NA	NA	NA	NA	NA	NA	NA	NA	NA	NA	NA	NA	NA	NA	NA	NA	NA	NA	NA	NA	NA	NA	NA	NA	NA	NA	NA	NA	NA	NA	NA	NA	NA	NA	NA	NA	NA
118	a23c7901-89e9-4cf8-bdb2-6d67d1d76ccd_3	a23c7901-89e9-4cf8-bdb2-6d67d1d76ccd	kpneumoniae	29	Klebsiella spp.	other	8492	NA	NA	NA	NA	NA	NA	NA	NA	NA	NA	NA	NA	NA	NA	NA	NA	NA	NA	NA	NA	NA	NA	NA	NA	NA	NA	NA	NA	NA	NA	NA	NA	NA	NA	NA	NA	NA	NA	NA	NA	NA	NA
363	a2bb3c32-cf6b-48ad-a46d-cb5013be0d81_2	a2bb3c32-cf6b-48ad-a46d-cb5013be0d81	-	-	other	2018	88002	0	0	0	0	0	0	0	0	0	0	0	0	0	0	0	1	1	0	0	0	0	0	0	0	0	0	0	0	0	0	0	0	0	0	0	0	0	0	0	0	0	0
91	a36fa3d6-3e9d-4cce-bf2b-70e4d8165414_2	a36fa3d6-3e9d-4cce-bf2b-70e4d8165414	ecoli	167	E. coli	2018	130747	0	0	0	0	0	0	0	0	0	0	0	0	0	0	1	1	1	0	0	0	0	0	0	0	0	0	0	0	0	0	0	0	0	0	0	0	0	0	0	0	0	0
38	a36fa3d6-3e9d-4cce-bf2b-70e4d8165414_3	a36fa3d6-3e9d-4cce-bf2b-70e4d8165414	ecoli	167	E. coli	2018	6200	0	0	0	0	0	0	0	0	0	0	0	0	0	0	0	0	0	0	0	0	0	0	0	1	1	1	0	0	0	0	0	0	0	0	0	0	0	0	0	0	0	0
364	a36fa3d6-3e9d-4cce-bf2b-70e4d8165414_4	a36fa3d6-3e9d-4cce-bf2b-70e4d8165414	ecoli	167	E. coli	2018	3420	0	0	0	0	0	0	0	0	0	0	0	0	0	0	0	0	0	0	0	0	0	0	0	0	0	0	0	0	0	0	0	0	0	0	0	0	0	0	0	0	0	0
12	a3d9f02a-1937-41db-8af1-df7a1d92f043_2	a3d9f02a-1937-41db-8af1-df7a1d92f043	ecoli	127	E. coli	2018	147520	1	0	0	0	0	0	0	0	0	0	0	0	1	0	0	1	1	0	0	0	0	0	0	0	0	0	0	0	0	1	0	0	0	0	0	0	0	0	0	0	0	0
365	a3d9f02a-1937-41db-8af1-df7a1d92f043_3	a3d9f02a-1937-41db-8af1-df7a1d92f043	ecoli	127	E. coli	2018	12566	NA	NA	NA	NA	NA	NA	NA	NA	NA	NA	NA	NA	NA	NA	NA	NA	NA	NA	NA	NA	NA	NA	NA	NA	NA	NA	NA	NA	NA	NA	NA	NA	NA	NA	NA	NA	NA	NA	NA	NA	NA	NA
366	a4150dc2-44ed-4855-8594-b42aaffd5b22_2	a4150dc2-44ed-4855-8594-b42aaffd5b22	kpneumoniae	29	Klebsiella spp.	2018	216744	0	0	0	0	0	0	0	0	0	0	0	0	0	0	0	0	0	0	0	0	0	0	0	0	0	0	0	0	0	0	0	0	0	0	0	0	0	0	0	0	0	0
367	a4150dc2-44ed-4855-8594-b42aaffd5b22_3	a4150dc2-44ed-4855-8594-b42aaffd5b22	kpneumoniae	29	Klebsiella spp.	2018	97038	NA	NA	NA	NA	NA	NA	NA	NA	NA	NA	NA	NA	NA	NA	NA	NA	NA	NA	NA	NA	NA	NA	NA	NA	NA	NA	NA	NA	NA	NA	NA	NA	NA	NA	NA	NA	NA	NA	NA	NA	NA	NA
3	a44c5aa8-1f9e-402b-afef-d42e1d012a55_2	a44c5aa8-1f9e-402b-afef-d42e1d012a55	ecoli	1882	E. coli	other	137646	0	0	0	0	0	0	0	0	0	0	0	0	1	0	0	0	0	0	0	0	0	1	0	0	0	0	0	0	0	0	0	0	0	0	0	0	0	0	1	0	0	1
3	a558c618-f777-48d4-9b80-4b04f04f4e6e_2	a558c618-f777-48d4-9b80-4b04f04f4e6e	ecoli	95	E. coli	2009	152836	0	0	0	0	0	0	0	0	0	0	0	0	1	0	0	0	0	1	1	1	0	1	0	0	0	0	1	1	1	1	0	0	0	0	0	0	0	0	1	0	0	1
63	a5ed89d8-191d-4bfd-a8aa-3f2f18fd67f8_2	a5ed89d8-191d-4bfd-a8aa-3f2f18fd67f8	kpneumoniae	25	Klebsiella spp.	2018	205594	0	0	0	0	0	0	0	0	0	0	0	0	0	0	0	0	0	0	0	0	0	0	0	0	0	0	0	0	0	0	0	0	0	0	0	0	0	0	0	0	0	0
368	a5ed89d8-191d-4bfd-a8aa-3f2f18fd67f8_3	a5ed89d8-191d-4bfd-a8aa-3f2f18fd67f8	kpneumoniae	25	Klebsiella spp.	2018	3354	NA	NA	NA	NA	NA	NA	NA	NA	NA	NA	NA	NA	NA	NA	NA	NA	NA	NA	NA	NA	NA	NA	NA	NA	NA	NA	NA	NA	NA	NA	NA	NA	NA	NA	NA	NA	NA	NA	NA	NA	NA	NA
369	a5ed89d8-191d-4bfd-a8aa-3f2f18fd67f8_4	a5ed89d8-191d-4bfd-a8aa-3f2f18fd67f8	kpneumoniae	25	Klebsiella spp.	2018	2667	NA	NA	NA	NA	NA	NA	NA	NA	NA	NA	NA	NA	NA	NA	NA	NA	NA	NA	NA	NA	NA	NA	NA	NA	NA	NA	NA	NA	NA	NA	NA	NA	NA	NA	NA	NA	NA	NA	NA	NA	NA	NA
370	a64dc5a8-74be-4e85-903e-35f46d30c98e_2	a64dc5a8-74be-4e85-903e-35f46d30c98e	ecoli	428	E. coli	2018	287847	0	0	0	0	0	0	0	0	0	0	0	0	1	1	1	1	1	1	1	0	0	0	0	1	1	1	0	0	0	0	0	0	0	0	0	0	0	0	0	0	0	0
371	a64dc5a8-74be-4e85-903e-35f46d30c98e_3	a64dc5a8-74be-4e85-903e-35f46d30c98e	ecoli	428	E. coli	2018	62681	NA	NA	NA	NA	NA	NA	NA	NA	NA	NA	NA	NA	NA	NA	NA	NA	NA	NA	NA	NA	NA	NA	NA	NA	NA	NA	NA	NA	NA	NA	NA	NA	NA	NA	NA	NA	NA	NA	NA	NA	NA	NA
32	a6b5bedb-bcfa-43a2-aefe-385472fb75c0_2	a6b5bedb-bcfa-43a2-aefe-385472fb75c0	ecoli	404	E. coli	2018	76534	0	0	0	0	0	0	0	0	0	0	0	0	1	0	0	0	0	0	0	0	0	0	0	0	0	0	0	0	0	0	0	0	0	0	0	0	0	0	0	0	0	0
359	a6b5bedb-bcfa-43a2-aefe-385472fb75c0_3	a6b5bedb-bcfa-43a2-aefe-385472fb75c0	ecoli	404	E. coli	2018	51871	0	0	0	0	0	0	0	0	0	0	0	0	1	0	0	0	0	0	0	0	0	0	0	1	0	0	0	0	0	0	0	0	0	0	0	0	0	0	0	0	0	0
39	a6b5bedb-bcfa-43a2-aefe-385472fb75c0_4	a6b5bedb-bcfa-43a2-aefe-385472fb75c0	ecoli	404	E. coli	2018	5631	NA	NA	NA	NA	NA	NA	NA	NA	NA	NA	NA	NA	NA	NA	NA	NA	NA	NA	NA	NA	NA	NA	NA	NA	NA	NA	NA	NA	NA	NA	NA	NA	NA	NA	NA	NA	NA	NA	NA	NA	NA	NA
48	a6b5bedb-bcfa-43a2-aefe-385472fb75c0_5	a6b5bedb-bcfa-43a2-aefe-385472fb75c0	ecoli	404	E. coli	2018	1546	NA	NA	NA	NA	NA	NA	NA	NA	NA	NA	NA	NA	NA	NA	NA	NA	NA	NA	NA	NA	NA	NA	NA	NA	NA	NA	NA	NA	NA	NA	NA	NA	NA	NA	NA	NA	NA	NA	NA	NA	NA	NA
13	a6f7347c-2bb8-4f27-a52f-04256796b8dc_2	a6f7347c-2bb8-4f27-a52f-04256796b8dc	kpneumoniae	490	Klebsiella spp.	2009	224365	0	0	0	0	0	0	0	0	0	0	0	0	0	0	0	0	0	0	0	0	0	0	0	0	0	0	0	0	0	0	0	0	0	0	0	0	0	0	0	0	0	0
14	a6f7347c-2bb8-4f27-a52f-04256796b8dc_3	a6f7347c-2bb8-4f27-a52f-04256796b8dc	kpneumoniae	490	Klebsiella spp.	2009	140168	0	0	0	0	0	0	0	0	0	0	0	0	1	0	0	0	0	0	0	0	0	0	0	1	1	1	0	0	0	0	0	0	0	0	0	0	0	0	0	0	0	0
15	a6f7347c-2bb8-4f27-a52f-04256796b8dc_4	a6f7347c-2bb8-4f27-a52f-04256796b8dc	kpneumoniae	490	Klebsiella spp.	2009	15409	NA	NA	NA	NA	NA	NA	NA	NA	NA	NA	NA	NA	NA	NA	NA	NA	NA	NA	NA	NA	NA	NA	NA	NA	NA	NA	NA	NA	NA	NA	NA	NA	NA	NA	NA	NA	NA	NA	NA	NA	NA	NA
16	a6f7347c-2bb8-4f27-a52f-04256796b8dc_5	a6f7347c-2bb8-4f27-a52f-04256796b8dc	kpneumoniae	490	Klebsiella spp.	2009	9553	NA	NA	NA	NA	NA	NA	NA	NA	NA	NA	NA	NA	NA	NA	NA	NA	NA	NA	NA	NA	NA	NA	NA	NA	NA	NA	NA	NA	NA	NA	NA	NA	NA	NA	NA	NA	NA	NA	NA	NA	NA	NA
76	a6f7347c-2bb8-4f27-a52f-04256796b8dc_6	a6f7347c-2bb8-4f27-a52f-04256796b8dc	kpneumoniae	490	Klebsiella spp.	2009	1697	NA	NA	NA	NA	NA	NA	NA	NA	NA	NA	NA	NA	NA	NA	NA	NA	NA	NA	NA	NA	NA	NA	NA	NA	NA	NA	NA	NA	NA	NA	NA	NA	NA	NA	NA	NA	NA	NA	NA	NA	NA	NA
13	a80c0ac6-ffa6-4e7c-bc61-7b4094bbd833_2	a80c0ac6-ffa6-4e7c-bc61-7b4094bbd833	kpneumoniae	490	Klebsiella spp.	2009	224365	0	0	0	0	0	0	0	0	0	0	0	0	0	0	0	0	0	0	0	0	0	0	0	0	0	0	0	0	0	0	0	0	0	0	0	0	0	0	0	0	0	0
14	a80c0ac6-ffa6-4e7c-bc61-7b4094bbd833_3	a80c0ac6-ffa6-4e7c-bc61-7b4094bbd833	kpneumoniae	490	Klebsiella spp.	2009	140160	0	0	0	0	0	0	0	0	0	0	0	0	1	0	0	0	0	0	0	0	0	0	0	1	1	1	0	0	0	0	0	0	0	0	0	0	0	0	0	0	0	0
15	a80c0ac6-ffa6-4e7c-bc61-7b4094bbd833_4	a80c0ac6-ffa6-4e7c-bc61-7b4094bbd833	kpneumoniae	490	Klebsiella spp.	2009	16474	NA	NA	NA	NA	NA	NA	NA	NA	NA	NA	NA	NA	NA	NA	NA	NA	NA	NA	NA	NA	NA	NA	NA	NA	NA	NA	NA	NA	NA	NA	NA	NA	NA	NA	NA	NA	NA	NA	NA	NA	NA	NA
16	a80c0ac6-ffa6-4e7c-bc61-7b4094bbd833_5	a80c0ac6-ffa6-4e7c-bc61-7b4094bbd833	kpneumoniae	490	Klebsiella spp.	2009	9553	NA	NA	NA	NA	NA	NA	NA	NA	NA	NA	NA	NA	NA	NA	NA	NA	NA	NA	NA	NA	NA	NA	NA	NA	NA	NA	NA	NA	NA	NA	NA	NA	NA	NA	NA	NA	NA	NA	NA	NA	NA	NA
205	a80c0ac6-ffa6-4e7c-bc61-7b4094bbd833_6	a80c0ac6-ffa6-4e7c-bc61-7b4094bbd833	kpneumoniae	490	Klebsiella spp.	2009	5783	NA	NA	NA	NA	NA	NA	NA	NA	NA	NA	NA	NA	NA	NA	NA	NA	NA	NA	NA	NA	NA	NA	NA	NA	NA	NA	NA	NA	NA	NA	NA	NA	NA	NA	NA	NA	NA	NA	NA	NA	NA	NA
98	a80c0ac6-ffa6-4e7c-bc61-7b4094bbd833_7	a80c0ac6-ffa6-4e7c-bc61-7b4094bbd833	kpneumoniae	490	Klebsiella spp.	2009	3515	NA	NA	NA	NA	NA	NA	NA	NA	NA	NA	NA	NA	NA	NA	NA	NA	NA	NA	NA	NA	NA	NA	NA	NA	NA	NA	NA	NA	NA	NA	NA	NA	NA	NA	NA	NA	NA	NA	NA	NA	NA	NA
134	a80c0ac6-ffa6-4e7c-bc61-7b4094bbd833_8	a80c0ac6-ffa6-4e7c-bc61-7b4094bbd833	kpneumoniae	490	Klebsiella spp.	2009	3335	NA	NA	NA	NA	NA	NA	NA	NA	NA	NA	NA	NA	NA	NA	NA	NA	NA	NA	NA	NA	NA	NA	NA	NA	NA	NA	NA	NA	NA	NA	NA	NA	NA	NA	NA	NA	NA	NA	NA	NA	NA	NA
76	a80c0ac6-ffa6-4e7c-bc61-7b4094bbd833_9	a80c0ac6-ffa6-4e7c-bc61-7b4094bbd833	kpneumoniae	490	Klebsiella spp.	2009	1697	NA	NA	NA	NA	NA	NA	NA	NA	NA	NA	NA	NA	NA	NA	NA	NA	NA	NA	NA	NA	NA	NA	NA	NA	NA	NA	NA	NA	NA	NA	NA	NA	NA	NA	NA	NA	NA	NA	NA	NA	NA	NA
12	a834b0a4-c45f-42ba-9831-f1fc8f895ba8_2	a834b0a4-c45f-42ba-9831-f1fc8f895ba8	ecoli	73	E. coli	2018	101298	1	0	0	0	0	0	0	0	0	0	0	0	0	0	0	0	0	0	0	0	0	0	0	0	0	0	0	0	0	0	0	0	0	0	0	0	0	0	0	0	0	0
2	a84784c0-13b3-455b-91b2-faea82a62a12_2	a84784c0-13b3-455b-91b2-faea82a62a12	ecoli	131	E. coli	other	110254	1	0	0	0	0	0	0	0	0	0	0	0	0	0	0	0	0	0	0	0	0	0	0	1	1	1	0	0	0	0	0	0	0	0	0	0	0	0	0	0	0	0
84	a84784c0-13b3-455b-91b2-faea82a62a12_3	a84784c0-13b3-455b-91b2-faea82a62a12	ecoli	131	E. coli	other	33731	NA	NA	NA	NA	NA	NA	NA	NA	NA	NA	NA	NA	NA	NA	NA	NA	NA	NA	NA	NA	NA	NA	NA	NA	NA	NA	NA	NA	NA	NA	NA	NA	NA	NA	NA	NA	NA	NA	NA	NA	NA	NA
60	a84784c0-13b3-455b-91b2-faea82a62a12_4	a84784c0-13b3-455b-91b2-faea82a62a12	ecoli	131	E. coli	other	7939	NA	NA	NA	NA	NA	NA	NA	NA	NA	NA	NA	NA	NA	NA	NA	NA	NA	NA	NA	NA	NA	NA	NA	NA	NA	NA	NA	NA	NA	NA	NA	NA	NA	NA	NA	NA	NA	NA	NA	NA	NA	NA
5	a84784c0-13b3-455b-91b2-faea82a62a12_5	a84784c0-13b3-455b-91b2-faea82a62a12	ecoli	131	E. coli	other	5167	NA	NA	NA	NA	NA	NA	NA	NA	NA	NA	NA	NA	NA	NA	NA	NA	NA	NA	NA	NA	NA	NA	NA	NA	NA	NA	NA	NA	NA	NA	NA	NA	NA	NA	NA	NA	NA	NA	NA	NA	NA	NA
6	a84784c0-13b3-455b-91b2-faea82a62a12_6	a84784c0-13b3-455b-91b2-faea82a62a12	ecoli	131	E. coli	other	1549	NA	NA	NA	NA	NA	NA	NA	NA	NA	NA	NA	NA	NA	NA	NA	NA	NA	NA	NA	NA	NA	NA	NA	NA	NA	NA	NA	NA	NA	NA	NA	NA	NA	NA	NA	NA	NA	NA	NA	NA	NA	NA
13	a97f923a-b800-4ff6-be84-fae9f026b863_2	a97f923a-b800-4ff6-be84-fae9f026b863	kpneumoniae	490	Klebsiella spp.	2009	224365	0	0	0	0	0	0	0	0	0	0	0	0	0	0	0	0	0	0	0	0	0	0	0	0	0	0	0	0	0	0	0	0	0	0	0	0	0	0	0	0	0	0
14	a97f923a-b800-4ff6-be84-fae9f026b863_3	a97f923a-b800-4ff6-be84-fae9f026b863	kpneumoniae	490	Klebsiella spp.	2009	131885	0	0	0	0	0	0	0	0	0	0	0	0	1	0	0	0	0	0	0	0	0	0	0	1	1	1	0	0	0	0	0	0	0	0	0	0	0	0	0	0	0	0
15	a97f923a-b800-4ff6-be84-fae9f026b863_4	a97f923a-b800-4ff6-be84-fae9f026b863	kpneumoniae	490	Klebsiella spp.	2009	15409	NA	NA	NA	NA	NA	NA	NA	NA	NA	NA	NA	NA	NA	NA	NA	NA	NA	NA	NA	NA	NA	NA	NA	NA	NA	NA	NA	NA	NA	NA	NA	NA	NA	NA	NA	NA	NA	NA	NA	NA	NA	NA
16	a97f923a-b800-4ff6-be84-fae9f026b863_5	a97f923a-b800-4ff6-be84-fae9f026b863	kpneumoniae	490	Klebsiella spp.	2009	9553	NA	NA	NA	NA	NA	NA	NA	NA	NA	NA	NA	NA	NA	NA	NA	NA	NA	NA	NA	NA	NA	NA	NA	NA	NA	NA	NA	NA	NA	NA	NA	NA	NA	NA	NA	NA	NA	NA	NA	NA	NA	NA
76	a97f923a-b800-4ff6-be84-fae9f026b863_6	a97f923a-b800-4ff6-be84-fae9f026b863	kpneumoniae	490	Klebsiella spp.	2009	1688	NA	NA	NA	NA	NA	NA	NA	NA	NA	NA	NA	NA	NA	NA	NA	NA	NA	NA	NA	NA	NA	NA	NA	NA	NA	NA	NA	NA	NA	NA	NA	NA	NA	NA	NA	NA	NA	NA	NA	NA	NA	NA
372	a97f923a-b800-4ff6-be84-fae9f026b863_7	a97f923a-b800-4ff6-be84-fae9f026b863	kpneumoniae	490	Klebsiella spp.	2009	1240	NA	NA	NA	NA	NA	NA	NA	NA	NA	NA	NA	NA	NA	NA	NA	NA	NA	NA	NA	NA	NA	NA	NA	NA	NA	NA	NA	NA	NA	NA	NA	NA	NA	NA	NA	NA	NA	NA	NA	NA	NA	NA
373	a9aeeba4-d955-429e-873b-e54dd71b2a51_10	a9aeeba4-d955-429e-873b-e54dd71b2a51	senterica	2998	E. coli	other	1335	NA	NA	NA	NA	NA	NA	NA	NA	NA	NA	NA	NA	NA	NA	NA	NA	NA	NA	NA	NA	NA	NA	NA	NA	NA	NA	NA	NA	NA	NA	NA	NA	NA	NA	NA	NA	NA	NA	NA	NA	NA	NA
3	a9aeeba4-d955-429e-873b-e54dd71b2a51_2	a9aeeba4-d955-429e-873b-e54dd71b2a51	senterica	2998	E. coli	other	140122	0	0	0	0	0	0	0	0	0	0	0	0	0	0	0	0	0	0	0	0	0	1	0	0	0	0	1	1	1	1	0	0	0	0	0	0	0	0	1	0	0	1
7	a9aeeba4-d955-429e-873b-e54dd71b2a51_3	a9aeeba4-d955-429e-873b-e54dd71b2a51	senterica	2998	E. coli	other	88556	NA	NA	NA	NA	NA	NA	NA	NA	NA	NA	NA	NA	NA	NA	NA	NA	NA	NA	NA	NA	NA	NA	NA	NA	NA	NA	NA	NA	NA	NA	NA	NA	NA	NA	NA	NA	NA	NA	NA	NA	NA	NA
374	a9aeeba4-d955-429e-873b-e54dd71b2a51_4	a9aeeba4-d955-429e-873b-e54dd71b2a51	senterica	2998	E. coli	other	36348	NA	NA	NA	NA	NA	NA	NA	NA	NA	NA	NA	NA	NA	NA	NA	NA	NA	NA	NA	NA	NA	NA	NA	NA	NA	NA	NA	NA	NA	NA	NA	NA	NA	NA	NA	NA	NA	NA	NA	NA	NA	NA
21	a9aeeba4-d955-429e-873b-e54dd71b2a51_5	a9aeeba4-d955-429e-873b-e54dd71b2a51	senterica	2998	E. coli	other	33826	NA	NA	NA	NA	NA	NA	NA	NA	NA	NA	NA	NA	NA	NA	NA	NA	NA	NA	NA	NA	NA	NA	NA	NA	NA	NA	NA	NA	NA	NA	NA	NA	NA	NA	NA	NA	NA	NA	NA	NA	NA	NA
39	a9aeeba4-d955-429e-873b-e54dd71b2a51_6	a9aeeba4-d955-429e-873b-e54dd71b2a51	senterica	2998	E. coli	other	5874	NA	NA	NA	NA	NA	NA	NA	NA	NA	NA	NA	NA	NA	NA	NA	NA	NA	NA	NA	NA	NA	NA	NA	NA	NA	NA	NA	NA	NA	NA	NA	NA	NA	NA	NA	NA	NA	NA	NA	NA	NA	NA
375	a9aeeba4-d955-429e-873b-e54dd71b2a51_7	a9aeeba4-d955-429e-873b-e54dd71b2a51	senterica	2998	E. coli	other	5819	NA	NA	NA	NA	NA	NA	NA	NA	NA	NA	NA	NA	NA	NA	NA	NA	NA	NA	NA	NA	NA	NA	NA	NA	NA	NA	NA	NA	NA	NA	NA	NA	NA	NA	NA	NA	NA	NA	NA	NA	NA	NA
41	a9aeeba4-d955-429e-873b-e54dd71b2a51_8	a9aeeba4-d955-429e-873b-e54dd71b2a51	senterica	2998	E. coli	other	4091	NA	NA	NA	NA	NA	NA	NA	NA	NA	NA	NA	NA	NA	NA	NA	NA	NA	NA	NA	NA	NA	NA	NA	NA	NA	NA	NA	NA	NA	NA	NA	NA	NA	NA	NA	NA	NA	NA	NA	NA	NA	NA
376	a9aeeba4-d955-429e-873b-e54dd71b2a51_9	a9aeeba4-d955-429e-873b-e54dd71b2a51	senterica	2998	E. coli	other	1908	NA	NA	NA	NA	NA	NA	NA	NA	NA	NA	NA	NA	NA	NA	NA	NA	NA	NA	NA	NA	NA	NA	NA	NA	NA	NA	NA	NA	NA	NA	NA	NA	NA	NA	NA	NA	NA	NA	NA	NA	NA	NA
63	aa48eaa9-3f72-45fa-9ce3-faf26dc9fa01_2	aa48eaa9-3f72-45fa-9ce3-faf26dc9fa01	kpneumoniae	2164	Klebsiella spp.	2009	185487	0	0	0	0	0	0	0	0	0	0	0	0	0	0	0	0	0	0	0	0	0	0	0	0	0	0	0	0	0	0	0	0	0	0	0	0	0	0	0	0	0	0
120	aa65b2f1-839c-4a64-a1a1-836a6f4308ec_2	aa65b2f1-839c-4a64-a1a1-836a6f4308ec	koxytoca	-	Klebsiella spp.	2018	257668	0	0	0	0	0	0	0	0	0	0	0	0	0	0	0	0	0	0	0	0	0	0	0	0	0	0	0	0	0	0	0	0	0	0	0	0	0	0	0	0	0	0
377	aa65b2f1-839c-4a64-a1a1-836a6f4308ec_3	aa65b2f1-839c-4a64-a1a1-836a6f4308ec	koxytoca	-	Klebsiella spp.	2018	173925	NA	NA	NA	NA	NA	NA	NA	NA	NA	NA	NA	NA	NA	NA	NA	NA	NA	NA	NA	NA	NA	NA	NA	NA	NA	NA	NA	NA	NA	NA	NA	NA	NA	NA	NA	NA	NA	NA	NA	NA	NA	NA
378	aa65b2f1-839c-4a64-a1a1-836a6f4308ec_4	aa65b2f1-839c-4a64-a1a1-836a6f4308ec	koxytoca	-	Klebsiella spp.	2018	147428	0	0	0	0	0	0	0	0	0	0	0	0	0	0	0	0	0	0	0	0	0	0	0	0	0	0	0	0	0	0	0	0	0	0	0	0	0	0	0	0	0	0
2	aa6b1a88-5170-42b4-9a78-4cbf78947c7b_2	aa6b1a88-5170-42b4-9a78-4cbf78947c7b	ecoli	131	E. coli	other	136168	1	0	0	0	0	0	0	0	0	0	0	0	0	0	1	1	1	0	0	0	0	0	0	1	1	1	0	0	0	0	0	0	0	0	0	0	0	0	0	0	0	0
5	aa6b1a88-5170-42b4-9a78-4cbf78947c7b_3	aa6b1a88-5170-42b4-9a78-4cbf78947c7b	ecoli	131	E. coli	other	5167	NA	NA	NA	NA	NA	NA	NA	NA	NA	NA	NA	NA	NA	NA	NA	NA	NA	NA	NA	NA	NA	NA	NA	NA	NA	NA	NA	NA	NA	NA	NA	NA	NA	NA	NA	NA	NA	NA	NA	NA	NA	NA
208	aa6b1a88-5170-42b4-9a78-4cbf78947c7b_4	aa6b1a88-5170-42b4-9a78-4cbf78947c7b	ecoli	131	E. coli	other	3373	NA	NA	NA	NA	NA	NA	NA	NA	NA	NA	NA	NA	NA	NA	NA	NA	NA	NA	NA	NA	NA	NA	NA	NA	NA	NA	NA	NA	NA	NA	NA	NA	NA	NA	NA	NA	NA	NA	NA	NA	NA	NA
6	aa6b1a88-5170-42b4-9a78-4cbf78947c7b_5	aa6b1a88-5170-42b4-9a78-4cbf78947c7b	ecoli	131	E. coli	other	1549	NA	NA	NA	NA	NA	NA	NA	NA	NA	NA	NA	NA	NA	NA	NA	NA	NA	NA	NA	NA	NA	NA	NA	NA	NA	NA	NA	NA	NA	NA	NA	NA	NA	NA	NA	NA	NA	NA	NA	NA	NA	NA
2	aabe0b6e-2595-4839-8965-9fd60a4249d8_2	aabe0b6e-2595-4839-8965-9fd60a4249d8	ecoli	131	E. coli	other	59636	0	0	0	0	0	0	0	0	0	0	0	0	0	0	0	0	0	0	0	0	0	0	0	0	0	0	0	0	0	0	0	0	0	0	0	0	0	0	0	0	0	0
5	aabe0b6e-2595-4839-8965-9fd60a4249d8_3	aabe0b6e-2595-4839-8965-9fd60a4249d8	ecoli	131	E. coli	other	5167	NA	NA	NA	NA	NA	NA	NA	NA	NA	NA	NA	NA	NA	NA	NA	NA	NA	NA	NA	NA	NA	NA	NA	NA	NA	NA	NA	NA	NA	NA	NA	NA	NA	NA	NA	NA	NA	NA	NA	NA	NA	NA
6	aabe0b6e-2595-4839-8965-9fd60a4249d8_4	aabe0b6e-2595-4839-8965-9fd60a4249d8	ecoli	131	E. coli	other	1549	NA	NA	NA	NA	NA	NA	NA	NA	NA	NA	NA	NA	NA	NA	NA	NA	NA	NA	NA	NA	NA	NA	NA	NA	NA	NA	NA	NA	NA	NA	NA	NA	NA	NA	NA	NA	NA	NA	NA	NA	NA	NA
379	aac61fbd-2faa-4809-97d7-2c28d007b6a1_2	aac61fbd-2faa-4809-97d7-2c28d007b6a1	kpneumoniae	1108	Klebsiella spp.	other	151980	0	0	0	0	0	0	0	0	0	0	0	0	0	0	0	0	0	0	0	0	0	0	0	0	0	0	0	0	0	0	0	0	0	0	0	0	0	0	0	0	0	0
21	aac61fbd-2faa-4809-97d7-2c28d007b6a1_3	aac61fbd-2faa-4809-97d7-2c28d007b6a1	kpneumoniae	1108	Klebsiella spp.	other	35256	0	0	0	0	0	0	0	0	0	0	0	0	0	0	0	0	0	0	0	0	0	0	0	0	0	0	0	0	0	0	0	0	0	0	0	0	0	0	0	0	0	0
380	aac61fbd-2faa-4809-97d7-2c28d007b6a1_4	aac61fbd-2faa-4809-97d7-2c28d007b6a1	kpneumoniae	1108	Klebsiella spp.	other	4524	NA	NA	NA	NA	NA	NA	NA	NA	NA	NA	NA	NA	NA	NA	NA	NA	NA	NA	NA	NA	NA	NA	NA	NA	NA	NA	NA	NA	NA	NA	NA	NA	NA	NA	NA	NA	NA	NA	NA	NA	NA	NA
1	aba5e2b1-8d03-4946-95aa-81e1d0191e3a_2	aba5e2b1-8d03-4946-95aa-81e1d0191e3a	ecoli	69	E. coli	2018	145310	1	0	0	0	0	0	0	0	0	0	0	0	1	0	1	1	0	0	0	0	0	0	0	0	0	0	0	0	0	0	0	0	0	0	0	0	0	0	0	0	0	0
381	aba5e2b1-8d03-4946-95aa-81e1d0191e3a_3	aba5e2b1-8d03-4946-95aa-81e1d0191e3a	ecoli	69	E. coli	2018	82361	0	0	0	0	0	0	0	0	0	0	0	0	0	0	0	0	0	0	0	0	0	0	0	0	0	0	0	0	0	0	0	0	0	0	0	0	0	0	0	0	0	0
60	aba5e2b1-8d03-4946-95aa-81e1d0191e3a_4	aba5e2b1-8d03-4946-95aa-81e1d0191e3a	ecoli	69	E. coli	2018	7939	NA	NA	NA	NA	NA	NA	NA	NA	NA	NA	NA	NA	NA	NA	NA	NA	NA	NA	NA	NA	NA	NA	NA	NA	NA	NA	NA	NA	NA	NA	NA	NA	NA	NA	NA	NA	NA	NA	NA	NA	NA	NA
111	aba5e2b1-8d03-4946-95aa-81e1d0191e3a_5	aba5e2b1-8d03-4946-95aa-81e1d0191e3a	ecoli	69	E. coli	2018	7462	NA	NA	NA	NA	NA	NA	NA	NA	NA	NA	NA	NA	NA	NA	NA	NA	NA	NA	NA	NA	NA	NA	NA	NA	NA	NA	NA	NA	NA	NA	NA	NA	NA	NA	NA	NA	NA	NA	NA	NA	NA	NA
34	aba5e2b1-8d03-4946-95aa-81e1d0191e3a_6	aba5e2b1-8d03-4946-95aa-81e1d0191e3a	ecoli	69	E. coli	2018	4072	NA	NA	NA	NA	NA	NA	NA	NA	NA	NA	NA	NA	NA	NA	NA	NA	NA	NA	NA	NA	NA	NA	NA	NA	NA	NA	NA	NA	NA	NA	NA	NA	NA	NA	NA	NA	NA	NA	NA	NA	NA	NA
43	aba5e2b1-8d03-4946-95aa-81e1d0191e3a_7	aba5e2b1-8d03-4946-95aa-81e1d0191e3a	ecoli	69	E. coli	2018	1552	NA	NA	NA	NA	NA	NA	NA	NA	NA	NA	NA	NA	NA	NA	NA	NA	NA	NA	NA	NA	NA	NA	NA	NA	NA	NA	NA	NA	NA	NA	NA	NA	NA	NA	NA	NA	NA	NA	NA	NA	NA	NA
257	abaedd4e-ff9a-458c-9985-a441c7f70d95_2	abaedd4e-ff9a-458c-9985-a441c7f70d95	ecoli	10	E. coli	2018	36081	NA	NA	NA	NA	NA	NA	NA	NA	NA	NA	NA	NA	NA	NA	NA	NA	NA	NA	NA	NA	NA	NA	NA	NA	NA	NA	NA	NA	NA	NA	NA	NA	NA	NA	NA	NA	NA	NA	NA	NA	NA	NA
12	ac8e8bdf-c886-4d89-b661-4314b15b74f7_2	ac8e8bdf-c886-4d89-b661-4314b15b74f7	ecoli	73	E. coli	2009	122469	1	0	0	0	0	0	0	0	0	0	0	0	0	0	0	1	1	0	0	0	0	0	0	0	0	0	0	0	0	1	0	0	0	0	0	0	0	0	0	0	0	0
12	acb377c2-ec1b-4cc6-ba12-fbc32918ddfb_2	acb377c2-ec1b-4cc6-ba12-fbc32918ddfb	ecoli	646	E. coli	other	122430	1	0	0	0	0	0	0	0	0	0	0	0	0	0	0	1	1	0	0	0	0	0	0	0	0	0	0	0	0	1	0	0	0	0	0	0	0	0	0	0	0	0
304	acb377c2-ec1b-4cc6-ba12-fbc32918ddfb_3	acb377c2-ec1b-4cc6-ba12-fbc32918ddfb	ecoli	646	E. coli	other	6076	NA	NA	NA	NA	NA	NA	NA	NA	NA	NA	NA	NA	NA	NA	NA	NA	NA	NA	NA	NA	NA	NA	NA	NA	NA	NA	NA	NA	NA	NA	NA	NA	NA	NA	NA	NA	NA	NA	NA	NA	NA	NA
382	acc69b5a-766e-495f-8339-5cbb1f8d7c31_2	acc69b5a-766e-495f-8339-5cbb1f8d7c31	ecoli	491	E. coli	2018	129471	NA	NA	NA	NA	NA	NA	NA	NA	NA	NA	NA	NA	NA	NA	NA	NA	NA	NA	NA	NA	NA	NA	NA	NA	NA	NA	NA	NA	NA	NA	NA	NA	NA	NA	NA	NA	NA	NA	NA	NA	NA	NA
3	acefbe54-3ad0-4c9e-9b40-85b0450d496e_2	acefbe54-3ad0-4c9e-9b40-85b0450d496e	ecoli	95	E. coli	2009	142342	0	0	0	0	0	0	0	0	0	0	0	0	1	0	0	0	0	0	0	0	0	1	0	0	0	0	0	0	0	0	0	0	0	0	0	0	0	0	1	0	0	1
112	acefbe54-3ad0-4c9e-9b40-85b0450d496e_3	acefbe54-3ad0-4c9e-9b40-85b0450d496e	ecoli	95	E. coli	2009	7900	NA	NA	NA	NA	NA	NA	NA	NA	NA	NA	NA	NA	NA	NA	NA	NA	NA	NA	NA	NA	NA	NA	NA	NA	NA	NA	NA	NA	NA	NA	NA	NA	NA	NA	NA	NA	NA	NA	NA	NA	NA	NA
13	ad539dbd-9c84-47fc-bc64-0c1a25c53999_2	ad539dbd-9c84-47fc-bc64-0c1a25c53999	kpneumoniae	490	Klebsiella spp.	other	226496	0	0	0	0	0	0	0	0	0	0	0	0	0	0	0	0	0	0	0	0	0	0	0	0	0	0	0	0	0	0	0	0	0	0	0	0	0	0	0	0	0	0
14	ad539dbd-9c84-47fc-bc64-0c1a25c53999_3	ad539dbd-9c84-47fc-bc64-0c1a25c53999	kpneumoniae	490	Klebsiella spp.	other	132647	0	0	0	0	0	0	0	0	0	0	0	0	1	0	0	0	0	0	0	0	0	0	0	1	1	1	0	0	0	0	0	0	0	0	0	0	0	0	0	0	0	0
15	ad539dbd-9c84-47fc-bc64-0c1a25c53999_4	ad539dbd-9c84-47fc-bc64-0c1a25c53999	kpneumoniae	490	Klebsiella spp.	other	19078	NA	NA	NA	NA	NA	NA	NA	NA	NA	NA	NA	NA	NA	NA	NA	NA	NA	NA	NA	NA	NA	NA	NA	NA	NA	NA	NA	NA	NA	NA	NA	NA	NA	NA	NA	NA	NA	NA	NA	NA	NA	NA
16	ad539dbd-9c84-47fc-bc64-0c1a25c53999_5	ad539dbd-9c84-47fc-bc64-0c1a25c53999	kpneumoniae	490	Klebsiella spp.	other	9553	NA	NA	NA	NA	NA	NA	NA	NA	NA	NA	NA	NA	NA	NA	NA	NA	NA	NA	NA	NA	NA	NA	NA	NA	NA	NA	NA	NA	NA	NA	NA	NA	NA	NA	NA	NA	NA	NA	NA	NA	NA	NA
200	ad9e24a2-bec6-478e-be7b-f61044b2bb1b_2	ad9e24a2-bec6-478e-be7b-f61044b2bb1b	kpneumoniae	134	Klebsiella spp.	2018	143453	0	0	0	0	0	0	0	0	0	0	0	0	0	0	0	0	0	0	0	0	0	0	0	0	0	0	0	0	0	0	0	0	0	0	0	0	0	0	0	0	0	0
338	ad9e24a2-bec6-478e-be7b-f61044b2bb1b_3	ad9e24a2-bec6-478e-be7b-f61044b2bb1b	kpneumoniae	134	Klebsiella spp.	2018	111848	NA	NA	NA	NA	NA	NA	NA	NA	NA	NA	NA	NA	NA	NA	NA	NA	NA	NA	NA	NA	NA	NA	NA	NA	NA	NA	NA	NA	NA	NA	NA	NA	NA	NA	NA	NA	NA	NA	NA	NA	NA	NA
383	ad9e24a2-bec6-478e-be7b-f61044b2bb1b_4	ad9e24a2-bec6-478e-be7b-f61044b2bb1b	kpneumoniae	134	Klebsiella spp.	2018	64386	0	0	0	0	0	0	0	0	0	0	0	0	1	0	0	0	0	0	0	0	0	0	0	0	0	0	0	0	0	0	0	0	0	0	0	0	0	0	0	0	0	0
384	ad9e24a2-bec6-478e-be7b-f61044b2bb1b_5	ad9e24a2-bec6-478e-be7b-f61044b2bb1b	kpneumoniae	134	Klebsiella spp.	2018	4267	NA	NA	NA	NA	NA	NA	NA	NA	NA	NA	NA	NA	NA	NA	NA	NA	NA	NA	NA	NA	NA	NA	NA	NA	NA	NA	NA	NA	NA	NA	NA	NA	NA	NA	NA	NA	NA	NA	NA	NA	NA	NA
385	ad9e24a2-bec6-478e-be7b-f61044b2bb1b_6	ad9e24a2-bec6-478e-be7b-f61044b2bb1b	kpneumoniae	134	Klebsiella spp.	2018	2927	NA	NA	NA	NA	NA	NA	NA	NA	NA	NA	NA	NA	NA	NA	NA	NA	NA	NA	NA	NA	NA	NA	NA	NA	NA	NA	NA	NA	NA	NA	NA	NA	NA	NA	NA	NA	NA	NA	NA	NA	NA	NA
3	ae8f6b10-728b-44ac-9228-b709473ad2e9_2	ae8f6b10-728b-44ac-9228-b709473ad2e9	ecoli	95	E. coli	2009	167818	0	0	0	0	0	0	0	0	0	0	0	0	1	0	0	0	0	0	0	0	0	1	0	1	1	1	0	0	0	0	0	0	0	0	0	0	0	0	1	0	0	1
386	ae8f6b10-728b-44ac-9228-b709473ad2e9_3	ae8f6b10-728b-44ac-9228-b709473ad2e9	ecoli	95	E. coli	2009	3717	NA	NA	NA	NA	NA	NA	NA	NA	NA	NA	NA	NA	NA	NA	NA	NA	NA	NA	NA	NA	NA	NA	NA	NA	NA	NA	NA	NA	NA	NA	NA	NA	NA	NA	NA	NA	NA	NA	NA	NA	NA	NA
2	aeb279b9-cd14-47ad-bd78-dea057ce46ca_2	aeb279b9-cd14-47ad-bd78-dea057ce46ca	ecoli	393	E. coli	2009	100784	0	0	0	0	0	0	0	0	0	0	0	0	1	0	1	1	1	0	0	0	0	0	0	1	1	1	1	1	1	1	0	0	0	0	0	0	0	0	0	0	0	0
3	aeb8bb92-3cba-4012-bcfa-d8165d6120a4_2	aeb8bb92-3cba-4012-bcfa-d8165d6120a4	ecoli	429	E. coli	2018	111434	0	0	0	0	0	0	0	0	0	0	0	0	0	0	0	0	0	0	0	0	0	1	0	0	0	0	0	0	0	0	0	0	0	0	0	0	0	0	1	0	0	1
257	aeb8bb92-3cba-4012-bcfa-d8165d6120a4_3	aeb8bb92-3cba-4012-bcfa-d8165d6120a4	ecoli	429	E. coli	2018	34531	NA	NA	NA	NA	NA	NA	NA	NA	NA	NA	NA	NA	NA	NA	NA	NA	NA	NA	NA	NA	NA	NA	NA	NA	NA	NA	NA	NA	NA	NA	NA	NA	NA	NA	NA	NA	NA	NA	NA	NA	NA	NA
111	aeb8bb92-3cba-4012-bcfa-d8165d6120a4_4	aeb8bb92-3cba-4012-bcfa-d8165d6120a4	ecoli	429	E. coli	2018	7466	NA	NA	NA	NA	NA	NA	NA	NA	NA	NA	NA	NA	NA	NA	NA	NA	NA	NA	NA	NA	NA	NA	NA	NA	NA	NA	NA	NA	NA	NA	NA	NA	NA	NA	NA	NA	NA	NA	NA	NA	NA	NA
112	aeb8bb92-3cba-4012-bcfa-d8165d6120a4_5	aeb8bb92-3cba-4012-bcfa-d8165d6120a4	ecoli	429	E. coli	2018	6646	NA	NA	NA	NA	NA	NA	NA	NA	NA	NA	NA	NA	NA	NA	NA	NA	NA	NA	NA	NA	NA	NA	NA	NA	NA	NA	NA	NA	NA	NA	NA	NA	NA	NA	NA	NA	NA	NA	NA	NA	NA	NA
43	aeb8bb92-3cba-4012-bcfa-d8165d6120a4_6	aeb8bb92-3cba-4012-bcfa-d8165d6120a4	ecoli	429	E. coli	2018	1552	NA	NA	NA	NA	NA	NA	NA	NA	NA	NA	NA	NA	NA	NA	NA	NA	NA	NA	NA	NA	NA	NA	NA	NA	NA	NA	NA	NA	NA	NA	NA	NA	NA	NA	NA	NA	NA	NA	NA	NA	NA	NA
3	aeeb649b-7d10-4680-be2b-7152deac88b4_2	aeeb649b-7d10-4680-be2b-7152deac88b4	ecoli	69	E. coli	other	154444	0	0	0	0	0	0	0	0	0	0	0	0	1	0	0	0	0	0	0	0	0	1	0	1	1	1	1	1	1	1	0	0	0	0	0	0	0	0	1	0	0	1
63	af33b138-aacd-4318-9437-1c6e4d5cd1e0_2	af33b138-aacd-4318-9437-1c6e4d5cd1e0	kpneumoniae	20	Klebsiella spp.	other	227401	0	0	0	0	0	0	0	0	0	0	0	0	0	0	0	0	0	0	0	0	0	0	0	0	0	0	0	1	1	1	0	0	0	0	0	0	0	0	0	0	0	0
3	af3640e7-31ee-4377-80b8-de48e6bbe399_2	af3640e7-31ee-4377-80b8-de48e6bbe399	ecoli	10	E. coli	2018	121621	0	0	0	0	0	0	0	0	0	0	0	0	1	0	0	1	1	0	0	1	0	1	0	1	1	1	0	0	0	0	0	0	0	0	0	0	0	0	0	0	0	1
387	af3640e7-31ee-4377-80b8-de48e6bbe399_3	af3640e7-31ee-4377-80b8-de48e6bbe399	ecoli	10	E. coli	2018	49732	NA	NA	NA	NA	NA	NA	NA	NA	NA	NA	NA	NA	NA	NA	NA	NA	NA	NA	NA	NA	NA	NA	NA	NA	NA	NA	NA	NA	NA	NA	NA	NA	NA	NA	NA	NA	NA	NA	NA	NA	NA	NA
1	af737e75-4cf7-42a6-8089-1e9511554666_2	af737e75-4cf7-42a6-8089-1e9511554666	ecoli	404	E. coli	other	130536	1	0	0	0	0	0	0	0	0	0	0	0	1	0	0	0	0	0	0	0	0	0	0	0	0	0	0	0	0	0	0	0	0	0	0	0	0	0	0	0	0	0
37	af737e75-4cf7-42a6-8089-1e9511554666_3	af737e75-4cf7-42a6-8089-1e9511554666	ecoli	404	E. coli	other	5716	NA	NA	NA	NA	NA	NA	NA	NA	NA	NA	NA	NA	NA	NA	NA	NA	NA	NA	NA	NA	NA	NA	NA	NA	NA	NA	NA	NA	NA	NA	NA	NA	NA	NA	NA	NA	NA	NA	NA	NA	NA	NA
82	af73f6e4-f2d8-4953-a8eb-2c59ab1b1c7d_2	af73f6e4-f2d8-4953-a8eb-2c59ab1b1c7d	ecoli	73	E. coli	2018	3173	NA	NA	NA	NA	NA	NA	NA	NA	NA	NA	NA	NA	NA	NA	NA	NA	NA	NA	NA	NA	NA	NA	NA	NA	NA	NA	NA	NA	NA	NA	NA	NA	NA	NA	NA	NA	NA	NA	NA	NA	NA	NA
13	b009917b-15a4-4089-a10e-8b14a2846d90_2	b009917b-15a4-4089-a10e-8b14a2846d90	kpneumoniae	490	Klebsiella spp.	2009	223501	0	0	0	0	0	0	0	0	0	0	0	0	0	0	0	0	0	0	0	0	0	0	0	0	0	0	0	0	0	0	0	0	0	0	0	0	0	0	0	0	0	0
14	b009917b-15a4-4089-a10e-8b14a2846d90_3	b009917b-15a4-4089-a10e-8b14a2846d90	kpneumoniae	490	Klebsiella spp.	2009	77997	0	0	0	0	0	0	0	0	0	0	0	0	1	0	0	0	0	0	0	0	0	0	0	1	1	1	0	0	0	0	0	0	0	0	0	0	0	0	0	0	0	0
15	b009917b-15a4-4089-a10e-8b14a2846d90_4	b009917b-15a4-4089-a10e-8b14a2846d90	kpneumoniae	490	Klebsiella spp.	2009	15409	NA	NA	NA	NA	NA	NA	NA	NA	NA	NA	NA	NA	NA	NA	NA	NA	NA	NA	NA	NA	NA	NA	NA	NA	NA	NA	NA	NA	NA	NA	NA	NA	NA	NA	NA	NA	NA	NA	NA	NA	NA	NA
16	b009917b-15a4-4089-a10e-8b14a2846d90_5	b009917b-15a4-4089-a10e-8b14a2846d90	kpneumoniae	490	Klebsiella spp.	2009	9553	NA	NA	NA	NA	NA	NA	NA	NA	NA	NA	NA	NA	NA	NA	NA	NA	NA	NA	NA	NA	NA	NA	NA	NA	NA	NA	NA	NA	NA	NA	NA	NA	NA	NA	NA	NA	NA	NA	NA	NA	NA	NA
18	b009917b-15a4-4089-a10e-8b14a2846d90_6	b009917b-15a4-4089-a10e-8b14a2846d90	kpneumoniae	490	Klebsiella spp.	2009	5367	NA	NA	NA	NA	NA	NA	NA	NA	NA	NA	NA	NA	NA	NA	NA	NA	NA	NA	NA	NA	NA	NA	NA	NA	NA	NA	NA	NA	NA	NA	NA	NA	NA	NA	NA	NA	NA	NA	NA	NA	NA	NA
98	b009917b-15a4-4089-a10e-8b14a2846d90_7	b009917b-15a4-4089-a10e-8b14a2846d90	kpneumoniae	490	Klebsiella spp.	2009	3515	NA	NA	NA	NA	NA	NA	NA	NA	NA	NA	NA	NA	NA	NA	NA	NA	NA	NA	NA	NA	NA	NA	NA	NA	NA	NA	NA	NA	NA	NA	NA	NA	NA	NA	NA	NA	NA	NA	NA	NA	NA	NA
134	b009917b-15a4-4089-a10e-8b14a2846d90_8	b009917b-15a4-4089-a10e-8b14a2846d90	kpneumoniae	490	Klebsiella spp.	2009	3335	NA	NA	NA	NA	NA	NA	NA	NA	NA	NA	NA	NA	NA	NA	NA	NA	NA	NA	NA	NA	NA	NA	NA	NA	NA	NA	NA	NA	NA	NA	NA	NA	NA	NA	NA	NA	NA	NA	NA	NA	NA	NA
179	b009917b-15a4-4089-a10e-8b14a2846d90_9	b009917b-15a4-4089-a10e-8b14a2846d90	kpneumoniae	490	Klebsiella spp.	2009	2454	NA	NA	NA	NA	NA	NA	NA	NA	NA	NA	NA	NA	NA	NA	NA	NA	NA	NA	NA	NA	NA	NA	NA	NA	NA	NA	NA	NA	NA	NA	NA	NA	NA	NA	NA	NA	NA	NA	NA	NA	NA	NA
1	b0270c1a-0d58-4a61-b35b-27e58fafcc26_2	b0270c1a-0d58-4a61-b35b-27e58fafcc26	ecoli	420	E. coli	2018	114230	1	0	0	0	0	0	0	0	0	0	0	0	0	0	0	0	0	0	0	0	0	0	0	0	0	0	0	0	0	0	0	0	0	0	0	0	0	0	0	0	0	0
3	b0679cec-2a45-473f-9e09-c297c3e0e18b_2	b0679cec-2a45-473f-9e09-c297c3e0e18b	ecoli	2602	E. coli	2018	154444	0	0	0	0	0	0	0	0	0	0	0	0	1	0	0	0	0	0	0	0	0	1	0	1	1	1	1	1	1	1	0	0	0	0	0	0	0	0	1	0	0	1
114	b0c7c17e-8f19-4b14-a3d1-ec13fbcfd08b_2	b0c7c17e-8f19-4b14-a3d1-ec13fbcfd08b	ecoli	-	E. coli	2018	157497	0	0	0	0	0	0	0	0	0	0	0	0	0	0	0	0	0	0	0	0	0	1	0	0	0	0	0	0	0	0	0	0	0	0	0	0	0	0	0	0	0	1
12	b110cb89-52b1-4d70-af3e-81ea0a6a88aa_2	b110cb89-52b1-4d70-af3e-81ea0a6a88aa	ecoli	-	E. coli	other	117746	1	0	0	0	0	0	0	0	0	0	0	0	0	0	0	1	1	0	0	0	0	0	0	0	0	0	0	0	0	1	0	0	0	0	0	0	0	0	0	0	0	0
388	b110cb89-52b1-4d70-af3e-81ea0a6a88aa_3	b110cb89-52b1-4d70-af3e-81ea0a6a88aa	ecoli	-	E. coli	other	2032	NA	NA	NA	NA	NA	NA	NA	NA	NA	NA	NA	NA	NA	NA	NA	NA	NA	NA	NA	NA	NA	NA	NA	NA	NA	NA	NA	NA	NA	NA	NA	NA	NA	NA	NA	NA	NA	NA	NA	NA	NA	NA
1	b125a18f-acea-4520-a19f-a8c2dc791ec1_2	b125a18f-acea-4520-a19f-a8c2dc791ec1	ecoli	131	E. coli	2018	107582	0	0	0	0	0	0	0	0	0	0	0	0	1	0	0	0	0	0	0	0	0	0	0	0	0	0	0	0	0	0	0	0	0	0	0	0	0	0	0	0	0	0
3	b1578b48-58ae-4562-82cb-4114c9edff6b_2	b1578b48-58ae-4562-82cb-4114c9edff6b	ecoli	-	E. coli	2018	141648	0	0	0	0	0	0	0	0	0	0	0	0	0	0	0	0	0	0	0	0	0	1	0	0	0	0	1	1	1	1	0	0	0	0	0	0	0	0	1	0	0	1
389	b1578b48-58ae-4562-82cb-4114c9edff6b_3	b1578b48-58ae-4562-82cb-4114c9edff6b	ecoli	-	E. coli	2018	94099	NA	NA	NA	NA	NA	NA	NA	NA	NA	NA	NA	NA	NA	NA	NA	NA	NA	NA	NA	NA	NA	NA	NA	NA	NA	NA	NA	NA	NA	NA	NA	NA	NA	NA	NA	NA	NA	NA	NA	NA	NA	NA
243	b1578b48-58ae-4562-82cb-4114c9edff6b_4	b1578b48-58ae-4562-82cb-4114c9edff6b	ecoli	-	E. coli	2018	7638	0	0	0	0	0	0	0	0	0	0	0	0	0	0	0	0	0	0	0	0	0	0	0	1	1	1	0	0	0	0	0	0	0	0	0	0	0	0	0	0	0	0
390	b1578b48-58ae-4562-82cb-4114c9edff6b_5	b1578b48-58ae-4562-82cb-4114c9edff6b	ecoli	-	E. coli	2018	5774	NA	NA	NA	NA	NA	NA	NA	NA	NA	NA	NA	NA	NA	NA	NA	NA	NA	NA	NA	NA	NA	NA	NA	NA	NA	NA	NA	NA	NA	NA	NA	NA	NA	NA	NA	NA	NA	NA	NA	NA	NA	NA
155	b1d180f4-a523-4f0f-a4f0-ba774d87ec49_2	b1d180f4-a523-4f0f-a4f0-ba774d87ec49	ecoli	131	E. coli	2018	95847	NA	NA	NA	NA	NA	NA	NA	NA	NA	NA	NA	NA	NA	NA	NA	NA	NA	NA	NA	NA	NA	NA	NA	NA	NA	NA	NA	NA	NA	NA	NA	NA	NA	NA	NA	NA	NA	NA	NA	NA	NA	NA
2	b1d180f4-a523-4f0f-a4f0-ba774d87ec49_3	b1d180f4-a523-4f0f-a4f0-ba774d87ec49	ecoli	131	E. coli	2018	85170	1	0	0	0	0	0	0	0	0	0	0	0	0	0	0	0	0	0	0	0	0	0	0	0	0	0	0	0	0	0	0	0	0	0	0	0	0	0	0	0	0	0
5	b1d180f4-a523-4f0f-a4f0-ba774d87ec49_4	b1d180f4-a523-4f0f-a4f0-ba774d87ec49	ecoli	131	E. coli	2018	10383	0	0	0	0	0	0	0	0	0	0	0	0	0	0	0	0	0	0	0	0	0	0	0	0	0	0	0	0	0	0	0	0	0	0	0	0	0	0	0	0	0	0
6	b1d180f4-a523-4f0f-a4f0-ba774d87ec49_5	b1d180f4-a523-4f0f-a4f0-ba774d87ec49	ecoli	131	E. coli	2018	1549	NA	NA	NA	NA	NA	NA	NA	NA	NA	NA	NA	NA	NA	NA	NA	NA	NA	NA	NA	NA	NA	NA	NA	NA	NA	NA	NA	NA	NA	NA	NA	NA	NA	NA	NA	NA	NA	NA	NA	NA	NA	NA
162	b29c6cca-5f55-44b6-904a-cb7dab18b53b_2	b29c6cca-5f55-44b6-904a-cb7dab18b53b	ecoli	73	E. coli	2018	11841	0	0	0	0	0	0	0	0	0	0	0	0	1	0	0	0	0	0	0	0	0	0	0	0	0	0	0	0	0	0	0	0	0	0	0	0	0	0	0	0	0	0
43	b29c6cca-5f55-44b6-904a-cb7dab18b53b_3	b29c6cca-5f55-44b6-904a-cb7dab18b53b	ecoli	73	E. coli	2018	1552	NA	NA	NA	NA	NA	NA	NA	NA	NA	NA	NA	NA	NA	NA	NA	NA	NA	NA	NA	NA	NA	NA	NA	NA	NA	NA	NA	NA	NA	NA	NA	NA	NA	NA	NA	NA	NA	NA	NA	NA	NA	NA
1	b2d698fa-c675-4536-84d8-a2f291ff0a01_2	b2d698fa-c675-4536-84d8-a2f291ff0a01	ecoli	131	E. coli	other	114237	1	0	0	0	0	0	0	0	0	0	0	0	0	0	0	0	0	0	0	0	0	0	0	0	0	0	0	0	0	0	0	0	0	0	0	0	0	0	0	0	0	0
391	b2f78e03-d97f-41fc-a1b6-61ec5e59ba73_contig_2	b2f78e03-d97f-41fc-a1b6-61ec5e59ba73	ecoli	58	E. coli	other	8510	NA	NA	NA	NA	NA	NA	NA	NA	NA	NA	NA	NA	NA	NA	NA	NA	NA	NA	NA	NA	NA	NA	NA	NA	NA	NA	NA	NA	NA	NA	NA	NA	NA	NA	NA	NA	NA	NA	NA	NA	NA	NA
392	b2f78e03-d97f-41fc-a1b6-61ec5e59ba73_contig_3	b2f78e03-d97f-41fc-a1b6-61ec5e59ba73	ecoli	58	E. coli	other	92516	0	0	0	0	0	0	0	0	0	0	0	0	0	0	0	0	0	0	0	0	0	0	0	0	0	0	0	0	0	0	0	0	0	0	0	0	0	0	0	0	0	0
3	b2f78e03-d97f-41fc-a1b6-61ec5e59ba73_contig_4	b2f78e03-d97f-41fc-a1b6-61ec5e59ba73	ecoli	58	E. coli	other	158918	0	0	0	0	0	0	0	0	0	0	0	0	1	0	0	0	0	0	0	0	0	1	0	1	1	1	1	1	1	1	0	0	0	0	0	0	0	0	1	0	0	1
391	b2f78e03-d97f-41fc-a1b6-61ec5e59ba73_contig_5	b2f78e03-d97f-41fc-a1b6-61ec5e59ba73	ecoli	58	E. coli	other	8508	NA	NA	NA	NA	NA	NA	NA	NA	NA	NA	NA	NA	NA	NA	NA	NA	NA	NA	NA	NA	NA	NA	NA	NA	NA	NA	NA	NA	NA	NA	NA	NA	NA	NA	NA	NA	NA	NA	NA	NA	NA	NA
393	b2f78e03-d97f-41fc-a1b6-61ec5e59ba73_contig_6	b2f78e03-d97f-41fc-a1b6-61ec5e59ba73	ecoli	58	E. coli	other	4274	NA	NA	NA	NA	NA	NA	NA	NA	NA	NA	NA	NA	NA	NA	NA	NA	NA	NA	NA	NA	NA	NA	NA	NA	NA	NA	NA	NA	NA	NA	NA	NA	NA	NA	NA	NA	NA	NA	NA	NA	NA	NA
43	b2f78e03-d97f-41fc-a1b6-61ec5e59ba73_contig_7	b2f78e03-d97f-41fc-a1b6-61ec5e59ba73	ecoli	58	E. coli	other	1555	NA	NA	NA	NA	NA	NA	NA	NA	NA	NA	NA	NA	NA	NA	NA	NA	NA	NA	NA	NA	NA	NA	NA	NA	NA	NA	NA	NA	NA	NA	NA	NA	NA	NA	NA	NA	NA	NA	NA	NA	NA	NA
12	b3138c73-4739-456c-aeeb-936e5c9b7657_2	b3138c73-4739-456c-aeeb-936e5c9b7657	ecoli	38	E. coli	2009	160340	0	0	0	0	0	0	0	0	0	0	0	0	1	0	0	1	1	0	0	0	0	0	0	0	1	1	1	1	1	1	0	0	0	0	0	0	0	0	0	0	0	0
394	b3372427-79b9-43a5-b3b0-24291e9c4b7a_2	b3372427-79b9-43a5-b3b0-24291e9c4b7a	kpneumoniae	15	Klebsiella spp.	other	61715	0	0	0	0	0	0	0	0	0	0	0	0	1	1	1	1	1	0	0	0	0	0	0	1	1	1	0	0	0	0	0	0	0	0	0	0	0	0	0	0	0	0
395	b3372427-79b9-43a5-b3b0-24291e9c4b7a_3	b3372427-79b9-43a5-b3b0-24291e9c4b7a	kpneumoniae	15	Klebsiella spp.	other	11042	NA	NA	NA	NA	NA	NA	NA	NA	NA	NA	NA	NA	NA	NA	NA	NA	NA	NA	NA	NA	NA	NA	NA	NA	NA	NA	NA	NA	NA	NA	NA	NA	NA	NA	NA	NA	NA	NA	NA	NA	NA	NA
7	b37acb5e-8dc9-413b-a781-43453bae7246_2	b37acb5e-8dc9-413b-a781-43453bae7246	ecoli	131	E. coli	2018	104952	0	0	0	0	0	0	0	0	0	0	0	0	0	0	0	0	0	0	0	0	0	0	0	0	0	0	0	0	0	0	0	0	0	0	0	0	0	0	0	0	0	0
396	b37acb5e-8dc9-413b-a781-43453bae7246_3	b37acb5e-8dc9-413b-a781-43453bae7246	ecoli	131	E. coli	2018	76305	0	0	0	0	0	0	0	0	0	0	0	0	1	0	0	0	0	0	0	0	0	0	0	0	0	0	0	0	1	1	0	0	0	0	0	0	0	0	0	0	0	0
1	b3c43707-5ecd-4be8-bd10-4be327ba0d63_2	b3c43707-5ecd-4be8-bd10-4be327ba0d63	ecoli	131	E. coli	2018	126855	1	0	0	0	0	0	0	0	0	0	0	0	1	1	0	0	0	0	0	0	0	0	0	0	0	0	0	0	0	0	0	0	0	0	0	0	0	0	0	0	0	0
54	b3c43707-5ecd-4be8-bd10-4be327ba0d63_3	b3c43707-5ecd-4be8-bd10-4be327ba0d63	ecoli	131	E. coli	2018	97079	0	0	0	0	0	0	0	0	0	0	0	0	1	0	0	0	0	0	0	0	0	0	0	0	0	0	0	0	0	0	0	0	0	0	0	0	0	0	0	0	0	0
397	b3c43707-5ecd-4be8-bd10-4be327ba0d63_4	b3c43707-5ecd-4be8-bd10-4be327ba0d63	ecoli	131	E. coli	2018	62167	NA	NA	NA	NA	NA	NA	NA	NA	NA	NA	NA	NA	NA	NA	NA	NA	NA	NA	NA	NA	NA	NA	NA	NA	NA	NA	NA	NA	NA	NA	NA	NA	NA	NA	NA	NA	NA	NA	NA	NA	NA	NA
280	b40d863d-0621-4c0d-9ad1-a4556f1793da_2	b40d863d-0621-4c0d-9ad1-a4556f1793da	ecoli	399	E. coli	2009	89035	0	0	0	0	0	0	0	0	0	0	0	0	0	0	0	0	0	0	0	0	0	0	0	0	0	0	0	0	0	0	0	0	0	0	0	0	0	0	0	0	0	0
2	b4b55ee7-0b18-46d5-9f10-9eb1e5d3e245_2	b4b55ee7-0b18-46d5-9f10-9eb1e5d3e245	ecoli	131	E. coli	other	118441	1	0	0	0	0	0	0	0	0	0	0	0	0	0	0	0	0	0	0	0	0	0	0	0	0	0	0	0	0	0	0	0	0	0	0	0	0	0	0	0	0	0
4	b4b55ee7-0b18-46d5-9f10-9eb1e5d3e245_3	b4b55ee7-0b18-46d5-9f10-9eb1e5d3e245	ecoli	131	E. coli	other	30275	NA	NA	NA	NA	NA	NA	NA	NA	NA	NA	NA	NA	NA	NA	NA	NA	NA	NA	NA	NA	NA	NA	NA	NA	NA	NA	NA	NA	NA	NA	NA	NA	NA	NA	NA	NA	NA	NA	NA	NA	NA	NA
5	b4b55ee7-0b18-46d5-9f10-9eb1e5d3e245_4	b4b55ee7-0b18-46d5-9f10-9eb1e5d3e245	ecoli	131	E. coli	other	5167	NA	NA	NA	NA	NA	NA	NA	NA	NA	NA	NA	NA	NA	NA	NA	NA	NA	NA	NA	NA	NA	NA	NA	NA	NA	NA	NA	NA	NA	NA	NA	NA	NA	NA	NA	NA	NA	NA	NA	NA	NA	NA
6	b4b55ee7-0b18-46d5-9f10-9eb1e5d3e245_5	b4b55ee7-0b18-46d5-9f10-9eb1e5d3e245	ecoli	131	E. coli	other	1549	NA	NA	NA	NA	NA	NA	NA	NA	NA	NA	NA	NA	NA	NA	NA	NA	NA	NA	NA	NA	NA	NA	NA	NA	NA	NA	NA	NA	NA	NA	NA	NA	NA	NA	NA	NA	NA	NA	NA	NA	NA	NA
1	b53e956b-08ba-4a0d-89bf-dd3dc01dfeff_2	b53e956b-08ba-4a0d-89bf-dd3dc01dfeff	ecoli	131	E. coli	2009	138148	1	0	0	0	0	0	0	0	0	0	0	0	1	0	1	1	1	0	0	0	0	0	0	1	1	1	0	0	0	0	0	0	0	0	0	0	0	0	0	0	0	0
55	b53e956b-08ba-4a0d-89bf-dd3dc01dfeff_3	b53e956b-08ba-4a0d-89bf-dd3dc01dfeff	ecoli	131	E. coli	2009	46855	NA	NA	NA	NA	NA	NA	NA	NA	NA	NA	NA	NA	NA	NA	NA	NA	NA	NA	NA	NA	NA	NA	NA	NA	NA	NA	NA	NA	NA	NA	NA	NA	NA	NA	NA	NA	NA	NA	NA	NA	NA	NA
3	b53f0cfc-b47f-4f24-ac64-3b05ab8dc987_2	b53f0cfc-b47f-4f24-ac64-3b05ab8dc987	ecoli	5762	E. coli	2009	144671	0	0	0	0	0	0	0	0	0	0	0	0	0	0	0	0	0	0	0	0	0	1	0	0	0	0	1	1	1	1	0	0	0	0	0	0	0	0	1	0	0	1
398	b59bbfe6-b7ff-46bd-82e2-c87d95b54435_2	b59bbfe6-b7ff-46bd-82e2-c87d95b54435	ecoli	155	E. coli	2018	126342	0	0	0	0	0	0	0	0	0	0	0	0	0	0	0	0	0	0	0	0	0	0	0	0	0	0	0	0	0	0	0	0	0	0	0	0	0	0	0	0	0	0
399	b59bbfe6-b7ff-46bd-82e2-c87d95b54435_3	b59bbfe6-b7ff-46bd-82e2-c87d95b54435	ecoli	155	E. coli	2018	112192	0	0	0	0	0	0	0	0	0	0	0	0	0	0	0	0	0	0	0	0	0	0	0	0	0	0	0	0	0	0	0	0	0	0	0	0	0	0	0	0	0	0
400	b607ace2-82ac-44af-87ff-852f79a4ac80_2	b607ace2-82ac-44af-87ff-852f79a4ac80	ecoli	88	E. coli	2009	76876	NA	NA	NA	NA	NA	NA	NA	NA	NA	NA	NA	NA	NA	NA	NA	NA	NA	NA	NA	NA	NA	NA	NA	NA	NA	NA	NA	NA	NA	NA	NA	NA	NA	NA	NA	NA	NA	NA	NA	NA	NA	NA
1	b69e25a1-37c5-49c8-a6fd-3fc4701bd6aa_2	b69e25a1-37c5-49c8-a6fd-3fc4701bd6aa	ecoli	127	E. coli	other	115295	1	0	0	0	0	0	0	0	0	0	0	0	0	0	0	0	0	0	0	0	0	0	0	0	0	0	0	0	0	0	0	0	0	0	0	0	0	0	0	0	0	0
3	b6b61208-7c11-4b2c-9ab8-96ed92ab2dde_2	b6b61208-7c11-4b2c-9ab8-96ed92ab2dde	ecoli	95	E. coli	2009	136670	0	0	0	0	0	0	0	0	0	0	0	0	0	0	0	0	0	0	0	0	0	1	0	0	0	0	0	0	0	0	0	0	0	0	0	0	0	0	1	0	0	1
229	b6b61208-7c11-4b2c-9ab8-96ed92ab2dde_3	b6b61208-7c11-4b2c-9ab8-96ed92ab2dde	ecoli	95	E. coli	2009	4237	NA	NA	NA	NA	NA	NA	NA	NA	NA	NA	NA	NA	NA	NA	NA	NA	NA	NA	NA	NA	NA	NA	NA	NA	NA	NA	NA	NA	NA	NA	NA	NA	NA	NA	NA	NA	NA	NA	NA	NA	NA	NA
401	b6b61208-7c11-4b2c-9ab8-96ed92ab2dde_4	b6b61208-7c11-4b2c-9ab8-96ed92ab2dde	ecoli	95	E. coli	2009	3726	NA	NA	NA	NA	NA	NA	NA	NA	NA	NA	NA	NA	NA	NA	NA	NA	NA	NA	NA	NA	NA	NA	NA	NA	NA	NA	NA	NA	NA	NA	NA	NA	NA	NA	NA	NA	NA	NA	NA	NA	NA	NA
402	b6b61208-7c11-4b2c-9ab8-96ed92ab2dde_5	b6b61208-7c11-4b2c-9ab8-96ed92ab2dde	ecoli	95	E. coli	2009	3282	NA	NA	NA	NA	NA	NA	NA	NA	NA	NA	NA	NA	NA	NA	NA	NA	NA	NA	NA	NA	NA	NA	NA	NA	NA	NA	NA	NA	NA	NA	NA	NA	NA	NA	NA	NA	NA	NA	NA	NA	NA	NA
43	b6b61208-7c11-4b2c-9ab8-96ed92ab2dde_6	b6b61208-7c11-4b2c-9ab8-96ed92ab2dde	ecoli	95	E. coli	2009	1552	NA	NA	NA	NA	NA	NA	NA	NA	NA	NA	NA	NA	NA	NA	NA	NA	NA	NA	NA	NA	NA	NA	NA	NA	NA	NA	NA	NA	NA	NA	NA	NA	NA	NA	NA	NA	NA	NA	NA	NA	NA	NA
54	b7855c29-0816-447b-906c-505c464f7bf6_2	b7855c29-0816-447b-906c-505c464f7bf6	ecoli	95	E. coli	2009	92581	0	0	0	0	0	0	0	0	0	0	0	0	1	0	0	0	0	0	0	0	0	0	0	1	1	1	0	0	0	0	0	0	0	0	0	0	0	0	0	0	0	0
403	b7855c29-0816-447b-906c-505c464f7bf6_3	b7855c29-0816-447b-906c-505c464f7bf6	ecoli	95	E. coli	2009	65883	0	0	0	0	0	0	0	0	0	0	0	0	0	0	0	0	0	0	0	0	0	0	0	0	0	0	0	0	0	0	0	0	0	0	0	0	0	0	0	0	0	0
12	b7b32d43-11d8-4574-b115-877dccef7149_2	b7b32d43-11d8-4574-b115-877dccef7149	ecoli	73	E. coli	2009	112234	1	0	0	0	0	0	0	0	0	0	0	0	0	0	0	1	1	0	0	0	0	0	0	0	0	0	0	0	0	1	0	0	0	0	0	0	0	0	0	0	0	0
404	b859b744-b1cd-487f-84ad-9fbf4932447f_2	b859b744-b1cd-487f-84ad-9fbf4932447f	kpneumoniae	35	Klebsiella spp.	2018	123225	0	0	0	0	0	0	0	0	0	0	0	0	0	0	0	0	0	0	0	0	0	0	0	0	0	0	0	0	0	0	0	0	0	0	0	0	0	0	0	0	0	0
12	b912588c-820e-4a27-b723-e5c7737aea87_2	b912588c-820e-4a27-b723-e5c7737aea87	ecoli	73	E. coli	2018	108724	1	0	0	0	0	0	0	0	0	0	0	0	0	0	0	0	0	0	0	0	0	0	0	0	0	0	0	0	0	1	0	0	0	0	0	0	0	0	0	0	0	0
63	b921993c-b0af-4c23-b602-80b3e7a6767f_2	b921993c-b0af-4c23-b602-80b3e7a6767f	kpneumoniae	234	Klebsiella spp.	2018	223140	0	0	0	0	0	0	0	0	0	0	0	0	0	0	0	0	0	0	0	0	0	0	0	0	0	0	0	0	0	0	0	0	0	0	0	0	0	0	0	0	0	0
405	b921993c-b0af-4c23-b602-80b3e7a6767f_3	b921993c-b0af-4c23-b602-80b3e7a6767f	kpneumoniae	234	Klebsiella spp.	2018	54617	NA	NA	NA	NA	NA	NA	NA	NA	NA	NA	NA	NA	NA	NA	NA	NA	NA	NA	NA	NA	NA	NA	NA	NA	NA	NA	NA	NA	NA	NA	NA	NA	NA	NA	NA	NA	NA	NA	NA	NA	NA	NA
406	b997700d-44b4-416c-9b8a-4fba5103ec75_2	b997700d-44b4-416c-9b8a-4fba5103ec75	ecoli	38	E. coli	2018	143196	0	0	0	0	0	0	0	0	0	0	0	0	0	0	0	0	0	0	0	0	0	0	0	0	0	0	0	0	0	0	0	0	0	0	0	0	0	0	0	0	0	0
71	b997700d-44b4-416c-9b8a-4fba5103ec75_3	b997700d-44b4-416c-9b8a-4fba5103ec75	ecoli	38	E. coli	2018	63269	NA	NA	NA	NA	NA	NA	NA	NA	NA	NA	NA	NA	NA	NA	NA	NA	NA	NA	NA	NA	NA	NA	NA	NA	NA	NA	NA	NA	NA	NA	NA	NA	NA	NA	NA	NA	NA	NA	NA	NA	NA	NA
1	b9e1e1b7-4c86-4de9-915f-d1e903246eda_2	b9e1e1b7-4c86-4de9-915f-d1e903246eda	ecoli	162	E. coli	2018	114790	1	0	0	0	0	0	0	0	0	0	0	0	0	0	0	0	0	0	0	0	0	0	0	0	0	0	0	0	0	0	0	0	0	0	0	0	0	0	0	0	0	0
32	b9e1e1b7-4c86-4de9-915f-d1e903246eda_3	b9e1e1b7-4c86-4de9-915f-d1e903246eda	ecoli	162	E. coli	2018	73988	0	0	0	0	0	0	0	0	0	0	0	0	1	0	0	0	0	0	0	0	0	0	0	0	0	0	0	0	0	0	0	0	0	0	0	0	0	0	0	0	0	0
1	bad5fbfe-6e77-4057-a1c8-010a2b6c1266_2	bad5fbfe-6e77-4057-a1c8-010a2b6c1266	ecoli	69	E. coli	2009	147826	1	0	0	0	0	0	0	0	0	0	0	0	0	0	1	1	1	0	0	0	0	0	0	1	1	1	1	1	1	1	0	0	0	0	0	0	0	0	0	0	0	0
54	bad5fbfe-6e77-4057-a1c8-010a2b6c1266_3	bad5fbfe-6e77-4057-a1c8-010a2b6c1266	ecoli	69	E. coli	2009	84070	0	0	0	0	0	0	0	0	0	0	0	0	0	0	0	0	0	0	0	0	0	0	0	1	1	1	0	0	0	0	0	0	0	0	0	0	0	0	0	0	0	0
84	bad5fbfe-6e77-4057-a1c8-010a2b6c1266_4	bad5fbfe-6e77-4057-a1c8-010a2b6c1266	ecoli	69	E. coli	2009	33824	NA	NA	NA	NA	NA	NA	NA	NA	NA	NA	NA	NA	NA	NA	NA	NA	NA	NA	NA	NA	NA	NA	NA	NA	NA	NA	NA	NA	NA	NA	NA	NA	NA	NA	NA	NA	NA	NA	NA	NA	NA	NA
54	bc82f189-419a-40e4-b039-67ce9ddd5493_2	bc82f189-419a-40e4-b039-67ce9ddd5493	ecoli	12	E. coli	2018	90668	0	0	0	0	0	0	0	0	0	0	0	0	0	0	0	0	0	0	0	0	0	0	0	1	1	0	0	0	0	0	0	0	0	0	0	0	0	0	0	0	0	0
407	bc82f189-419a-40e4-b039-67ce9ddd5493_3	bc82f189-419a-40e4-b039-67ce9ddd5493	ecoli	12	E. coli	2018	17532	0	0	0	0	0	0	0	0	0	0	0	0	0	0	0	0	0	0	0	0	0	0	0	0	0	0	0	0	0	0	0	0	0	0	0	0	0	0	0	0	0	1
408	bc878853-2f36-48f4-a770-9453ef1ffc0f_2	bc878853-2f36-48f4-a770-9453ef1ffc0f	ecoli	38	E. coli	other	211288	0	0	0	0	0	0	0	0	0	0	0	0	0	0	0	0	0	0	0	0	0	0	0	0	0	0	0	0	0	0	0	0	0	0	0	0	0	0	0	0	0	0
2	bc878853-2f36-48f4-a770-9453ef1ffc0f_3	bc878853-2f36-48f4-a770-9453ef1ffc0f	ecoli	38	E. coli	other	148028	0	0	0	0	0	0	0	0	0	0	0	0	0	0	1	1	1	0	0	0	0	0	0	1	1	1	0	0	0	0	0	0	0	0	0	0	0	0	0	0	0	0
13	bcda7b7c-1781-40e7-9743-3411f4fff7bd_2	bcda7b7c-1781-40e7-9743-3411f4fff7bd	kpneumoniae	490	Klebsiella spp.	other	224366	0	0	0	0	0	0	0	0	0	0	0	0	0	0	0	0	0	0	0	0	0	0	0	0	0	0	0	0	0	0	0	0	0	0	0	0	0	0	0	0	0	0
14	bcda7b7c-1781-40e7-9743-3411f4fff7bd_3	bcda7b7c-1781-40e7-9743-3411f4fff7bd	kpneumoniae	490	Klebsiella spp.	other	140168	0	0	0	0	0	0	0	0	0	0	0	0	1	0	0	0	0	0	0	0	0	0	0	1	1	1	0	0	0	0	0	0	0	0	0	0	0	0	0	0	0	0
15	bcda7b7c-1781-40e7-9743-3411f4fff7bd_4	bcda7b7c-1781-40e7-9743-3411f4fff7bd	kpneumoniae	490	Klebsiella spp.	other	15409	NA	NA	NA	NA	NA	NA	NA	NA	NA	NA	NA	NA	NA	NA	NA	NA	NA	NA	NA	NA	NA	NA	NA	NA	NA	NA	NA	NA	NA	NA	NA	NA	NA	NA	NA	NA	NA	NA	NA	NA	NA	NA
16	bcda7b7c-1781-40e7-9743-3411f4fff7bd_5	bcda7b7c-1781-40e7-9743-3411f4fff7bd	kpneumoniae	490	Klebsiella spp.	other	9553	NA	NA	NA	NA	NA	NA	NA	NA	NA	NA	NA	NA	NA	NA	NA	NA	NA	NA	NA	NA	NA	NA	NA	NA	NA	NA	NA	NA	NA	NA	NA	NA	NA	NA	NA	NA	NA	NA	NA	NA	NA	NA
76	bcda7b7c-1781-40e7-9743-3411f4fff7bd_6	bcda7b7c-1781-40e7-9743-3411f4fff7bd	kpneumoniae	490	Klebsiella spp.	other	1697	NA	NA	NA	NA	NA	NA	NA	NA	NA	NA	NA	NA	NA	NA	NA	NA	NA	NA	NA	NA	NA	NA	NA	NA	NA	NA	NA	NA	NA	NA	NA	NA	NA	NA	NA	NA	NA	NA	NA	NA	NA	NA
2	bdfb537a-08d8-4b6c-b896-451fae6a1060_2	bdfb537a-08d8-4b6c-b896-451fae6a1060	ecoli	1193	E. coli	2018	95075	1	0	0	0	0	0	0	0	0	0	0	0	1	0	1	0	0	0	0	0	0	0	0	1	1	1	1	1	1	1	0	0	0	0	0	0	0	0	0	0	0	0
5	bdfb537a-08d8-4b6c-b896-451fae6a1060_3	bdfb537a-08d8-4b6c-b896-451fae6a1060	ecoli	1193	E. coli	2018	5164	NA	NA	NA	NA	NA	NA	NA	NA	NA	NA	NA	NA	NA	NA	NA	NA	NA	NA	NA	NA	NA	NA	NA	NA	NA	NA	NA	NA	NA	NA	NA	NA	NA	NA	NA	NA	NA	NA	NA	NA	NA	NA
34	bdfb537a-08d8-4b6c-b896-451fae6a1060_4	bdfb537a-08d8-4b6c-b896-451fae6a1060	ecoli	1193	E. coli	2018	4081	NA	NA	NA	NA	NA	NA	NA	NA	NA	NA	NA	NA	NA	NA	NA	NA	NA	NA	NA	NA	NA	NA	NA	NA	NA	NA	NA	NA	NA	NA	NA	NA	NA	NA	NA	NA	NA	NA	NA	NA	NA	NA
92	bdfb537a-08d8-4b6c-b896-451fae6a1060_5	bdfb537a-08d8-4b6c-b896-451fae6a1060	ecoli	1193	E. coli	2018	2101	NA	NA	NA	NA	NA	NA	NA	NA	NA	NA	NA	NA	NA	NA	NA	NA	NA	NA	NA	NA	NA	NA	NA	NA	NA	NA	NA	NA	NA	NA	NA	NA	NA	NA	NA	NA	NA	NA	NA	NA	NA	NA
3	be1c4c72-7788-4111-b393-3a21ca194f07_2	be1c4c72-7788-4111-b393-3a21ca194f07	ecoli	-	E. coli	2009	89821	0	0	0	0	0	0	0	0	0	0	0	0	0	0	0	0	0	0	0	0	0	0	0	0	0	0	0	0	0	0	0	0	0	0	0	0	0	0	1	0	0	0
38	be1c4c72-7788-4111-b393-3a21ca194f07_3	be1c4c72-7788-4111-b393-3a21ca194f07	ecoli	-	E. coli	2009	6790	0	0	0	0	0	0	0	0	0	0	0	0	0	0	0	0	0	0	0	0	0	0	0	1	1	1	0	0	0	0	0	0	0	0	0	0	0	0	0	0	0	0
386	be1c4c72-7788-4111-b393-3a21ca194f07_4	be1c4c72-7788-4111-b393-3a21ca194f07	ecoli	-	E. coli	2009	3475	NA	NA	NA	NA	NA	NA	NA	NA	NA	NA	NA	NA	NA	NA	NA	NA	NA	NA	NA	NA	NA	NA	NA	NA	NA	NA	NA	NA	NA	NA	NA	NA	NA	NA	NA	NA	NA	NA	NA	NA	NA	NA
54	bebf7d00-b8e2-4cdc-bf03-9641c50e3fd0_2	bebf7d00-b8e2-4cdc-bf03-9641c50e3fd0	ecoli	83	E. coli	2018	92606	0	0	0	0	0	0	0	0	0	0	0	0	1	0	0	0	0	0	0	0	0	0	0	1	1	1	0	0	0	0	0	0	0	0	0	0	0	0	0	0	0	0
409	bec743c9-035a-4c0e-82cb-cc5fecd72d40_2	bec743c9-035a-4c0e-82cb-cc5fecd72d40	kpneumoniae	36	Klebsiella spp.	other	76441	0	0	0	0	0	0	0	0	0	0	0	0	0	1	0	0	0	0	0	0	0	0	0	1	1	1	0	0	0	0	0	0	0	0	0	0	0	0	0	0	0	0
1	bf376ee9-e4b8-4ff2-bb05-4845d1190e47_2	bf376ee9-e4b8-4ff2-bb05-4845d1190e47	ecoli	69	E. coli	2009	144914	1	0	0	0	0	0	0	0	0	0	0	0	1	0	1	1	1	0	0	0	0	0	0	1	1	1	1	1	1	1	0	0	0	0	0	0	0	0	0	0	0	0
54	bf376ee9-e4b8-4ff2-bb05-4845d1190e47_3	bf376ee9-e4b8-4ff2-bb05-4845d1190e47	ecoli	69	E. coli	2009	92597	0	0	0	0	0	0	0	0	0	0	0	0	1	0	0	0	0	0	0	0	0	0	0	1	1	1	0	0	0	0	0	0	0	0	0	0	0	0	0	0	0	0
1	bf9db7a9-0f07-4fb6-9a48-ccb83fb7e14b_2	bf9db7a9-0f07-4fb6-9a48-ccb83fb7e14b	ecoli	12	E. coli	2018	114231	1	0	0	0	0	0	0	0	0	0	0	0	0	0	0	0	0	0	0	0	0	0	0	0	0	0	0	0	0	0	0	0	0	0	0	0	0	0	0	0	0	0
243	bf9db7a9-0f07-4fb6-9a48-ccb83fb7e14b_3	bf9db7a9-0f07-4fb6-9a48-ccb83fb7e14b	ecoli	12	E. coli	2018	7694	0	0	0	0	0	0	0	0	0	0	0	0	1	0	0	0	0	0	0	0	0	0	0	1	1	1	0	0	0	0	0	0	0	0	0	0	0	0	0	0	0	0
14	bfda7835-13bd-4d92-89d1-610f197e6224_2	bfda7835-13bd-4d92-89d1-610f197e6224	kpneumoniae	490	Klebsiella spp.	other	101157	0	0	0	0	0	0	0	0	0	0	0	0	0	0	0	0	0	0	0	0	0	0	0	0	0	0	0	0	0	0	0	0	0	0	0	0	0	0	0	0	0	0
15	bfda7835-13bd-4d92-89d1-610f197e6224_3	bfda7835-13bd-4d92-89d1-610f197e6224	kpneumoniae	490	Klebsiella spp.	other	19078	NA	NA	NA	NA	NA	NA	NA	NA	NA	NA	NA	NA	NA	NA	NA	NA	NA	NA	NA	NA	NA	NA	NA	NA	NA	NA	NA	NA	NA	NA	NA	NA	NA	NA	NA	NA	NA	NA	NA	NA	NA	NA
16	bfda7835-13bd-4d92-89d1-610f197e6224_4	bfda7835-13bd-4d92-89d1-610f197e6224	kpneumoniae	490	Klebsiella spp.	other	9553	NA	NA	NA	NA	NA	NA	NA	NA	NA	NA	NA	NA	NA	NA	NA	NA	NA	NA	NA	NA	NA	NA	NA	NA	NA	NA	NA	NA	NA	NA	NA	NA	NA	NA	NA	NA	NA	NA	NA	NA	NA	NA
76	bfda7835-13bd-4d92-89d1-610f197e6224_5	bfda7835-13bd-4d92-89d1-610f197e6224	kpneumoniae	490	Klebsiella spp.	other	1697	NA	NA	NA	NA	NA	NA	NA	NA	NA	NA	NA	NA	NA	NA	NA	NA	NA	NA	NA	NA	NA	NA	NA	NA	NA	NA	NA	NA	NA	NA	NA	NA	NA	NA	NA	NA	NA	NA	NA	NA	NA	NA
2	bfdb948f-c293-47e9-a4a3-596513851e72_2	bfdb948f-c293-47e9-a4a3-596513851e72	ecoli	131	E. coli	2009	134963	1	0	0	0	0	0	0	0	0	0	0	0	1	0	1	1	1	0	0	0	0	0	0	1	1	1	0	0	0	0	0	0	0	0	0	0	0	0	0	0	0	0
5	bfdb948f-c293-47e9-a4a3-596513851e72_3	bfdb948f-c293-47e9-a4a3-596513851e72	ecoli	131	E. coli	2009	5167	NA	NA	NA	NA	NA	NA	NA	NA	NA	NA	NA	NA	NA	NA	NA	NA	NA	NA	NA	NA	NA	NA	NA	NA	NA	NA	NA	NA	NA	NA	NA	NA	NA	NA	NA	NA	NA	NA	NA	NA	NA	NA
34	bfdb948f-c293-47e9-a4a3-596513851e72_4	bfdb948f-c293-47e9-a4a3-596513851e72	ecoli	131	E. coli	2009	4087	NA	NA	NA	NA	NA	NA	NA	NA	NA	NA	NA	NA	NA	NA	NA	NA	NA	NA	NA	NA	NA	NA	NA	NA	NA	NA	NA	NA	NA	NA	NA	NA	NA	NA	NA	NA	NA	NA	NA	NA	NA	NA
63	bfe92ccc-5f4f-4d28-a8e9-26e01129185e_2	bfe92ccc-5f4f-4d28-a8e9-26e01129185e	kpneumoniae	976	Klebsiella spp.	2018	154849	0	0	0	0	0	0	0	0	0	0	0	0	0	0	0	0	0	0	0	0	0	0	0	0	0	0	0	0	0	0	0	0	0	0	0	0	0	0	0	0	0	0
1	c03a5bc6-25c8-47ab-9836-921a26fbf788_2	c03a5bc6-25c8-47ab-9836-921a26fbf788	ecoli	95	E. coli	other	114229	1	0	0	0	0	0	0	0	0	0	0	0	0	0	0	0	0	0	0	0	0	0	0	0	0	0	0	0	0	0	0	0	0	0	0	0	0	0	0	0	0	0
54	c03ee11b-7f23-43f6-8f18-e2dbd6879c1f_2	c03ee11b-7f23-43f6-8f18-e2dbd6879c1f	ecoli	10	E. coli	2018	91903	0	0	0	0	0	0	0	0	0	0	0	0	1	0	0	0	0	0	0	0	0	0	0	1	1	1	0	0	0	0	0	0	0	0	0	0	0	0	0	0	0	0
410	c03ee11b-7f23-43f6-8f18-e2dbd6879c1f_3	c03ee11b-7f23-43f6-8f18-e2dbd6879c1f	ecoli	10	E. coli	2018	81209	0	0	0	0	0	0	0	0	0	0	0	0	0	0	0	0	0	0	0	0	0	0	0	0	0	0	0	0	0	0	0	0	0	0	0	0	0	0	0	0	0	0
32	c03ee11b-7f23-43f6-8f18-e2dbd6879c1f_4	c03ee11b-7f23-43f6-8f18-e2dbd6879c1f	ecoli	10	E. coli	2018	63610	NA	NA	NA	NA	NA	NA	NA	NA	NA	NA	NA	NA	NA	NA	NA	NA	NA	NA	NA	NA	NA	NA	NA	NA	NA	NA	NA	NA	NA	NA	NA	NA	NA	NA	NA	NA	NA	NA	NA	NA	NA	NA
411	c03ee11b-7f23-43f6-8f18-e2dbd6879c1f_5	c03ee11b-7f23-43f6-8f18-e2dbd6879c1f	ecoli	10	E. coli	2018	37697	NA	NA	NA	NA	NA	NA	NA	NA	NA	NA	NA	NA	NA	NA	NA	NA	NA	NA	NA	NA	NA	NA	NA	NA	NA	NA	NA	NA	NA	NA	NA	NA	NA	NA	NA	NA	NA	NA	NA	NA	NA	NA
60	c03ee11b-7f23-43f6-8f18-e2dbd6879c1f_6	c03ee11b-7f23-43f6-8f18-e2dbd6879c1f	ecoli	10	E. coli	2018	7939	NA	NA	NA	NA	NA	NA	NA	NA	NA	NA	NA	NA	NA	NA	NA	NA	NA	NA	NA	NA	NA	NA	NA	NA	NA	NA	NA	NA	NA	NA	NA	NA	NA	NA	NA	NA	NA	NA	NA	NA	NA	NA
369	c0482dce-892b-4a08-96fa-67e3c9f56c7e_2	c0482dce-892b-4a08-96fa-67e3c9f56c7e	kpneumoniae	1658	Klebsiella spp.	2009	2667	NA	NA	NA	NA	NA	NA	NA	NA	NA	NA	NA	NA	NA	NA	NA	NA	NA	NA	NA	NA	NA	NA	NA	NA	NA	NA	NA	NA	NA	NA	NA	NA	NA	NA	NA	NA	NA	NA	NA	NA	NA	NA
65	c1912a4b-4abb-4f1d-8dbd-a9aefdc40f34_2	c1912a4b-4abb-4f1d-8dbd-a9aefdc40f34	koxytoca	176	Klebsiella spp.	2018	203025	0	0	0	0	0	0	0	0	0	0	0	0	0	0	0	0	0	0	0	0	0	0	0	0	0	0	0	0	0	0	0	0	0	0	0	0	0	0	0	0	0	0
412	c1912a4b-4abb-4f1d-8dbd-a9aefdc40f34_3	c1912a4b-4abb-4f1d-8dbd-a9aefdc40f34	koxytoca	176	Klebsiella spp.	2018	97615	0	0	0	0	0	0	0	0	0	0	0	0	0	0	0	0	0	0	0	0	0	0	0	0	0	0	0	1	1	1	0	0	0	0	0	0	0	0	0	0	0	0
91	c1977a0f-5a3e-4701-8b3b-455f45e19f08_2	c1977a0f-5a3e-4701-8b3b-455f45e19f08	ecoli	44	E. coli	2018	145706	0	0	0	0	0	0	0	0	0	0	0	0	0	0	1	1	1	0	0	0	0	0	0	0	0	0	0	0	0	0	0	0	0	0	0	0	0	0	0	0	0	0
413	c1977a0f-5a3e-4701-8b3b-455f45e19f08_3	c1977a0f-5a3e-4701-8b3b-455f45e19f08	ecoli	44	E. coli	2018	14561	NA	NA	NA	NA	NA	NA	NA	NA	NA	NA	NA	NA	NA	NA	NA	NA	NA	NA	NA	NA	NA	NA	NA	NA	NA	NA	NA	NA	NA	NA	NA	NA	NA	NA	NA	NA	NA	NA	NA	NA	NA	NA
112	c1977a0f-5a3e-4701-8b3b-455f45e19f08_4	c1977a0f-5a3e-4701-8b3b-455f45e19f08	ecoli	44	E. coli	2018	6648	NA	NA	NA	NA	NA	NA	NA	NA	NA	NA	NA	NA	NA	NA	NA	NA	NA	NA	NA	NA	NA	NA	NA	NA	NA	NA	NA	NA	NA	NA	NA	NA	NA	NA	NA	NA	NA	NA	NA	NA	NA	NA
142	c1977a0f-5a3e-4701-8b3b-455f45e19f08_5	c1977a0f-5a3e-4701-8b3b-455f45e19f08	ecoli	44	E. coli	2018	3133	NA	NA	NA	NA	NA	NA	NA	NA	NA	NA	NA	NA	NA	NA	NA	NA	NA	NA	NA	NA	NA	NA	NA	NA	NA	NA	NA	NA	NA	NA	NA	NA	NA	NA	NA	NA	NA	NA	NA	NA	NA	NA
414	c1977a0f-5a3e-4701-8b3b-455f45e19f08_6	c1977a0f-5a3e-4701-8b3b-455f45e19f08	ecoli	44	E. coli	2018	3005	NA	NA	NA	NA	NA	NA	NA	NA	NA	NA	NA	NA	NA	NA	NA	NA	NA	NA	NA	NA	NA	NA	NA	NA	NA	NA	NA	NA	NA	NA	NA	NA	NA	NA	NA	NA	NA	NA	NA	NA	NA	NA
6	c1977a0f-5a3e-4701-8b3b-455f45e19f08_7	c1977a0f-5a3e-4701-8b3b-455f45e19f08	ecoli	44	E. coli	2018	1551	NA	NA	NA	NA	NA	NA	NA	NA	NA	NA	NA	NA	NA	NA	NA	NA	NA	NA	NA	NA	NA	NA	NA	NA	NA	NA	NA	NA	NA	NA	NA	NA	NA	NA	NA	NA	NA	NA	NA	NA	NA	NA
415	c1c1a8ad-aba5-4116-a026-5729d385e21a_2	c1c1a8ad-aba5-4116-a026-5729d385e21a	koxytoca	-	Klebsiella spp.	2009	39338	0	0	0	0	0	0	0	0	0	0	0	0	0	0	0	0	0	0	0	0	0	0	0	0	0	0	0	1	1	1	0	0	0	0	0	0	0	0	0	0	0	0
64	c1c1a8ad-aba5-4116-a026-5729d385e21a_3	c1c1a8ad-aba5-4116-a026-5729d385e21a	koxytoca	-	Klebsiella spp.	2009	4096	NA	NA	NA	NA	NA	NA	NA	NA	NA	NA	NA	NA	NA	NA	NA	NA	NA	NA	NA	NA	NA	NA	NA	NA	NA	NA	NA	NA	NA	NA	NA	NA	NA	NA	NA	NA	NA	NA	NA	NA	NA	NA
38	c1d39b67-704b-4179-98bf-f9f106974ee6_2	c1d39b67-704b-4179-98bf-f9f106974ee6	ecoli	73	E. coli	2009	11163	0	0	0	0	0	0	0	0	0	0	0	0	1	0	0	0	0	0	0	0	0	0	0	1	1	1	0	0	0	0	0	0	0	0	0	0	0	0	0	0	0	0
112	c226d7ae-62bc-4ee3-b6fe-f4b75e2b518c_2	c226d7ae-62bc-4ee3-b6fe-f4b75e2b518c	ecoli	80	E. coli	2018	6647	NA	NA	NA	NA	NA	NA	NA	NA	NA	NA	NA	NA	NA	NA	NA	NA	NA	NA	NA	NA	NA	NA	NA	NA	NA	NA	NA	NA	NA	NA	NA	NA	NA	NA	NA	NA	NA	NA	NA	NA	NA	NA
222	c226d7ae-62bc-4ee3-b6fe-f4b75e2b518c_3	c226d7ae-62bc-4ee3-b6fe-f4b75e2b518c	ecoli	80	E. coli	2018	5452	NA	NA	NA	NA	NA	NA	NA	NA	NA	NA	NA	NA	NA	NA	NA	NA	NA	NA	NA	NA	NA	NA	NA	NA	NA	NA	NA	NA	NA	NA	NA	NA	NA	NA	NA	NA	NA	NA	NA	NA	NA	NA
416	c2a2814d-feed-498c-896d-0a6cfb796acc_2	c2a2814d-feed-498c-896d-0a6cfb796acc	kaerogenes	-	Klebsiella spp.	other	252919	0	0	0	0	0	0	0	0	0	0	0	0	0	0	0	0	0	0	0	0	0	0	0	0	0	0	0	0	0	0	0	0	0	0	0	0	0	0	0	0	0	0
2	c2bd3042-f911-4989-a6a3-037da79f06f3_2	c2bd3042-f911-4989-a6a3-037da79f06f3	ecoli	131	E. coli	other	143105	1	0	0	0	0	0	0	0	0	0	0	0	0	0	0	0	0	0	0	0	0	0	0	0	0	0	0	0	0	0	0	0	0	0	0	0	0	0	0	0	0	0
32	c2bd3042-f911-4989-a6a3-037da79f06f3_3	c2bd3042-f911-4989-a6a3-037da79f06f3	ecoli	131	E. coli	other	67404	NA	NA	NA	NA	NA	NA	NA	NA	NA	NA	NA	NA	NA	NA	NA	NA	NA	NA	NA	NA	NA	NA	NA	NA	NA	NA	NA	NA	NA	NA	NA	NA	NA	NA	NA	NA	NA	NA	NA	NA	NA	NA
155	c393111f-4c37-43a9-9ace-8084542e2509_2	c393111f-4c37-43a9-9ace-8084542e2509	ecoli	5135	E. coli	2018	95210	NA	NA	NA	NA	NA	NA	NA	NA	NA	NA	NA	NA	NA	NA	NA	NA	NA	NA	NA	NA	NA	NA	NA	NA	NA	NA	NA	NA	NA	NA	NA	NA	NA	NA	NA	NA	NA	NA	NA	NA	NA	NA
7	c393111f-4c37-43a9-9ace-8084542e2509_3	c393111f-4c37-43a9-9ace-8084542e2509	ecoli	5135	E. coli	2018	86608	NA	NA	NA	NA	NA	NA	NA	NA	NA	NA	NA	NA	NA	NA	NA	NA	NA	NA	NA	NA	NA	NA	NA	NA	NA	NA	NA	NA	NA	NA	NA	NA	NA	NA	NA	NA	NA	NA	NA	NA	NA	NA
417	c393111f-4c37-43a9-9ace-8084542e2509_4	c393111f-4c37-43a9-9ace-8084542e2509	ecoli	5135	E. coli	2018	60501	NA	NA	NA	NA	NA	NA	NA	NA	NA	NA	NA	NA	NA	NA	NA	NA	NA	NA	NA	NA	NA	NA	NA	NA	NA	NA	NA	NA	NA	NA	NA	NA	NA	NA	NA	NA	NA	NA	NA	NA	NA	NA
115	c393111f-4c37-43a9-9ace-8084542e2509_5	c393111f-4c37-43a9-9ace-8084542e2509	ecoli	5135	E. coli	2018	57465	NA	NA	NA	NA	NA	NA	NA	NA	NA	NA	NA	NA	NA	NA	NA	NA	NA	NA	NA	NA	NA	NA	NA	NA	NA	NA	NA	NA	NA	NA	NA	NA	NA	NA	NA	NA	NA	NA	NA	NA	NA	NA
112	c393111f-4c37-43a9-9ace-8084542e2509_6	c393111f-4c37-43a9-9ace-8084542e2509	ecoli	5135	E. coli	2018	6901	NA	NA	NA	NA	NA	NA	NA	NA	NA	NA	NA	NA	NA	NA	NA	NA	NA	NA	NA	NA	NA	NA	NA	NA	NA	NA	NA	NA	NA	NA	NA	NA	NA	NA	NA	NA	NA	NA	NA	NA	NA	NA
1	c3c7b31f-8fe5-4955-85c5-c66ed55336bb_2	c3c7b31f-8fe5-4955-85c5-c66ed55336bb	ecoli	80	E. coli	2009	113680	1	0	0	0	0	0	0	0	0	0	0	0	0	0	0	0	0	0	0	0	0	0	0	0	0	0	0	0	0	0	0	0	0	0	0	0	0	0	0	0	0	0
57	c3c7b31f-8fe5-4955-85c5-c66ed55336bb_3	c3c7b31f-8fe5-4955-85c5-c66ed55336bb	ecoli	80	E. coli	2009	6860	NA	NA	NA	NA	NA	NA	NA	NA	NA	NA	NA	NA	NA	NA	NA	NA	NA	NA	NA	NA	NA	NA	NA	NA	NA	NA	NA	NA	NA	NA	NA	NA	NA	NA	NA	NA	NA	NA	NA	NA	NA	NA
43	c3c7b31f-8fe5-4955-85c5-c66ed55336bb_4	c3c7b31f-8fe5-4955-85c5-c66ed55336bb	ecoli	80	E. coli	2009	1506	NA	NA	NA	NA	NA	NA	NA	NA	NA	NA	NA	NA	NA	NA	NA	NA	NA	NA	NA	NA	NA	NA	NA	NA	NA	NA	NA	NA	NA	NA	NA	NA	NA	NA	NA	NA	NA	NA	NA	NA	NA	NA
2	c4325c17-b686-459a-b7ce-5759dc5aa6c0_2	c4325c17-b686-459a-b7ce-5759dc5aa6c0	ecoli	73	E. coli	2009	132213	0	0	0	0	0	0	0	0	0	0	0	0	0	0	0	1	1	0	0	0	0	0	0	0	0	0	1	1	1	1	0	0	0	0	0	0	0	0	0	0	0	0
92	c4325c17-b686-459a-b7ce-5759dc5aa6c0_3	c4325c17-b686-459a-b7ce-5759dc5aa6c0	ecoli	73	E. coli	2009	2077	NA	NA	NA	NA	NA	NA	NA	NA	NA	NA	NA	NA	NA	NA	NA	NA	NA	NA	NA	NA	NA	NA	NA	NA	NA	NA	NA	NA	NA	NA	NA	NA	NA	NA	NA	NA	NA	NA	NA	NA	NA	NA
418	c4325c17-b686-459a-b7ce-5759dc5aa6c0_4	c4325c17-b686-459a-b7ce-5759dc5aa6c0	ecoli	73	E. coli	2009	1902	NA	NA	NA	NA	NA	NA	NA	NA	NA	NA	NA	NA	NA	NA	NA	NA	NA	NA	NA	NA	NA	NA	NA	NA	NA	NA	NA	NA	NA	NA	NA	NA	NA	NA	NA	NA	NA	NA	NA	NA	NA	NA
419	c4740dbc-032f-46a8-89d7-a6a58632f4bd_2	c4740dbc-032f-46a8-89d7-a6a58632f4bd	koxytoca	27	Klebsiella spp.	other	63589	0	0	0	0	0	0	0	0	0	0	0	0	0	0	0	0	0	0	0	0	0	0	0	0	0	0	0	0	0	0	0	0	0	0	0	0	0	0	0	0	0	0
64	c4740dbc-032f-46a8-89d7-a6a58632f4bd_3	c4740dbc-032f-46a8-89d7-a6a58632f4bd	koxytoca	27	Klebsiella spp.	other	9498	NA	NA	NA	NA	NA	NA	NA	NA	NA	NA	NA	NA	NA	NA	NA	NA	NA	NA	NA	NA	NA	NA	NA	NA	NA	NA	NA	NA	NA	NA	NA	NA	NA	NA	NA	NA	NA	NA	NA	NA	NA	NA
1	c52d83f6-b4eb-4dfb-80a2-7688ea8a5f1c_2	c52d83f6-b4eb-4dfb-80a2-7688ea8a5f1c	ecoli	404	E. coli	other	114244	1	0	0	0	0	0	0	0	0	0	0	0	0	0	0	0	0	0	0	0	0	0	0	0	0	0	0	0	0	0	0	0	0	0	0	0	0	0	0	0	0	0
420	c52d83f6-b4eb-4dfb-80a2-7688ea8a5f1c_3	c52d83f6-b4eb-4dfb-80a2-7688ea8a5f1c	ecoli	404	E. coli	other	5887	NA	NA	NA	NA	NA	NA	NA	NA	NA	NA	NA	NA	NA	NA	NA	NA	NA	NA	NA	NA	NA	NA	NA	NA	NA	NA	NA	NA	NA	NA	NA	NA	NA	NA	NA	NA	NA	NA	NA	NA	NA	NA
39	c52d83f6-b4eb-4dfb-80a2-7688ea8a5f1c_4	c52d83f6-b4eb-4dfb-80a2-7688ea8a5f1c	ecoli	404	E. coli	other	5632	NA	NA	NA	NA	NA	NA	NA	NA	NA	NA	NA	NA	NA	NA	NA	NA	NA	NA	NA	NA	NA	NA	NA	NA	NA	NA	NA	NA	NA	NA	NA	NA	NA	NA	NA	NA	NA	NA	NA	NA	NA	NA
1	c57ec1d2-2f0e-479d-bf8d-0554b7640563_2	c57ec1d2-2f0e-479d-bf8d-0554b7640563	ecoli	404	E. coli	2009	145799	1	0	0	0	0	0	0	0	0	0	0	0	0	0	1	1	1	0	0	1	0	0	0	0	0	0	1	1	1	1	0	0	0	0	0	0	0	0	0	0	0	0
32	c57ec1d2-2f0e-479d-bf8d-0554b7640563_3	c57ec1d2-2f0e-479d-bf8d-0554b7640563	ecoli	404	E. coli	2009	71307	0	0	0	0	0	0	0	0	0	0	0	0	1	0	0	0	0	0	0	0	0	0	0	0	0	0	0	0	0	0	0	0	0	0	0	0	0	0	0	0	0	0
359	c57ec1d2-2f0e-479d-bf8d-0554b7640563_4	c57ec1d2-2f0e-479d-bf8d-0554b7640563	ecoli	404	E. coli	2009	51871	0	0	0	0	0	0	0	0	0	0	0	0	1	0	0	0	0	0	0	0	0	0	0	1	0	0	0	0	0	0	0	0	0	0	0	0	0	0	0	0	0	0
34	c57ec1d2-2f0e-479d-bf8d-0554b7640563_5	c57ec1d2-2f0e-479d-bf8d-0554b7640563	ecoli	404	E. coli	2009	4074	NA	NA	NA	NA	NA	NA	NA	NA	NA	NA	NA	NA	NA	NA	NA	NA	NA	NA	NA	NA	NA	NA	NA	NA	NA	NA	NA	NA	NA	NA	NA	NA	NA	NA	NA	NA	NA	NA	NA	NA	NA	NA
326	c57ec1d2-2f0e-479d-bf8d-0554b7640563_6	c57ec1d2-2f0e-479d-bf8d-0554b7640563	ecoli	404	E. coli	2009	3708	NA	NA	NA	NA	NA	NA	NA	NA	NA	NA	NA	NA	NA	NA	NA	NA	NA	NA	NA	NA	NA	NA	NA	NA	NA	NA	NA	NA	NA	NA	NA	NA	NA	NA	NA	NA	NA	NA	NA	NA	NA	NA
421	c6c59ad0-f2c5-4455-b6fa-686af5484c77_2	c6c59ad0-f2c5-4455-b6fa-686af5484c77	koxytoca	-	Klebsiella spp.	2009	127246	0	0	0	0	0	0	0	0	0	0	0	0	0	0	0	0	0	0	0	0	0	0	0	0	0	0	0	0	0	0	0	0	0	0	0	0	0	0	0	0	0	0
422	c6c59ad0-f2c5-4455-b6fa-686af5484c77_3	c6c59ad0-f2c5-4455-b6fa-686af5484c77	koxytoca	-	Klebsiella spp.	2009	3490	NA	NA	NA	NA	NA	NA	NA	NA	NA	NA	NA	NA	NA	NA	NA	NA	NA	NA	NA	NA	NA	NA	NA	NA	NA	NA	NA	NA	NA	NA	NA	NA	NA	NA	NA	NA	NA	NA	NA	NA	NA	NA
3	c6e045d2-2c75-4558-b93c-e25cb305176f_2	c6e045d2-2c75-4558-b93c-e25cb305176f	ecoli	69	E. coli	2018	158290	0	0	0	0	0	0	0	0	0	0	0	0	1	0	0	0	0	0	0	0	0	1	0	0	0	0	0	0	0	0	0	0	0	0	0	0	0	0	1	0	0	1
2	c721e382-57e9-487c-b4f2-609ee2a6976b_2	c721e382-57e9-487c-b4f2-609ee2a6976b	ecoli	38	E. coli	2018	167292	1	0	0	0	0	0	0	0	0	0	0	0	0	0	1	0	0	0	0	0	0	0	0	0	0	0	0	0	0	0	0	0	0	0	0	0	0	0	0	0	0	0
54	c721e382-57e9-487c-b4f2-609ee2a6976b_3	c721e382-57e9-487c-b4f2-609ee2a6976b	ecoli	38	E. coli	2018	89644	0	0	0	0	0	0	0	0	0	0	0	0	1	0	0	0	0	0	0	0	0	0	0	0	0	0	0	0	0	0	0	0	0	0	0	0	0	0	0	0	0	0
32	c721e382-57e9-487c-b4f2-609ee2a6976b_4	c721e382-57e9-487c-b4f2-609ee2a6976b	ecoli	38	E. coli	2018	69998	NA	NA	NA	NA	NA	NA	NA	NA	NA	NA	NA	NA	NA	NA	NA	NA	NA	NA	NA	NA	NA	NA	NA	NA	NA	NA	NA	NA	NA	NA	NA	NA	NA	NA	NA	NA	NA	NA	NA	NA	NA	NA
13	c7b9bbef-3121-4fe5-891f-e80713065e40_2	c7b9bbef-3121-4fe5-891f-e80713065e40	kpneumoniae	490	Klebsiella spp.	other	224365	0	0	0	0	0	0	0	0	0	0	0	0	0	0	0	0	0	0	0	0	0	0	0	0	0	0	0	0	0	0	0	0	0	0	0	0	0	0	0	0	0	0
14	c7b9bbef-3121-4fe5-891f-e80713065e40_3	c7b9bbef-3121-4fe5-891f-e80713065e40	kpneumoniae	490	Klebsiella spp.	other	140168	0	0	0	0	0	0	0	0	0	0	0	0	1	0	0	0	0	0	0	0	0	0	0	1	1	1	0	0	0	0	0	0	0	0	0	0	0	0	0	0	0	0
15	c7b9bbef-3121-4fe5-891f-e80713065e40_4	c7b9bbef-3121-4fe5-891f-e80713065e40	kpneumoniae	490	Klebsiella spp.	other	15409	NA	NA	NA	NA	NA	NA	NA	NA	NA	NA	NA	NA	NA	NA	NA	NA	NA	NA	NA	NA	NA	NA	NA	NA	NA	NA	NA	NA	NA	NA	NA	NA	NA	NA	NA	NA	NA	NA	NA	NA	NA	NA
16	c7b9bbef-3121-4fe5-891f-e80713065e40_5	c7b9bbef-3121-4fe5-891f-e80713065e40	kpneumoniae	490	Klebsiella spp.	other	9553	NA	NA	NA	NA	NA	NA	NA	NA	NA	NA	NA	NA	NA	NA	NA	NA	NA	NA	NA	NA	NA	NA	NA	NA	NA	NA	NA	NA	NA	NA	NA	NA	NA	NA	NA	NA	NA	NA	NA	NA	NA	NA
76	c7b9bbef-3121-4fe5-891f-e80713065e40_6	c7b9bbef-3121-4fe5-891f-e80713065e40	kpneumoniae	490	Klebsiella spp.	other	1697	NA	NA	NA	NA	NA	NA	NA	NA	NA	NA	NA	NA	NA	NA	NA	NA	NA	NA	NA	NA	NA	NA	NA	NA	NA	NA	NA	NA	NA	NA	NA	NA	NA	NA	NA	NA	NA	NA	NA	NA	NA	NA
3	c863bd2d-64ef-4613-969b-06da92d5711f_2	c863bd2d-64ef-4613-969b-06da92d5711f	ecoli	8611	E. coli	2018	147115	0	0	0	0	0	0	0	0	0	0	0	0	1	0	0	0	0	0	0	0	0	0	0	0	0	1	0	0	0	0	0	0	0	0	0	0	0	0	0	0	0	0
252	c863bd2d-64ef-4613-969b-06da92d5711f_3	c863bd2d-64ef-4613-969b-06da92d5711f	ecoli	8611	E. coli	2018	8554	NA	NA	NA	NA	NA	NA	NA	NA	NA	NA	NA	NA	NA	NA	NA	NA	NA	NA	NA	NA	NA	NA	NA	NA	NA	NA	NA	NA	NA	NA	NA	NA	NA	NA	NA	NA	NA	NA	NA	NA	NA	NA
423	c863bd2d-64ef-4613-969b-06da92d5711f_4	c863bd2d-64ef-4613-969b-06da92d5711f	ecoli	8611	E. coli	2018	5430	NA	NA	NA	NA	NA	NA	NA	NA	NA	NA	NA	NA	NA	NA	NA	NA	NA	NA	NA	NA	NA	NA	NA	NA	NA	NA	NA	NA	NA	NA	NA	NA	NA	NA	NA	NA	NA	NA	NA	NA	NA	NA
34	c863bd2d-64ef-4613-969b-06da92d5711f_5	c863bd2d-64ef-4613-969b-06da92d5711f	ecoli	8611	E. coli	2018	4074	NA	NA	NA	NA	NA	NA	NA	NA	NA	NA	NA	NA	NA	NA	NA	NA	NA	NA	NA	NA	NA	NA	NA	NA	NA	NA	NA	NA	NA	NA	NA	NA	NA	NA	NA	NA	NA	NA	NA	NA	NA	NA
3	c865c8b6-c12f-4e7a-bec0-a4abb1c436e8_2	c865c8b6-c12f-4e7a-bec0-a4abb1c436e8	ecoli	1431	E. coli	2018	144643	0	0	0	0	0	0	0	0	0	0	0	0	0	0	0	0	0	0	0	0	0	1	0	0	0	0	1	1	1	1	0	0	0	0	0	0	0	0	1	0	0	1
115	c865c8b6-c12f-4e7a-bec0-a4abb1c436e8_3	c865c8b6-c12f-4e7a-bec0-a4abb1c436e8	ecoli	1431	E. coli	2018	58472	NA	NA	NA	NA	NA	NA	NA	NA	NA	NA	NA	NA	NA	NA	NA	NA	NA	NA	NA	NA	NA	NA	NA	NA	NA	NA	NA	NA	NA	NA	NA	NA	NA	NA	NA	NA	NA	NA	NA	NA	NA	NA
164	c865c8b6-c12f-4e7a-bec0-a4abb1c436e8_4	c865c8b6-c12f-4e7a-bec0-a4abb1c436e8	ecoli	1431	E. coli	2018	48527	NA	NA	NA	NA	NA	NA	NA	NA	NA	NA	NA	NA	NA	NA	NA	NA	NA	NA	NA	NA	NA	NA	NA	NA	NA	NA	NA	NA	NA	NA	NA	NA	NA	NA	NA	NA	NA	NA	NA	NA	NA	NA
243	c865c8b6-c12f-4e7a-bec0-a4abb1c436e8_5	c865c8b6-c12f-4e7a-bec0-a4abb1c436e8	ecoli	1431	E. coli	2018	7942	0	0	0	0	0	0	0	0	0	0	0	0	1	0	0	0	0	0	0	0	0	0	0	1	1	1	0	0	0	0	0	0	0	0	0	0	0	0	0	0	0	0
424	c865c8b6-c12f-4e7a-bec0-a4abb1c436e8_6	c865c8b6-c12f-4e7a-bec0-a4abb1c436e8	ecoli	1431	E. coli	2018	6466	NA	NA	NA	NA	NA	NA	NA	NA	NA	NA	NA	NA	NA	NA	NA	NA	NA	NA	NA	NA	NA	NA	NA	NA	NA	NA	NA	NA	NA	NA	NA	NA	NA	NA	NA	NA	NA	NA	NA	NA	NA	NA
2	c8a274b1-2270-4516-8155-483b6a789ade_2	c8a274b1-2270-4516-8155-483b6a789ade	ecoli	127	E. coli	2018	133705	1	0	0	0	0	0	0	0	0	0	0	0	1	0	0	1	1	0	0	0	0	0	0	0	0	0	1	1	1	1	0	0	0	0	0	0	0	0	0	0	0	0
13	c8c4adac-c899-4e1c-b663-6354e322e9df_2	c8c4adac-c899-4e1c-b663-6354e322e9df	kpneumoniae	490	Klebsiella spp.	other	224365	0	0	0	0	0	0	0	0	0	0	0	0	0	0	0	0	0	0	0	0	0	0	0	0	0	0	0	0	0	0	0	0	0	0	0	0	0	0	0	0	0	0
14	c8c4adac-c899-4e1c-b663-6354e322e9df_3	c8c4adac-c899-4e1c-b663-6354e322e9df	kpneumoniae	490	Klebsiella spp.	other	132140	0	0	0	0	0	0	0	0	0	0	0	0	1	0	0	0	0	0	0	0	0	0	0	1	1	1	0	0	0	0	0	0	0	0	0	0	0	0	0	0	0	0
15	c8c4adac-c899-4e1c-b663-6354e322e9df_4	c8c4adac-c899-4e1c-b663-6354e322e9df	kpneumoniae	490	Klebsiella spp.	other	15409	NA	NA	NA	NA	NA	NA	NA	NA	NA	NA	NA	NA	NA	NA	NA	NA	NA	NA	NA	NA	NA	NA	NA	NA	NA	NA	NA	NA	NA	NA	NA	NA	NA	NA	NA	NA	NA	NA	NA	NA	NA	NA
16	c8c4adac-c899-4e1c-b663-6354e322e9df_5	c8c4adac-c899-4e1c-b663-6354e322e9df	kpneumoniae	490	Klebsiella spp.	other	10381	NA	NA	NA	NA	NA	NA	NA	NA	NA	NA	NA	NA	NA	NA	NA	NA	NA	NA	NA	NA	NA	NA	NA	NA	NA	NA	NA	NA	NA	NA	NA	NA	NA	NA	NA	NA	NA	NA	NA	NA	NA	NA
76	c8c4adac-c899-4e1c-b663-6354e322e9df_6	c8c4adac-c899-4e1c-b663-6354e322e9df	kpneumoniae	490	Klebsiella spp.	other	1697	NA	NA	NA	NA	NA	NA	NA	NA	NA	NA	NA	NA	NA	NA	NA	NA	NA	NA	NA	NA	NA	NA	NA	NA	NA	NA	NA	NA	NA	NA	NA	NA	NA	NA	NA	NA	NA	NA	NA	NA	NA	NA
3	c91c5cd4-0688-416d-a7bb-d6f39cd59459_2	c91c5cd4-0688-416d-a7bb-d6f39cd59459	ecoli	349	E. coli	2018	142037	0	0	0	0	0	0	0	0	0	0	0	0	0	0	0	0	0	0	0	0	0	1	0	0	0	0	1	1	1	1	0	0	0	0	0	0	0	0	1	0	0	1
34	c91c5cd4-0688-416d-a7bb-d6f39cd59459_3	c91c5cd4-0688-416d-a7bb-d6f39cd59459	ecoli	349	E. coli	2018	4064	NA	NA	NA	NA	NA	NA	NA	NA	NA	NA	NA	NA	NA	NA	NA	NA	NA	NA	NA	NA	NA	NA	NA	NA	NA	NA	NA	NA	NA	NA	NA	NA	NA	NA	NA	NA	NA	NA	NA	NA	NA	NA
2	c9295066-a458-4af9-a9fd-184143065eae_2	c9295066-a458-4af9-a9fd-184143065eae	ecoli	131	E. coli	2018	164581	1	0	0	0	0	0	0	0	0	0	0	0	0	0	1	1	1	0	0	0	0	0	0	1	1	1	0	0	0	0	0	0	0	0	0	0	0	0	0	0	0	0
425	c9ef33d3-de5e-4591-95de-9647350b2e71_2	c9ef33d3-de5e-4591-95de-9647350b2e71	kpneumoniae	1835	Klebsiella spp.	2018	266220	0	0	0	0	0	0	0	0	0	0	0	0	0	0	0	0	0	0	0	0	0	0	0	0	0	0	0	0	0	0	0	0	0	0	0	0	0	0	0	0	0	0
426	c9ef33d3-de5e-4591-95de-9647350b2e71_3	c9ef33d3-de5e-4591-95de-9647350b2e71	kpneumoniae	1835	Klebsiella spp.	2018	5251	NA	NA	NA	NA	NA	NA	NA	NA	NA	NA	NA	NA	NA	NA	NA	NA	NA	NA	NA	NA	NA	NA	NA	NA	NA	NA	NA	NA	NA	NA	NA	NA	NA	NA	NA	NA	NA	NA	NA	NA	NA	NA
427	c9ef33d3-de5e-4591-95de-9647350b2e71_4	c9ef33d3-de5e-4591-95de-9647350b2e71	kpneumoniae	1835	Klebsiella spp.	2018	4512	NA	NA	NA	NA	NA	NA	NA	NA	NA	NA	NA	NA	NA	NA	NA	NA	NA	NA	NA	NA	NA	NA	NA	NA	NA	NA	NA	NA	NA	NA	NA	NA	NA	NA	NA	NA	NA	NA	NA	NA	NA	NA
63	ca031cf4-db3c-4ac6-a99d-58540ec155a7_2	ca031cf4-db3c-4ac6-a99d-58540ec155a7	kpneumoniae	15	Klebsiella spp.	other	219186	0	0	0	0	0	0	0	0	0	0	0	0	1	1	1	0	0	0	0	0	0	0	0	1	1	1	0	0	0	0	0	0	0	0	0	0	0	0	0	0	0	0
428	ca031cf4-db3c-4ac6-a99d-58540ec155a7_3	ca031cf4-db3c-4ac6-a99d-58540ec155a7	kpneumoniae	15	Klebsiella spp.	other	109863	NA	NA	NA	NA	NA	NA	NA	NA	NA	NA	NA	NA	NA	NA	NA	NA	NA	NA	NA	NA	NA	NA	NA	NA	NA	NA	NA	NA	NA	NA	NA	NA	NA	NA	NA	NA	NA	NA	NA	NA	NA	NA
257	ca031cf4-db3c-4ac6-a99d-58540ec155a7_4	ca031cf4-db3c-4ac6-a99d-58540ec155a7	kpneumoniae	15	Klebsiella spp.	other	33825	NA	NA	NA	NA	NA	NA	NA	NA	NA	NA	NA	NA	NA	NA	NA	NA	NA	NA	NA	NA	NA	NA	NA	NA	NA	NA	NA	NA	NA	NA	NA	NA	NA	NA	NA	NA	NA	NA	NA	NA	NA	NA
1	ca668307-64b5-47ac-bedc-fc59c77e6475_2	ca668307-64b5-47ac-bedc-fc59c77e6475	ecoli	131	E. coli	2018	122593	1	0	0	0	0	0	0	0	0	0	0	0	1	0	0	0	0	0	0	0	0	0	0	0	0	0	0	0	0	0	0	0	0	0	0	0	0	0	0	0	0	0
155	ca668307-64b5-47ac-bedc-fc59c77e6475_3	ca668307-64b5-47ac-bedc-fc59c77e6475	ecoli	131	E. coli	2018	97200	NA	NA	NA	NA	NA	NA	NA	NA	NA	NA	NA	NA	NA	NA	NA	NA	NA	NA	NA	NA	NA	NA	NA	NA	NA	NA	NA	NA	NA	NA	NA	NA	NA	NA	NA	NA	NA	NA	NA	NA	NA	NA
1	cb4300b9-9df9-4b21-99ea-e065e2849fcf_2	cb4300b9-9df9-4b21-99ea-e065e2849fcf	ecoli	1618	E. coli	other	122011	1	0	0	0	0	0	0	0	0	0	0	0	0	0	0	0	0	0	0	0	0	0	0	0	0	0	0	0	0	0	0	0	0	0	0	0	0	0	0	0	0	0
312	cb4300b9-9df9-4b21-99ea-e065e2849fcf_3	cb4300b9-9df9-4b21-99ea-e065e2849fcf	ecoli	1618	E. coli	other	9294	NA	NA	NA	NA	NA	NA	NA	NA	NA	NA	NA	NA	NA	NA	NA	NA	NA	NA	NA	NA	NA	NA	NA	NA	NA	NA	NA	NA	NA	NA	NA	NA	NA	NA	NA	NA	NA	NA	NA	NA	NA	NA
81	cb98b1e7-d5a2-4cc2-8d0a-3fd16a833a06_2	cb98b1e7-d5a2-4cc2-8d0a-3fd16a833a06	ecoli	131	E. coli	2018	110302	NA	NA	NA	NA	NA	NA	NA	NA	NA	NA	NA	NA	NA	NA	NA	NA	NA	NA	NA	NA	NA	NA	NA	NA	NA	NA	NA	NA	NA	NA	NA	NA	NA	NA	NA	NA	NA	NA	NA	NA	NA	NA
2	cb98b1e7-d5a2-4cc2-8d0a-3fd16a833a06_3	cb98b1e7-d5a2-4cc2-8d0a-3fd16a833a06	ecoli	131	E. coli	2018	100783	NA	NA	NA	NA	NA	NA	NA	NA	NA	NA	NA	NA	NA	NA	NA	NA	NA	NA	NA	NA	NA	NA	NA	NA	NA	NA	NA	NA	NA	NA	NA	NA	NA	NA	NA	NA	NA	NA	NA	NA	NA	NA
32	cc1a044d-9f5f-4e26-b6d6-aea93b3be399_2	cc1a044d-9f5f-4e26-b6d6-aea93b3be399	ecoli	83	E. coli	2018	69540	NA	NA	NA	NA	NA	NA	NA	NA	NA	NA	NA	NA	NA	NA	NA	NA	NA	NA	NA	NA	NA	NA	NA	NA	NA	NA	NA	NA	NA	NA	NA	NA	NA	NA	NA	NA	NA	NA	NA	NA	NA	NA
429	cc1a044d-9f5f-4e26-b6d6-aea93b3be399_3	cc1a044d-9f5f-4e26-b6d6-aea93b3be399	ecoli	83	E. coli	2018	38148	NA	NA	NA	NA	NA	NA	NA	NA	NA	NA	NA	NA	NA	NA	NA	NA	NA	NA	NA	NA	NA	NA	NA	NA	NA	NA	NA	NA	NA	NA	NA	NA	NA	NA	NA	NA	NA	NA	NA	NA	NA	NA
2	cc7e88ca-afbb-4cb4-8883-53c0b30f6595_2	cc7e88ca-afbb-4cb4-8883-53c0b30f6595	ecoli	131	E. coli	other	92949	0	0	0	0	0	0	0	0	0	0	0	0	0	0	1	1	1	0	0	0	0	0	0	1	1	1	0	0	0	0	0	0	0	0	0	0	0	0	0	0	0	0
5	cc7e88ca-afbb-4cb4-8883-53c0b30f6595_3	cc7e88ca-afbb-4cb4-8883-53c0b30f6595	ecoli	131	E. coli	other	5167	NA	NA	NA	NA	NA	NA	NA	NA	NA	NA	NA	NA	NA	NA	NA	NA	NA	NA	NA	NA	NA	NA	NA	NA	NA	NA	NA	NA	NA	NA	NA	NA	NA	NA	NA	NA	NA	NA	NA	NA	NA	NA
34	cc7e88ca-afbb-4cb4-8883-53c0b30f6595_4	cc7e88ca-afbb-4cb4-8883-53c0b30f6595	ecoli	131	E. coli	other	4074	NA	NA	NA	NA	NA	NA	NA	NA	NA	NA	NA	NA	NA	NA	NA	NA	NA	NA	NA	NA	NA	NA	NA	NA	NA	NA	NA	NA	NA	NA	NA	NA	NA	NA	NA	NA	NA	NA	NA	NA	NA	NA
6	cc7e88ca-afbb-4cb4-8883-53c0b30f6595_5	cc7e88ca-afbb-4cb4-8883-53c0b30f6595	ecoli	131	E. coli	other	1549	NA	NA	NA	NA	NA	NA	NA	NA	NA	NA	NA	NA	NA	NA	NA	NA	NA	NA	NA	NA	NA	NA	NA	NA	NA	NA	NA	NA	NA	NA	NA	NA	NA	NA	NA	NA	NA	NA	NA	NA	NA	NA
12	cca6628a-c264-4dfa-ad68-8087fc3582da_2	cca6628a-c264-4dfa-ad68-8087fc3582da	ecoli	73	E. coli	2009	122951	1	0	0	0	0	0	0	0	0	0	0	0	0	0	0	1	1	0	0	0	0	0	0	0	0	0	0	0	0	1	0	0	0	0	0	0	0	0	0	0	0	0
3	ccd5a695-6aca-4a8c-b586-136eb84d8050_2	ccd5a695-6aca-4a8c-b586-136eb84d8050	ecoli	58	E. coli	other	139154	0	0	0	0	0	0	0	0	0	0	0	0	0	0	0	0	0	0	0	0	0	1	0	0	0	0	1	1	1	1	0	0	0	0	0	0	0	0	1	0	0	1
430	ccd5a695-6aca-4a8c-b586-136eb84d8050_3	ccd5a695-6aca-4a8c-b586-136eb84d8050	ecoli	58	E. coli	other	5114	NA	NA	NA	NA	NA	NA	NA	NA	NA	NA	NA	NA	NA	NA	NA	NA	NA	NA	NA	NA	NA	NA	NA	NA	NA	NA	NA	NA	NA	NA	NA	NA	NA	NA	NA	NA	NA	NA	NA	NA	NA	NA
2	cd4eb412-e242-4154-8250-50c45df776af_2	cd4eb412-e242-4154-8250-50c45df776af	ecoli	131	E. coli	2018	126325	0	0	0	0	0	0	0	0	0	0	0	0	1	0	0	0	0	0	0	0	0	0	0	0	0	0	0	0	0	0	0	0	0	0	0	0	0	0	0	0	0	0
54	cd636592-f493-4f64-9c0e-b6356dac56aa_3	cd636592-f493-4f64-9c0e-b6356dac56aa	ecoli	5389	E. coli	2018	91918	0	0	0	0	0	0	0	0	0	0	0	0	1	0	0	0	0	0	0	0	0	0	0	1	1	1	0	0	0	0	0	0	0	0	0	0	0	0	0	0	0	0
112	cd636592-f493-4f64-9c0e-b6356dac56aa_4	cd636592-f493-4f64-9c0e-b6356dac56aa	ecoli	5389	E. coli	2018	11602	0	0	0	0	0	0	0	0	0	0	0	0	0	0	0	0	0	0	0	0	0	0	0	0	0	0	0	0	0	0	0	0	0	0	0	0	0	0	0	0	0	0
3	cda014a2-e5f0-44d5-b0bf-cd1f95769e2c_2	cda014a2-e5f0-44d5-b0bf-cd1f95769e2c	ecoli	416	E. coli	2018	150869	0	0	0	0	0	0	0	0	0	0	0	0	0	0	0	0	0	0	0	0	0	1	0	0	0	0	0	0	0	0	0	0	0	0	0	0	0	0	1	0	0	1
7	cda014a2-e5f0-44d5-b0bf-cd1f95769e2c_3	cda014a2-e5f0-44d5-b0bf-cd1f95769e2c	ecoli	416	E. coli	2018	116186	0	0	0	0	0	0	0	0	0	0	0	0	0	0	0	0	0	0	0	0	0	0	0	1	1	1	0	0	0	0	0	0	0	0	0	0	0	0	0	0	0	0
127	cdfb9535-cc4a-42a2-9e2f-84e9bdbef112_2	cdfb9535-cc4a-42a2-9e2f-84e9bdbef112	ecoli	12	E. coli	2018	122104	1	0	0	0	0	0	0	0	0	0	0	0	0	0	0	0	0	0	0	0	0	0	0	0	0	0	0	0	0	0	0	0	0	0	0	0	0	0	0	0	0	0
81	ce0e099d-97fe-4afb-a37e-35e95b629c83_2	ce0e099d-97fe-4afb-a37e-35e95b629c83	ecoli	607	E. coli	2009	115369	NA	NA	NA	NA	NA	NA	NA	NA	NA	NA	NA	NA	NA	NA	NA	NA	NA	NA	NA	NA	NA	NA	NA	NA	NA	NA	NA	NA	NA	NA	NA	NA	NA	NA	NA	NA	NA	NA	NA	NA	NA	NA
261	ce0e099d-97fe-4afb-a37e-35e95b629c83_3	ce0e099d-97fe-4afb-a37e-35e95b629c83	ecoli	607	E. coli	2009	78003	0	0	0	0	0	0	0	0	0	0	0	0	0	0	0	0	0	0	0	0	0	0	0	0	0	0	0	0	0	0	0	0	0	0	0	0	0	0	0	0	0	0
262	ce0e099d-97fe-4afb-a37e-35e95b629c83_4	ce0e099d-97fe-4afb-a37e-35e95b629c83	ecoli	607	E. coli	2009	1443	NA	NA	NA	NA	NA	NA	NA	NA	NA	NA	NA	NA	NA	NA	NA	NA	NA	NA	NA	NA	NA	NA	NA	NA	NA	NA	NA	NA	NA	NA	NA	NA	NA	NA	NA	NA	NA	NA	NA	NA	NA	NA
13	ce6f7f1a-cffc-4c99-bb47-2b0957faedd0_2	ce6f7f1a-cffc-4c99-bb47-2b0957faedd0	kpneumoniae	490	Klebsiella spp.	other	224365	0	0	0	0	0	0	0	0	0	0	0	0	0	0	0	0	0	0	0	0	0	0	0	0	0	0	0	0	0	0	0	0	0	0	0	0	0	0	0	0	0	0
14	ce6f7f1a-cffc-4c99-bb47-2b0957faedd0_3	ce6f7f1a-cffc-4c99-bb47-2b0957faedd0	kpneumoniae	490	Klebsiella spp.	other	140168	0	0	0	0	0	0	0	0	0	0	0	0	1	0	0	0	0	0	0	0	0	0	0	1	1	1	0	0	0	0	0	0	0	0	0	0	0	0	0	0	0	0
431	ce6f7f1a-cffc-4c99-bb47-2b0957faedd0_4	ce6f7f1a-cffc-4c99-bb47-2b0957faedd0	kpneumoniae	490	Klebsiella spp.	other	51097	NA	NA	NA	NA	NA	NA	NA	NA	NA	NA	NA	NA	NA	NA	NA	NA	NA	NA	NA	NA	NA	NA	NA	NA	NA	NA	NA	NA	NA	NA	NA	NA	NA	NA	NA	NA	NA	NA	NA	NA	NA	NA
15	ce6f7f1a-cffc-4c99-bb47-2b0957faedd0_5	ce6f7f1a-cffc-4c99-bb47-2b0957faedd0	kpneumoniae	490	Klebsiella spp.	other	15409	NA	NA	NA	NA	NA	NA	NA	NA	NA	NA	NA	NA	NA	NA	NA	NA	NA	NA	NA	NA	NA	NA	NA	NA	NA	NA	NA	NA	NA	NA	NA	NA	NA	NA	NA	NA	NA	NA	NA	NA	NA	NA
16	ce6f7f1a-cffc-4c99-bb47-2b0957faedd0_6	ce6f7f1a-cffc-4c99-bb47-2b0957faedd0	kpneumoniae	490	Klebsiella spp.	other	9553	NA	NA	NA	NA	NA	NA	NA	NA	NA	NA	NA	NA	NA	NA	NA	NA	NA	NA	NA	NA	NA	NA	NA	NA	NA	NA	NA	NA	NA	NA	NA	NA	NA	NA	NA	NA	NA	NA	NA	NA	NA	NA
17	ce6f7f1a-cffc-4c99-bb47-2b0957faedd0_7	ce6f7f1a-cffc-4c99-bb47-2b0957faedd0	kpneumoniae	490	Klebsiella spp.	other	5388	NA	NA	NA	NA	NA	NA	NA	NA	NA	NA	NA	NA	NA	NA	NA	NA	NA	NA	NA	NA	NA	NA	NA	NA	NA	NA	NA	NA	NA	NA	NA	NA	NA	NA	NA	NA	NA	NA	NA	NA	NA	NA
198	ce6f7f1a-cffc-4c99-bb47-2b0957faedd0_8	ce6f7f1a-cffc-4c99-bb47-2b0957faedd0	kpneumoniae	490	Klebsiella spp.	other	4504	NA	NA	NA	NA	NA	NA	NA	NA	NA	NA	NA	NA	NA	NA	NA	NA	NA	NA	NA	NA	NA	NA	NA	NA	NA	NA	NA	NA	NA	NA	NA	NA	NA	NA	NA	NA	NA	NA	NA	NA	NA	NA
76	ce6f7f1a-cffc-4c99-bb47-2b0957faedd0_9	ce6f7f1a-cffc-4c99-bb47-2b0957faedd0	kpneumoniae	490	Klebsiella spp.	other	1697	NA	NA	NA	NA	NA	NA	NA	NA	NA	NA	NA	NA	NA	NA	NA	NA	NA	NA	NA	NA	NA	NA	NA	NA	NA	NA	NA	NA	NA	NA	NA	NA	NA	NA	NA	NA	NA	NA	NA	NA	NA	NA
432	ce80a2ac-9391-4520-8eae-d2327ba82e4d_2	ce80a2ac-9391-4520-8eae-d2327ba82e4d	aeromonas	-	other	2018	3976	NA	NA	NA	NA	NA	NA	NA	NA	NA	NA	NA	NA	NA	NA	NA	NA	NA	NA	NA	NA	NA	NA	NA	NA	NA	NA	NA	NA	NA	NA	NA	NA	NA	NA	NA	NA	NA	NA	NA	NA	NA	NA
433	ce971fb8-782f-4786-8b76-d7841575153c_2	ce971fb8-782f-4786-8b76-d7841575153c	ecoli	405	E. coli	2009	158685	0	0	0	0	0	0	0	0	0	0	0	0	0	0	0	0	0	0	0	0	0	0	0	0	0	0	0	0	0	0	0	0	0	0	0	0	0	0	0	0	0	0
1	ce971fb8-782f-4786-8b76-d7841575153c_3	ce971fb8-782f-4786-8b76-d7841575153c	ecoli	405	E. coli	2009	118497	1	0	0	0	0	0	0	0	0	0	0	0	1	0	0	0	0	0	0	0	0	0	0	1	1	1	0	0	0	0	0	0	0	0	0	0	0	0	0	0	0	0
39	ce971fb8-782f-4786-8b76-d7841575153c_4	ce971fb8-782f-4786-8b76-d7841575153c	ecoli	405	E. coli	2009	11261	NA	NA	NA	NA	NA	NA	NA	NA	NA	NA	NA	NA	NA	NA	NA	NA	NA	NA	NA	NA	NA	NA	NA	NA	NA	NA	NA	NA	NA	NA	NA	NA	NA	NA	NA	NA	NA	NA	NA	NA	NA	NA
61	ce971fb8-782f-4786-8b76-d7841575153c_5	ce971fb8-782f-4786-8b76-d7841575153c	ecoli	405	E. coli	2009	7175	NA	NA	NA	NA	NA	NA	NA	NA	NA	NA	NA	NA	NA	NA	NA	NA	NA	NA	NA	NA	NA	NA	NA	NA	NA	NA	NA	NA	NA	NA	NA	NA	NA	NA	NA	NA	NA	NA	NA	NA	NA	NA
92	ce971fb8-782f-4786-8b76-d7841575153c_6	ce971fb8-782f-4786-8b76-d7841575153c	ecoli	405	E. coli	2009	2101	NA	NA	NA	NA	NA	NA	NA	NA	NA	NA	NA	NA	NA	NA	NA	NA	NA	NA	NA	NA	NA	NA	NA	NA	NA	NA	NA	NA	NA	NA	NA	NA	NA	NA	NA	NA	NA	NA	NA	NA	NA	NA
216	ce971fb8-782f-4786-8b76-d7841575153c_7	ce971fb8-782f-4786-8b76-d7841575153c	ecoli	405	E. coli	2009	1983	NA	NA	NA	NA	NA	NA	NA	NA	NA	NA	NA	NA	NA	NA	NA	NA	NA	NA	NA	NA	NA	NA	NA	NA	NA	NA	NA	NA	NA	NA	NA	NA	NA	NA	NA	NA	NA	NA	NA	NA	NA	NA
48	ce971fb8-782f-4786-8b76-d7841575153c_8	ce971fb8-782f-4786-8b76-d7841575153c	ecoli	405	E. coli	2009	1546	NA	NA	NA	NA	NA	NA	NA	NA	NA	NA	NA	NA	NA	NA	NA	NA	NA	NA	NA	NA	NA	NA	NA	NA	NA	NA	NA	NA	NA	NA	NA	NA	NA	NA	NA	NA	NA	NA	NA	NA	NA	NA
434	cec449a2-1764-4e66-8acb-48ff21835d95_2	cec449a2-1764-4e66-8acb-48ff21835d95	ecoli	6332	E. coli	2018	111569	0	0	0	0	0	0	0	0	0	0	0	0	1	0	1	0	0	0	0	0	0	0	0	1	1	1	1	1	1	1	0	0	0	0	0	0	0	0	0	0	0	0
91	cec449a2-1764-4e66-8acb-48ff21835d95_3	cec449a2-1764-4e66-8acb-48ff21835d95	ecoli	6332	E. coli	2018	100969	0	0	0	0	0	0	0	0	0	0	0	0	0	0	1	0	0	0	0	0	0	0	0	0	0	0	0	0	0	0	0	0	0	0	0	0	0	0	0	0	0	0
3	cf0bd7e4-ee94-4a27-a395-704268bae53c_2	cf0bd7e4-ee94-4a27-a395-704268bae53c	ecoli	428	E. coli	other	145164	0	0	0	0	0	0	0	0	0	0	0	0	1	0	0	0	0	0	0	0	0	1	0	1	1	1	1	1	1	1	0	0	0	0	0	0	0	0	1	0	0	1
435	cfad83ab-bc7d-4c98-887a-2a42aff3b0f8_2	cfad83ab-bc7d-4c98-887a-2a42aff3b0f8	ecoli	73	E. coli	2018	34736	NA	NA	NA	NA	NA	NA	NA	NA	NA	NA	NA	NA	NA	NA	NA	NA	NA	NA	NA	NA	NA	NA	NA	NA	NA	NA	NA	NA	NA	NA	NA	NA	NA	NA	NA	NA	NA	NA	NA	NA	NA	NA
69	cfad83ab-bc7d-4c98-887a-2a42aff3b0f8_3	cfad83ab-bc7d-4c98-887a-2a42aff3b0f8	ecoli	73	E. coli	2018	6077	NA	NA	NA	NA	NA	NA	NA	NA	NA	NA	NA	NA	NA	NA	NA	NA	NA	NA	NA	NA	NA	NA	NA	NA	NA	NA	NA	NA	NA	NA	NA	NA	NA	NA	NA	NA	NA	NA	NA	NA	NA	NA
12	d055f9ce-f39a-4561-ab2c-ef9a7dc1075f_2	d055f9ce-f39a-4561-ab2c-ef9a7dc1075f	ecoli	12	E. coli	2009	118006	1	0	0	0	0	0	0	0	0	0	0	0	0	0	0	1	1	0	0	0	0	0	0	0	0	0	0	0	0	1	0	0	0	0	0	0	0	0	0	0	0	0
109	d055f9ce-f39a-4561-ab2c-ef9a7dc1075f_3	d055f9ce-f39a-4561-ab2c-ef9a7dc1075f	ecoli	12	E. coli	2009	2740	NA	NA	NA	NA	NA	NA	NA	NA	NA	NA	NA	NA	NA	NA	NA	NA	NA	NA	NA	NA	NA	NA	NA	NA	NA	NA	NA	NA	NA	NA	NA	NA	NA	NA	NA	NA	NA	NA	NA	NA	NA	NA
12	d0dd1f43-406b-4ad3-bfc0-d06363bf25bb_2	d0dd1f43-406b-4ad3-bfc0-d06363bf25bb	ecoli	73	E. coli	2018	101298	1	0	0	0	0	0	0	0	0	0	0	0	0	0	0	0	0	0	0	0	0	0	0	0	0	0	0	0	0	0	0	0	0	0	0	0	0	0	0	0	0	0
1	d0ede5e5-72b9-4897-9485-4576ded26e12_2	d0ede5e5-72b9-4897-9485-4576ded26e12	ecoli	404	E. coli	other	114236	1	0	0	0	0	0	0	0	0	0	0	0	0	0	0	0	0	0	0	0	0	0	0	0	0	0	0	0	0	0	0	0	0	0	0	0	0	0	0	0	0	0
112	d0ede5e5-72b9-4897-9485-4576ded26e12_3	d0ede5e5-72b9-4897-9485-4576ded26e12	ecoli	404	E. coli	other	6647	NA	NA	NA	NA	NA	NA	NA	NA	NA	NA	NA	NA	NA	NA	NA	NA	NA	NA	NA	NA	NA	NA	NA	NA	NA	NA	NA	NA	NA	NA	NA	NA	NA	NA	NA	NA	NA	NA	NA	NA	NA	NA
43	d0ede5e5-72b9-4897-9485-4576ded26e12_4	d0ede5e5-72b9-4897-9485-4576ded26e12	ecoli	404	E. coli	other	1552	NA	NA	NA	NA	NA	NA	NA	NA	NA	NA	NA	NA	NA	NA	NA	NA	NA	NA	NA	NA	NA	NA	NA	NA	NA	NA	NA	NA	NA	NA	NA	NA	NA	NA	NA	NA	NA	NA	NA	NA	NA	NA
436	d1c792fb-a31a-42a9-b27d-1f0fe9a26ed3_2	d1c792fb-a31a-42a9-b27d-1f0fe9a26ed3	kpneumoniae	17	Klebsiella spp.	2009	271112	0	0	0	0	0	0	0	0	0	0	0	0	0	0	0	0	0	0	0	0	0	0	0	0	0	0	0	0	0	0	0	0	0	0	0	0	0	0	0	0	0	0
428	d1c792fb-a31a-42a9-b27d-1f0fe9a26ed3_3	d1c792fb-a31a-42a9-b27d-1f0fe9a26ed3	kpneumoniae	17	Klebsiella spp.	2009	109570	NA	NA	NA	NA	NA	NA	NA	NA	NA	NA	NA	NA	NA	NA	NA	NA	NA	NA	NA	NA	NA	NA	NA	NA	NA	NA	NA	NA	NA	NA	NA	NA	NA	NA	NA	NA	NA	NA	NA	NA	NA	NA
437	d1c792fb-a31a-42a9-b27d-1f0fe9a26ed3_4	d1c792fb-a31a-42a9-b27d-1f0fe9a26ed3	kpneumoniae	17	Klebsiella spp.	2009	78823	NA	NA	NA	NA	NA	NA	NA	NA	NA	NA	NA	NA	NA	NA	NA	NA	NA	NA	NA	NA	NA	NA	NA	NA	NA	NA	NA	NA	NA	NA	NA	NA	NA	NA	NA	NA	NA	NA	NA	NA	NA	NA
247	d1c792fb-a31a-42a9-b27d-1f0fe9a26ed3_5	d1c792fb-a31a-42a9-b27d-1f0fe9a26ed3	kpneumoniae	17	Klebsiella spp.	2009	52855	NA	NA	NA	NA	NA	NA	NA	NA	NA	NA	NA	NA	NA	NA	NA	NA	NA	NA	NA	NA	NA	NA	NA	NA	NA	NA	NA	NA	NA	NA	NA	NA	NA	NA	NA	NA	NA	NA	NA	NA	NA	NA
205	d1c792fb-a31a-42a9-b27d-1f0fe9a26ed3_6	d1c792fb-a31a-42a9-b27d-1f0fe9a26ed3	kpneumoniae	17	Klebsiella spp.	2009	5773	NA	NA	NA	NA	NA	NA	NA	NA	NA	NA	NA	NA	NA	NA	NA	NA	NA	NA	NA	NA	NA	NA	NA	NA	NA	NA	NA	NA	NA	NA	NA	NA	NA	NA	NA	NA	NA	NA	NA	NA	NA	NA
19	d25e760d-9702-47dd-bb56-2f44a92dbeff_2	d25e760d-9702-47dd-bb56-2f44a92dbeff	kpneumoniae	86	Klebsiella spp.	other	214168	0	0	0	0	0	0	0	0	0	0	0	0	0	0	0	0	0	0	0	0	0	0	0	0	0	0	0	0	0	0	0	0	0	0	0	0	0	0	0	0	0	1
34	d316276d-a104-4060-9bdd-2073adaeaaa8_2	d316276d-a104-4060-9bdd-2073adaeaaa8	ecoli	131	E. coli	other	6516	NA	NA	NA	NA	NA	NA	NA	NA	NA	NA	NA	NA	NA	NA	NA	NA	NA	NA	NA	NA	NA	NA	NA	NA	NA	NA	NA	NA	NA	NA	NA	NA	NA	NA	NA	NA	NA	NA	NA	NA	NA	NA
28	d44c289c-8952-4725-aac9-ffccc36aa1ae_2	d44c289c-8952-4725-aac9-ffccc36aa1ae	ecloacae	133	other	2018	4760	NA	NA	NA	NA	NA	NA	NA	NA	NA	NA	NA	NA	NA	NA	NA	NA	NA	NA	NA	NA	NA	NA	NA	NA	NA	NA	NA	NA	NA	NA	NA	NA	NA	NA	NA	NA	NA	NA	NA	NA	NA	NA
30	d44c289c-8952-4725-aac9-ffccc36aa1ae_3	d44c289c-8952-4725-aac9-ffccc36aa1ae	ecloacae	133	other	2018	3223	NA	NA	NA	NA	NA	NA	NA	NA	NA	NA	NA	NA	NA	NA	NA	NA	NA	NA	NA	NA	NA	NA	NA	NA	NA	NA	NA	NA	NA	NA	NA	NA	NA	NA	NA	NA	NA	NA	NA	NA	NA	NA
438	d44c289c-8952-4725-aac9-ffccc36aa1ae_4	d44c289c-8952-4725-aac9-ffccc36aa1ae	ecloacae	133	other	2018	2511	NA	NA	NA	NA	NA	NA	NA	NA	NA	NA	NA	NA	NA	NA	NA	NA	NA	NA	NA	NA	NA	NA	NA	NA	NA	NA	NA	NA	NA	NA	NA	NA	NA	NA	NA	NA	NA	NA	NA	NA	NA	NA
1	d45ec36c-af67-4ebf-95cd-5019a47ca329_2	d45ec36c-af67-4ebf-95cd-5019a47ca329	ecoli	929	E. coli	other	114230	1	0	0	0	0	0	0	0	0	0	0	0	0	0	0	0	0	0	0	0	0	0	0	0	0	0	0	0	0	0	0	0	0	0	0	0	0	0	0	0	0	0
439	d4976aaa-59a5-4032-8b6c-acce9b90d638_2	d4976aaa-59a5-4032-8b6c-acce9b90d638	ecoli	963	E. coli	2018	134256	0	0	0	0	0	0	0	0	0	0	0	0	1	0	0	0	0	0	0	0	0	1	0	0	0	0	0	0	0	0	0	0	0	0	0	0	0	0	0	0	0	0
202	d567cc2e-e9a6-42b4-9670-8fbeb9217729_2	d567cc2e-e9a6-42b4-9670-8fbeb9217729	kpneumoniae	252	Klebsiella spp.	2009	239412	0	0	0	0	0	0	0	0	0	0	0	0	0	0	0	0	0	0	0	0	0	0	0	0	0	0	0	0	0	0	0	0	0	0	0	0	0	0	0	0	0	0
14	d567cc2e-e9a6-42b4-9670-8fbeb9217729_3	d567cc2e-e9a6-42b4-9670-8fbeb9217729	kpneumoniae	252	Klebsiella spp.	2009	96750	NA	NA	NA	NA	NA	NA	NA	NA	NA	NA	NA	NA	NA	NA	NA	NA	NA	NA	NA	NA	NA	NA	NA	NA	NA	NA	NA	NA	NA	NA	NA	NA	NA	NA	NA	NA	NA	NA	NA	NA	NA	NA
440	d567cc2e-e9a6-42b4-9670-8fbeb9217729_4	d567cc2e-e9a6-42b4-9670-8fbeb9217729	kpneumoniae	252	Klebsiella spp.	2009	66602	NA	NA	NA	NA	NA	NA	NA	NA	NA	NA	NA	NA	NA	NA	NA	NA	NA	NA	NA	NA	NA	NA	NA	NA	NA	NA	NA	NA	NA	NA	NA	NA	NA	NA	NA	NA	NA	NA	NA	NA	NA	NA
205	d567cc2e-e9a6-42b4-9670-8fbeb9217729_5	d567cc2e-e9a6-42b4-9670-8fbeb9217729	kpneumoniae	252	Klebsiella spp.	2009	5771	NA	NA	NA	NA	NA	NA	NA	NA	NA	NA	NA	NA	NA	NA	NA	NA	NA	NA	NA	NA	NA	NA	NA	NA	NA	NA	NA	NA	NA	NA	NA	NA	NA	NA	NA	NA	NA	NA	NA	NA	NA	NA
441	d567cc2e-e9a6-42b4-9670-8fbeb9217729_6	d567cc2e-e9a6-42b4-9670-8fbeb9217729	kpneumoniae	252	Klebsiella spp.	2009	4416	NA	NA	NA	NA	NA	NA	NA	NA	NA	NA	NA	NA	NA	NA	NA	NA	NA	NA	NA	NA	NA	NA	NA	NA	NA	NA	NA	NA	NA	NA	NA	NA	NA	NA	NA	NA	NA	NA	NA	NA	NA	NA
146	d567cc2e-e9a6-42b4-9670-8fbeb9217729_7	d567cc2e-e9a6-42b4-9670-8fbeb9217729	kpneumoniae	252	Klebsiella spp.	2009	4183	NA	NA	NA	NA	NA	NA	NA	NA	NA	NA	NA	NA	NA	NA	NA	NA	NA	NA	NA	NA	NA	NA	NA	NA	NA	NA	NA	NA	NA	NA	NA	NA	NA	NA	NA	NA	NA	NA	NA	NA	NA	NA
30	d567cc2e-e9a6-42b4-9670-8fbeb9217729_8	d567cc2e-e9a6-42b4-9670-8fbeb9217729	kpneumoniae	252	Klebsiella spp.	2009	3223	NA	NA	NA	NA	NA	NA	NA	NA	NA	NA	NA	NA	NA	NA	NA	NA	NA	NA	NA	NA	NA	NA	NA	NA	NA	NA	NA	NA	NA	NA	NA	NA	NA	NA	NA	NA	NA	NA	NA	NA	NA	NA
442	d567cc2e-e9a6-42b4-9670-8fbeb9217729_9	d567cc2e-e9a6-42b4-9670-8fbeb9217729	kpneumoniae	252	Klebsiella spp.	2009	2929	NA	NA	NA	NA	NA	NA	NA	NA	NA	NA	NA	NA	NA	NA	NA	NA	NA	NA	NA	NA	NA	NA	NA	NA	NA	NA	NA	NA	NA	NA	NA	NA	NA	NA	NA	NA	NA	NA	NA	NA	NA	NA
13	d5c34ec8-a1eb-43e3-b49c-5f798c890c46_2	d5c34ec8-a1eb-43e3-b49c-5f798c890c46	kpneumoniae	490	Klebsiella spp.	2009	224365	0	0	0	0	0	0	0	0	0	0	0	0	0	0	0	0	0	0	0	0	0	0	0	0	0	0	0	0	0	0	0	0	0	0	0	0	0	0	0	0	0	0
14	d5c34ec8-a1eb-43e3-b49c-5f798c890c46_3	d5c34ec8-a1eb-43e3-b49c-5f798c890c46	kpneumoniae	490	Klebsiella spp.	2009	139697	0	0	0	0	0	0	0	0	0	0	0	0	1	0	0	0	0	0	0	0	0	0	0	1	1	1	0	0	0	0	0	0	0	0	0	0	0	0	0	0	0	0
15	d5c34ec8-a1eb-43e3-b49c-5f798c890c46_4	d5c34ec8-a1eb-43e3-b49c-5f798c890c46	kpneumoniae	490	Klebsiella spp.	2009	15409	NA	NA	NA	NA	NA	NA	NA	NA	NA	NA	NA	NA	NA	NA	NA	NA	NA	NA	NA	NA	NA	NA	NA	NA	NA	NA	NA	NA	NA	NA	NA	NA	NA	NA	NA	NA	NA	NA	NA	NA	NA	NA
16	d5c34ec8-a1eb-43e3-b49c-5f798c890c46_5	d5c34ec8-a1eb-43e3-b49c-5f798c890c46	kpneumoniae	490	Klebsiella spp.	2009	9553	NA	NA	NA	NA	NA	NA	NA	NA	NA	NA	NA	NA	NA	NA	NA	NA	NA	NA	NA	NA	NA	NA	NA	NA	NA	NA	NA	NA	NA	NA	NA	NA	NA	NA	NA	NA	NA	NA	NA	NA	NA	NA
205	d5c34ec8-a1eb-43e3-b49c-5f798c890c46_6	d5c34ec8-a1eb-43e3-b49c-5f798c890c46	kpneumoniae	490	Klebsiella spp.	2009	5783	NA	NA	NA	NA	NA	NA	NA	NA	NA	NA	NA	NA	NA	NA	NA	NA	NA	NA	NA	NA	NA	NA	NA	NA	NA	NA	NA	NA	NA	NA	NA	NA	NA	NA	NA	NA	NA	NA	NA	NA	NA	NA
98	d5c34ec8-a1eb-43e3-b49c-5f798c890c46_7	d5c34ec8-a1eb-43e3-b49c-5f798c890c46	kpneumoniae	490	Klebsiella spp.	2009	3515	NA	NA	NA	NA	NA	NA	NA	NA	NA	NA	NA	NA	NA	NA	NA	NA	NA	NA	NA	NA	NA	NA	NA	NA	NA	NA	NA	NA	NA	NA	NA	NA	NA	NA	NA	NA	NA	NA	NA	NA	NA	NA
134	d5c34ec8-a1eb-43e3-b49c-5f798c890c46_8	d5c34ec8-a1eb-43e3-b49c-5f798c890c46	kpneumoniae	490	Klebsiella spp.	2009	3335	NA	NA	NA	NA	NA	NA	NA	NA	NA	NA	NA	NA	NA	NA	NA	NA	NA	NA	NA	NA	NA	NA	NA	NA	NA	NA	NA	NA	NA	NA	NA	NA	NA	NA	NA	NA	NA	NA	NA	NA	NA	NA
76	d5c34ec8-a1eb-43e3-b49c-5f798c890c46_9	d5c34ec8-a1eb-43e3-b49c-5f798c890c46	kpneumoniae	490	Klebsiella spp.	2009	1697	NA	NA	NA	NA	NA	NA	NA	NA	NA	NA	NA	NA	NA	NA	NA	NA	NA	NA	NA	NA	NA	NA	NA	NA	NA	NA	NA	NA	NA	NA	NA	NA	NA	NA	NA	NA	NA	NA	NA	NA	NA	NA
63	d5d517fe-cdc7-4a6b-896f-2c36c41a9a2c_2	d5d517fe-cdc7-4a6b-896f-2c36c41a9a2c	kpneumoniae	-	Klebsiella spp.	other	236154	0	0	0	0	0	0	0	0	0	0	0	0	0	0	0	1	1	1	0	0	0	0	0	0	0	0	0	1	1	1	0	0	0	0	0	0	0	0	0	0	0	0
199	d6133301-77b2-406b-b36e-a6f71af8942c_2	d6133301-77b2-406b-b36e-a6f71af8942c	ecoli	95	E. coli	2009	46533	NA	NA	NA	NA	NA	NA	NA	NA	NA	NA	NA	NA	NA	NA	NA	NA	NA	NA	NA	NA	NA	NA	NA	NA	NA	NA	NA	NA	NA	NA	NA	NA	NA	NA	NA	NA	NA	NA	NA	NA	NA	NA
82	d61f77a7-5fa5-461e-84ae-c4c472dd1f08_2	d61f77a7-5fa5-461e-84ae-c4c472dd1f08	ecoli	73	E. coli	2009	3173	NA	NA	NA	NA	NA	NA	NA	NA	NA	NA	NA	NA	NA	NA	NA	NA	NA	NA	NA	NA	NA	NA	NA	NA	NA	NA	NA	NA	NA	NA	NA	NA	NA	NA	NA	NA	NA	NA	NA	NA	NA	NA
443	d659f2c2-bc2a-4f2a-9a7f-dffec5a05a54_2	d659f2c2-bc2a-4f2a-9a7f-dffec5a05a54	ecoli	83	E. coli	2018	190301	0	0	0	0	0	0	0	0	0	0	0	0	0	0	0	0	0	0	0	0	0	1	0	0	0	0	0	0	0	0	0	0	0	0	0	0	0	0	0	0	0	1
81	d659f2c2-bc2a-4f2a-9a7f-dffec5a05a54_3	d659f2c2-bc2a-4f2a-9a7f-dffec5a05a54	ecoli	83	E. coli	2018	110700	NA	NA	NA	NA	NA	NA	NA	NA	NA	NA	NA	NA	NA	NA	NA	NA	NA	NA	NA	NA	NA	NA	NA	NA	NA	NA	NA	NA	NA	NA	NA	NA	NA	NA	NA	NA	NA	NA	NA	NA	NA	NA
54	d659f2c2-bc2a-4f2a-9a7f-dffec5a05a54_4	d659f2c2-bc2a-4f2a-9a7f-dffec5a05a54	ecoli	83	E. coli	2018	90208	0	0	0	0	0	0	0	0	0	0	0	0	1	0	0	0	0	0	0	0	0	0	0	0	0	0	0	0	0	0	0	0	0	0	0	0	0	0	0	0	0	0
444	d70e13f2-f359-40ac-b6dd-d6f099359e20_2	d70e13f2-f359-40ac-b6dd-d6f099359e20	koxytoca	52	Klebsiella spp.	2018	76294	0	0	0	0	0	0	0	0	0	0	0	0	0	0	0	0	0	0	0	0	0	0	0	0	0	0	0	0	0	0	0	0	0	0	0	0	0	0	0	0	0	0
445	d70e13f2-f359-40ac-b6dd-d6f099359e20_3	d70e13f2-f359-40ac-b6dd-d6f099359e20	koxytoca	52	Klebsiella spp.	2018	4763	NA	NA	NA	NA	NA	NA	NA	NA	NA	NA	NA	NA	NA	NA	NA	NA	NA	NA	NA	NA	NA	NA	NA	NA	NA	NA	NA	NA	NA	NA	NA	NA	NA	NA	NA	NA	NA	NA	NA	NA	NA	NA
97	d70e13f2-f359-40ac-b6dd-d6f099359e20_4	d70e13f2-f359-40ac-b6dd-d6f099359e20	koxytoca	52	Klebsiella spp.	2018	4665	NA	NA	NA	NA	NA	NA	NA	NA	NA	NA	NA	NA	NA	NA	NA	NA	NA	NA	NA	NA	NA	NA	NA	NA	NA	NA	NA	NA	NA	NA	NA	NA	NA	NA	NA	NA	NA	NA	NA	NA	NA	NA
32	d7bdc12e-d657-47e5-8d47-ceaa7ce00a1b_2	d7bdc12e-d657-47e5-8d47-ceaa7ce00a1b	ecoli	59	E. coli	2018	66078	NA	NA	NA	NA	NA	NA	NA	NA	NA	NA	NA	NA	NA	NA	NA	NA	NA	NA	NA	NA	NA	NA	NA	NA	NA	NA	NA	NA	NA	NA	NA	NA	NA	NA	NA	NA	NA	NA	NA	NA	NA	NA
115	d7bdc12e-d657-47e5-8d47-ceaa7ce00a1b_3	d7bdc12e-d657-47e5-8d47-ceaa7ce00a1b	ecoli	59	E. coli	2018	58157	NA	NA	NA	NA	NA	NA	NA	NA	NA	NA	NA	NA	NA	NA	NA	NA	NA	NA	NA	NA	NA	NA	NA	NA	NA	NA	NA	NA	NA	NA	NA	NA	NA	NA	NA	NA	NA	NA	NA	NA	NA	NA
252	d7bdc12e-d657-47e5-8d47-ceaa7ce00a1b_4	d7bdc12e-d657-47e5-8d47-ceaa7ce00a1b	ecoli	59	E. coli	2018	8555	NA	NA	NA	NA	NA	NA	NA	NA	NA	NA	NA	NA	NA	NA	NA	NA	NA	NA	NA	NA	NA	NA	NA	NA	NA	NA	NA	NA	NA	NA	NA	NA	NA	NA	NA	NA	NA	NA	NA	NA	NA	NA
5	d7bdc12e-d657-47e5-8d47-ceaa7ce00a1b_5	d7bdc12e-d657-47e5-8d47-ceaa7ce00a1b	ecoli	59	E. coli	2018	5164	NA	NA	NA	NA	NA	NA	NA	NA	NA	NA	NA	NA	NA	NA	NA	NA	NA	NA	NA	NA	NA	NA	NA	NA	NA	NA	NA	NA	NA	NA	NA	NA	NA	NA	NA	NA	NA	NA	NA	NA	NA	NA
92	d7bdc12e-d657-47e5-8d47-ceaa7ce00a1b_6	d7bdc12e-d657-47e5-8d47-ceaa7ce00a1b	ecoli	59	E. coli	2018	2101	NA	NA	NA	NA	NA	NA	NA	NA	NA	NA	NA	NA	NA	NA	NA	NA	NA	NA	NA	NA	NA	NA	NA	NA	NA	NA	NA	NA	NA	NA	NA	NA	NA	NA	NA	NA	NA	NA	NA	NA	NA	NA
12	d8123112-ced8-41b8-bdf7-d9ae74bb9f79_2	d8123112-ced8-41b8-bdf7-d9ae74bb9f79	ecoli	38	E. coli	2018	131947	0	0	0	0	0	0	0	0	0	0	0	0	1	0	0	0	0	0	0	0	0	0	0	1	1	1	0	0	0	0	0	0	0	0	0	0	0	0	0	0	0	0
2	d831a391-105e-4199-942d-cd4ffb649639_2	d831a391-105e-4199-942d-cd4ffb649639	ecoli	1193	E. coli	2018	128611	1	0	0	0	0	0	0	0	0	0	0	0	1	1	1	1	1	0	0	0	0	0	0	1	1	1	0	0	0	0	0	0	0	0	0	0	0	0	0	0	0	1
2	d836740a-da73-445a-9696-f9291ecdd2fb_2	d836740a-da73-445a-9696-f9291ecdd2fb	ecoli	69	E. coli	2018	219945	1	0	0	0	0	0	0	0	0	0	0	0	0	0	1	0	0	0	0	0	0	0	0	0	0	0	0	0	0	0	0	0	0	0	0	0	0	0	0	0	0	0
54	d836740a-da73-445a-9696-f9291ecdd2fb_3	d836740a-da73-445a-9696-f9291ecdd2fb	ecoli	69	E. coli	2018	87653	NA	NA	NA	NA	NA	NA	NA	NA	NA	NA	NA	NA	NA	NA	NA	NA	NA	NA	NA	NA	NA	NA	NA	NA	NA	NA	NA	NA	NA	NA	NA	NA	NA	NA	NA	NA	NA	NA	NA	NA	NA	NA
5	d836740a-da73-445a-9696-f9291ecdd2fb_4	d836740a-da73-445a-9696-f9291ecdd2fb	ecoli	69	E. coli	2018	5167	NA	NA	NA	NA	NA	NA	NA	NA	NA	NA	NA	NA	NA	NA	NA	NA	NA	NA	NA	NA	NA	NA	NA	NA	NA	NA	NA	NA	NA	NA	NA	NA	NA	NA	NA	NA	NA	NA	NA	NA	NA	NA
446	d836740a-da73-445a-9696-f9291ecdd2fb_5	d836740a-da73-445a-9696-f9291ecdd2fb	ecoli	69	E. coli	2018	4194	NA	NA	NA	NA	NA	NA	NA	NA	NA	NA	NA	NA	NA	NA	NA	NA	NA	NA	NA	NA	NA	NA	NA	NA	NA	NA	NA	NA	NA	NA	NA	NA	NA	NA	NA	NA	NA	NA	NA	NA	NA	NA
1	d8ac5420-8908-4a8a-a6f9-d7361ad5ad82_2	d8ac5420-8908-4a8a-a6f9-d7361ad5ad82	ecoli	73	E. coli	2009	110878	0	0	0	0	0	0	0	0	0	0	0	0	1	0	0	0	0	0	0	0	0	0	0	0	0	0	0	0	0	0	0	0	0	0	0	0	0	0	0	0	0	0
1	d975da94-b257-414d-a9ce-a2696121e235_2	d975da94-b257-414d-a9ce-a2696121e235	ecoli	569	E. coli	2018	124072	1	0	0	0	0	0	0	0	0	0	0	0	0	0	0	0	0	0	0	0	0	0	0	0	1	1	1	1	1	1	0	0	0	0	0	0	0	0	0	0	0	0
441	d988aca8-b169-43a4-8fea-84e1fd7ef61a_contig_2	d988aca8-b169-43a4-8fea-84e1fd7ef61a	koxytoca	50	Klebsiella spp.	other	13248	NA	NA	NA	NA	NA	NA	NA	NA	NA	NA	NA	NA	NA	NA	NA	NA	NA	NA	NA	NA	NA	NA	NA	NA	NA	NA	NA	NA	NA	NA	NA	NA	NA	NA	NA	NA	NA	NA	NA	NA	NA	NA
201	d988aca8-b169-43a4-8fea-84e1fd7ef61a_contig_3	d988aca8-b169-43a4-8fea-84e1fd7ef61a	koxytoca	50	Klebsiella spp.	other	11232	NA	NA	NA	NA	NA	NA	NA	NA	NA	NA	NA	NA	NA	NA	NA	NA	NA	NA	NA	NA	NA	NA	NA	NA	NA	NA	NA	NA	NA	NA	NA	NA	NA	NA	NA	NA	NA	NA	NA	NA	NA	NA
200	d988aca8-b169-43a4-8fea-84e1fd7ef61a_contig_4	d988aca8-b169-43a4-8fea-84e1fd7ef61a	koxytoca	50	Klebsiella spp.	other	113222	0	0	0	0	0	0	0	0	0	0	0	0	0	0	0	0	0	0	0	0	0	0	0	0	0	0	0	0	0	0	0	0	0	0	0	0	0	0	0	0	0	0
447	d988aca8-b169-43a4-8fea-84e1fd7ef61a_contig_5	d988aca8-b169-43a4-8fea-84e1fd7ef61a	koxytoca	50	Klebsiella spp.	other	4166	NA	NA	NA	NA	NA	NA	NA	NA	NA	NA	NA	NA	NA	NA	NA	NA	NA	NA	NA	NA	NA	NA	NA	NA	NA	NA	NA	NA	NA	NA	NA	NA	NA	NA	NA	NA	NA	NA	NA	NA	NA	NA
448	d988aca8-b169-43a4-8fea-84e1fd7ef61a_contig_6	d988aca8-b169-43a4-8fea-84e1fd7ef61a	koxytoca	50	Klebsiella spp.	other	2605	NA	NA	NA	NA	NA	NA	NA	NA	NA	NA	NA	NA	NA	NA	NA	NA	NA	NA	NA	NA	NA	NA	NA	NA	NA	NA	NA	NA	NA	NA	NA	NA	NA	NA	NA	NA	NA	NA	NA	NA	NA	NA
449	d988aca8-b169-43a4-8fea-84e1fd7ef61a_contig_7	d988aca8-b169-43a4-8fea-84e1fd7ef61a	koxytoca	50	Klebsiella spp.	other	3064	NA	NA	NA	NA	NA	NA	NA	NA	NA	NA	NA	NA	NA	NA	NA	NA	NA	NA	NA	NA	NA	NA	NA	NA	NA	NA	NA	NA	NA	NA	NA	NA	NA	NA	NA	NA	NA	NA	NA	NA	NA	NA
32	d9c4be1d-95f3-4d19-9036-77c1b64e01b8_2	d9c4be1d-95f3-4d19-9036-77c1b64e01b8	ecoli	69	E. coli	2018	74287	0	0	0	0	0	0	0	0	0	0	0	0	1	0	0	0	0	0	0	0	0	0	0	0	0	0	0	0	0	0	0	0	0	0	0	0	0	0	0	0	0	0
21	d9c4be1d-95f3-4d19-9036-77c1b64e01b8_3	d9c4be1d-95f3-4d19-9036-77c1b64e01b8	ecoli	69	E. coli	2018	38215	NA	NA	NA	NA	NA	NA	NA	NA	NA	NA	NA	NA	NA	NA	NA	NA	NA	NA	NA	NA	NA	NA	NA	NA	NA	NA	NA	NA	NA	NA	NA	NA	NA	NA	NA	NA	NA	NA	NA	NA	NA	NA
20	d9c4be1d-95f3-4d19-9036-77c1b64e01b8_4	d9c4be1d-95f3-4d19-9036-77c1b64e01b8	ecoli	69	E. coli	2018	36046	NA	NA	NA	NA	NA	NA	NA	NA	NA	NA	NA	NA	NA	NA	NA	NA	NA	NA	NA	NA	NA	NA	NA	NA	NA	NA	NA	NA	NA	NA	NA	NA	NA	NA	NA	NA	NA	NA	NA	NA	NA	NA
5	d9c4be1d-95f3-4d19-9036-77c1b64e01b8_5	d9c4be1d-95f3-4d19-9036-77c1b64e01b8	ecoli	69	E. coli	2018	10119	0	0	0	0	0	0	0	0	0	0	0	0	1	0	0	0	0	0	0	0	0	0	0	0	0	0	0	0	0	0	0	0	0	0	0	0	0	0	0	0	0	0
33	d9c4be1d-95f3-4d19-9036-77c1b64e01b8_6	d9c4be1d-95f3-4d19-9036-77c1b64e01b8	ecoli	69	E. coli	2018	3257	NA	NA	NA	NA	NA	NA	NA	NA	NA	NA	NA	NA	NA	NA	NA	NA	NA	NA	NA	NA	NA	NA	NA	NA	NA	NA	NA	NA	NA	NA	NA	NA	NA	NA	NA	NA	NA	NA	NA	NA	NA	NA
450	da0e1e9a-f4f3-4f80-9ef4-c1f40e057cdf_10	da0e1e9a-f4f3-4f80-9ef4-c1f40e057cdf	ecoli	73	E. coli	2009	2042	NA	NA	NA	NA	NA	NA	NA	NA	NA	NA	NA	NA	NA	NA	NA	NA	NA	NA	NA	NA	NA	NA	NA	NA	NA	NA	NA	NA	NA	NA	NA	NA	NA	NA	NA	NA	NA	NA	NA	NA	NA	NA
216	da0e1e9a-f4f3-4f80-9ef4-c1f40e057cdf_11	da0e1e9a-f4f3-4f80-9ef4-c1f40e057cdf	ecoli	73	E. coli	2009	1983	NA	NA	NA	NA	NA	NA	NA	NA	NA	NA	NA	NA	NA	NA	NA	NA	NA	NA	NA	NA	NA	NA	NA	NA	NA	NA	NA	NA	NA	NA	NA	NA	NA	NA	NA	NA	NA	NA	NA	NA	NA	NA
265	da0e1e9a-f4f3-4f80-9ef4-c1f40e057cdf_12	da0e1e9a-f4f3-4f80-9ef4-c1f40e057cdf	ecoli	73	E. coli	2009	1796	NA	NA	NA	NA	NA	NA	NA	NA	NA	NA	NA	NA	NA	NA	NA	NA	NA	NA	NA	NA	NA	NA	NA	NA	NA	NA	NA	NA	NA	NA	NA	NA	NA	NA	NA	NA	NA	NA	NA	NA	NA	NA
20	da0e1e9a-f4f3-4f80-9ef4-c1f40e057cdf_2	da0e1e9a-f4f3-4f80-9ef4-c1f40e057cdf	ecoli	73	E. coli	2009	36044	NA	NA	NA	NA	NA	NA	NA	NA	NA	NA	NA	NA	NA	NA	NA	NA	NA	NA	NA	NA	NA	NA	NA	NA	NA	NA	NA	NA	NA	NA	NA	NA	NA	NA	NA	NA	NA	NA	NA	NA	NA	NA
37	da0e1e9a-f4f3-4f80-9ef4-c1f40e057cdf_3	da0e1e9a-f4f3-4f80-9ef4-c1f40e057cdf	ecoli	73	E. coli	2009	5682	NA	NA	NA	NA	NA	NA	NA	NA	NA	NA	NA	NA	NA	NA	NA	NA	NA	NA	NA	NA	NA	NA	NA	NA	NA	NA	NA	NA	NA	NA	NA	NA	NA	NA	NA	NA	NA	NA	NA	NA	NA	NA
39	da0e1e9a-f4f3-4f80-9ef4-c1f40e057cdf_4	da0e1e9a-f4f3-4f80-9ef4-c1f40e057cdf	ecoli	73	E. coli	2009	5630	NA	NA	NA	NA	NA	NA	NA	NA	NA	NA	NA	NA	NA	NA	NA	NA	NA	NA	NA	NA	NA	NA	NA	NA	NA	NA	NA	NA	NA	NA	NA	NA	NA	NA	NA	NA	NA	NA	NA	NA	NA	NA
5	da0e1e9a-f4f3-4f80-9ef4-c1f40e057cdf_5	da0e1e9a-f4f3-4f80-9ef4-c1f40e057cdf	ecoli	73	E. coli	2009	5165	NA	NA	NA	NA	NA	NA	NA	NA	NA	NA	NA	NA	NA	NA	NA	NA	NA	NA	NA	NA	NA	NA	NA	NA	NA	NA	NA	NA	NA	NA	NA	NA	NA	NA	NA	NA	NA	NA	NA	NA	NA	NA
41	da0e1e9a-f4f3-4f80-9ef4-c1f40e057cdf_6	da0e1e9a-f4f3-4f80-9ef4-c1f40e057cdf	ecoli	73	E. coli	2009	4091	NA	NA	NA	NA	NA	NA	NA	NA	NA	NA	NA	NA	NA	NA	NA	NA	NA	NA	NA	NA	NA	NA	NA	NA	NA	NA	NA	NA	NA	NA	NA	NA	NA	NA	NA	NA	NA	NA	NA	NA	NA	NA
241	da0e1e9a-f4f3-4f80-9ef4-c1f40e057cdf_7	da0e1e9a-f4f3-4f80-9ef4-c1f40e057cdf	ecoli	73	E. coli	2009	4016	NA	NA	NA	NA	NA	NA	NA	NA	NA	NA	NA	NA	NA	NA	NA	NA	NA	NA	NA	NA	NA	NA	NA	NA	NA	NA	NA	NA	NA	NA	NA	NA	NA	NA	NA	NA	NA	NA	NA	NA	NA	NA
109	da0e1e9a-f4f3-4f80-9ef4-c1f40e057cdf_8	da0e1e9a-f4f3-4f80-9ef4-c1f40e057cdf	ecoli	73	E. coli	2009	2739	NA	NA	NA	NA	NA	NA	NA	NA	NA	NA	NA	NA	NA	NA	NA	NA	NA	NA	NA	NA	NA	NA	NA	NA	NA	NA	NA	NA	NA	NA	NA	NA	NA	NA	NA	NA	NA	NA	NA	NA	NA	NA
75	da0e1e9a-f4f3-4f80-9ef4-c1f40e057cdf_9	da0e1e9a-f4f3-4f80-9ef4-c1f40e057cdf	ecoli	73	E. coli	2009	2311	NA	NA	NA	NA	NA	NA	NA	NA	NA	NA	NA	NA	NA	NA	NA	NA	NA	NA	NA	NA	NA	NA	NA	NA	NA	NA	NA	NA	NA	NA	NA	NA	NA	NA	NA	NA	NA	NA	NA	NA	NA	NA
303	db3b7ddf-6563-40b8-a352-a350543caf92_2	db3b7ddf-6563-40b8-a352-a350543caf92	ecoli	136	E. coli	2009	148804	0	0	0	0	0	0	0	0	0	0	0	0	0	0	0	0	0	0	0	0	0	1	0	0	0	0	0	0	0	0	0	0	0	0	0	0	0	0	0	0	0	1
20	db3b7ddf-6563-40b8-a352-a350543caf92_3	db3b7ddf-6563-40b8-a352-a350543caf92	ecoli	136	E. coli	2009	36046	NA	NA	NA	NA	NA	NA	NA	NA	NA	NA	NA	NA	NA	NA	NA	NA	NA	NA	NA	NA	NA	NA	NA	NA	NA	NA	NA	NA	NA	NA	NA	NA	NA	NA	NA	NA	NA	NA	NA	NA	NA	NA
3	db5ea3ef-5f01-4361-b7ad-a4ec96b47474_2	db5ea3ef-5f01-4361-b7ad-a4ec96b47474	ecoli	95	E. coli	2009	106474	0	0	0	0	0	0	0	0	0	0	0	0	0	0	0	0	0	0	0	0	0	1	0	0	0	0	0	0	0	0	0	0	0	0	0	0	0	0	1	0	0	1
3	db6aa2c1-bf70-4c20-a04e-ba41ee336881_2	db6aa2c1-bf70-4c20-a04e-ba41ee336881	ecoli	95	E. coli	2018	131367	0	0	0	0	0	0	0	0	0	0	0	0	0	0	0	0	0	0	0	0	0	1	0	0	0	0	0	0	0	0	0	0	0	0	0	0	0	0	1	0	0	1
54	db6aa2c1-bf70-4c20-a04e-ba41ee336881_3	db6aa2c1-bf70-4c20-a04e-ba41ee336881	ecoli	95	E. coli	2018	91915	0	0	0	0	0	0	0	0	0	0	0	0	1	0	0	0	0	0	0	0	0	0	0	1	1	1	0	0	0	0	0	0	0	0	0	0	0	0	0	0	0	0
128	db6aa2c1-bf70-4c20-a04e-ba41ee336881_4	db6aa2c1-bf70-4c20-a04e-ba41ee336881	ecoli	95	E. coli	2018	24414	NA	NA	NA	NA	NA	NA	NA	NA	NA	NA	NA	NA	NA	NA	NA	NA	NA	NA	NA	NA	NA	NA	NA	NA	NA	NA	NA	NA	NA	NA	NA	NA	NA	NA	NA	NA	NA	NA	NA	NA	NA	NA
451	db6aa2c1-bf70-4c20-a04e-ba41ee336881_5	db6aa2c1-bf70-4c20-a04e-ba41ee336881	ecoli	95	E. coli	2018	3758	NA	NA	NA	NA	NA	NA	NA	NA	NA	NA	NA	NA	NA	NA	NA	NA	NA	NA	NA	NA	NA	NA	NA	NA	NA	NA	NA	NA	NA	NA	NA	NA	NA	NA	NA	NA	NA	NA	NA	NA	NA	NA
43	db6aa2c1-bf70-4c20-a04e-ba41ee336881_6	db6aa2c1-bf70-4c20-a04e-ba41ee336881	ecoli	95	E. coli	2018	1552	NA	NA	NA	NA	NA	NA	NA	NA	NA	NA	NA	NA	NA	NA	NA	NA	NA	NA	NA	NA	NA	NA	NA	NA	NA	NA	NA	NA	NA	NA	NA	NA	NA	NA	NA	NA	NA	NA	NA	NA	NA	NA
1	db892572-31e4-4261-b69c-2ff8dfa4deb0_2	db892572-31e4-4261-b69c-2ff8dfa4deb0	ecoli	10	E. coli	2018	114221	1	0	0	0	0	0	0	0	0	0	0	0	0	0	0	0	0	0	0	0	0	0	0	0	0	0	0	0	0	0	0	0	0	0	0	0	0	0	0	0	0	0
54	db892572-31e4-4261-b69c-2ff8dfa4deb0_3	db892572-31e4-4261-b69c-2ff8dfa4deb0	ecoli	10	E. coli	2018	91916	0	0	0	0	0	0	0	0	0	0	0	0	1	0	0	0	0	0	0	0	0	0	0	1	1	1	0	0	0	0	0	0	0	0	0	0	0	0	0	0	0	0
4	db892572-31e4-4261-b69c-2ff8dfa4deb0_4	db892572-31e4-4261-b69c-2ff8dfa4deb0	ecoli	10	E. coli	2018	29748	NA	NA	NA	NA	NA	NA	NA	NA	NA	NA	NA	NA	NA	NA	NA	NA	NA	NA	NA	NA	NA	NA	NA	NA	NA	NA	NA	NA	NA	NA	NA	NA	NA	NA	NA	NA	NA	NA	NA	NA	NA	NA
111	db892572-31e4-4261-b69c-2ff8dfa4deb0_5	db892572-31e4-4261-b69c-2ff8dfa4deb0	ecoli	10	E. coli	2018	7470	NA	NA	NA	NA	NA	NA	NA	NA	NA	NA	NA	NA	NA	NA	NA	NA	NA	NA	NA	NA	NA	NA	NA	NA	NA	NA	NA	NA	NA	NA	NA	NA	NA	NA	NA	NA	NA	NA	NA	NA	NA	NA
5	db892572-31e4-4261-b69c-2ff8dfa4deb0_6	db892572-31e4-4261-b69c-2ff8dfa4deb0	ecoli	10	E. coli	2018	5164	NA	NA	NA	NA	NA	NA	NA	NA	NA	NA	NA	NA	NA	NA	NA	NA	NA	NA	NA	NA	NA	NA	NA	NA	NA	NA	NA	NA	NA	NA	NA	NA	NA	NA	NA	NA	NA	NA	NA	NA	NA	NA
452	db892572-31e4-4261-b69c-2ff8dfa4deb0_7	db892572-31e4-4261-b69c-2ff8dfa4deb0	ecoli	10	E. coli	2018	2536	NA	NA	NA	NA	NA	NA	NA	NA	NA	NA	NA	NA	NA	NA	NA	NA	NA	NA	NA	NA	NA	NA	NA	NA	NA	NA	NA	NA	NA	NA	NA	NA	NA	NA	NA	NA	NA	NA	NA	NA	NA	NA
1	dbaedc99-8f40-44e1-8c3c-ea6debfb87d0_2	dbaedc99-8f40-44e1-8c3c-ea6debfb87d0	ecoli	73	E. coli	other	114230	1	0	0	0	0	0	0	0	0	0	0	0	0	0	0	0	0	0	0	0	0	0	0	0	0	0	0	0	0	0	0	0	0	0	0	0	0	0	0	0	0	0
39	dbaedc99-8f40-44e1-8c3c-ea6debfb87d0_3	dbaedc99-8f40-44e1-8c3c-ea6debfb87d0	ecoli	73	E. coli	other	5631	NA	NA	NA	NA	NA	NA	NA	NA	NA	NA	NA	NA	NA	NA	NA	NA	NA	NA	NA	NA	NA	NA	NA	NA	NA	NA	NA	NA	NA	NA	NA	NA	NA	NA	NA	NA	NA	NA	NA	NA	NA	NA
34	dbaedc99-8f40-44e1-8c3c-ea6debfb87d0_4	dbaedc99-8f40-44e1-8c3c-ea6debfb87d0	ecoli	73	E. coli	other	4081	NA	NA	NA	NA	NA	NA	NA	NA	NA	NA	NA	NA	NA	NA	NA	NA	NA	NA	NA	NA	NA	NA	NA	NA	NA	NA	NA	NA	NA	NA	NA	NA	NA	NA	NA	NA	NA	NA	NA	NA	NA	NA
453	dbaedc99-8f40-44e1-8c3c-ea6debfb87d0_5	dbaedc99-8f40-44e1-8c3c-ea6debfb87d0	ecoli	73	E. coli	other	2692	NA	NA	NA	NA	NA	NA	NA	NA	NA	NA	NA	NA	NA	NA	NA	NA	NA	NA	NA	NA	NA	NA	NA	NA	NA	NA	NA	NA	NA	NA	NA	NA	NA	NA	NA	NA	NA	NA	NA	NA	NA	NA
6	dbaedc99-8f40-44e1-8c3c-ea6debfb87d0_6	dbaedc99-8f40-44e1-8c3c-ea6debfb87d0	ecoli	73	E. coli	other	1549	NA	NA	NA	NA	NA	NA	NA	NA	NA	NA	NA	NA	NA	NA	NA	NA	NA	NA	NA	NA	NA	NA	NA	NA	NA	NA	NA	NA	NA	NA	NA	NA	NA	NA	NA	NA	NA	NA	NA	NA	NA	NA
7	dc122f36-d748-4bb6-bf85-bab3062e1c5f_2	dc122f36-d748-4bb6-bf85-bab3062e1c5f	ecoli	1326	E. coli	2009	111567	NA	NA	NA	NA	NA	NA	NA	NA	NA	NA	NA	NA	NA	NA	NA	NA	NA	NA	NA	NA	NA	NA	NA	NA	NA	NA	NA	NA	NA	NA	NA	NA	NA	NA	NA	NA	NA	NA	NA	NA	NA	NA
11	dc122f36-d748-4bb6-bf85-bab3062e1c5f_3	dc122f36-d748-4bb6-bf85-bab3062e1c5f	ecoli	1326	E. coli	2009	80746	NA	NA	NA	NA	NA	NA	NA	NA	NA	NA	NA	NA	NA	NA	NA	NA	NA	NA	NA	NA	NA	NA	NA	NA	NA	NA	NA	NA	NA	NA	NA	NA	NA	NA	NA	NA	NA	NA	NA	NA	NA	NA
454	dc122f36-d748-4bb6-bf85-bab3062e1c5f_4	dc122f36-d748-4bb6-bf85-bab3062e1c5f	ecoli	1326	E. coli	2009	36415	NA	NA	NA	NA	NA	NA	NA	NA	NA	NA	NA	NA	NA	NA	NA	NA	NA	NA	NA	NA	NA	NA	NA	NA	NA	NA	NA	NA	NA	NA	NA	NA	NA	NA	NA	NA	NA	NA	NA	NA	NA	NA
455	dc6c7bf4-2a64-4576-aa56-adfb979dfbc9_contig_2	dc6c7bf4-2a64-4576-aa56-adfb979dfbc9	ecoli	131	E. coli	other	3074	NA	NA	NA	NA	NA	NA	NA	NA	NA	NA	NA	NA	NA	NA	NA	NA	NA	NA	NA	NA	NA	NA	NA	NA	NA	NA	NA	NA	NA	NA	NA	NA	NA	NA	NA	NA	NA	NA	NA	NA	NA	NA
2	dc6c7bf4-2a64-4576-aa56-adfb979dfbc9_contig_3	dc6c7bf4-2a64-4576-aa56-adfb979dfbc9	ecoli	131	E. coli	other	139342	1	0	0	0	0	0	0	0	0	0	0	0	1	1	1	1	1	0	0	0	0	0	0	1	1	1	0	0	0	0	0	0	0	0	0	0	0	0	0	0	0	0
7	dc6c7bf4-2a64-4576-aa56-adfb979dfbc9_contig_4	dc6c7bf4-2a64-4576-aa56-adfb979dfbc9	ecoli	131	E. coli	other	88953	NA	NA	NA	NA	NA	NA	NA	NA	NA	NA	NA	NA	NA	NA	NA	NA	NA	NA	NA	NA	NA	NA	NA	NA	NA	NA	NA	NA	NA	NA	NA	NA	NA	NA	NA	NA	NA	NA	NA	NA	NA	NA
34	dc6c7bf4-2a64-4576-aa56-adfb979dfbc9_contig_5	dc6c7bf4-2a64-4576-aa56-adfb979dfbc9	ecoli	131	E. coli	other	4068	NA	NA	NA	NA	NA	NA	NA	NA	NA	NA	NA	NA	NA	NA	NA	NA	NA	NA	NA	NA	NA	NA	NA	NA	NA	NA	NA	NA	NA	NA	NA	NA	NA	NA	NA	NA	NA	NA	NA	NA	NA	NA
456	dd0d4e08-63d7-4bc8-8de4-f1570d2a52ec_2	dd0d4e08-63d7-4bc8-8de4-f1570d2a52ec	ecoli	10	E. coli	2018	70107	0	0	0	0	0	0	0	0	0	0	0	0	0	0	0	0	0	0	0	0	0	0	0	0	0	0	0	0	0	0	0	0	0	0	0	0	0	0	0	0	0	0
164	dd0d4e08-63d7-4bc8-8de4-f1570d2a52ec_3	dd0d4e08-63d7-4bc8-8de4-f1570d2a52ec	ecoli	10	E. coli	2018	48992	NA	NA	NA	NA	NA	NA	NA	NA	NA	NA	NA	NA	NA	NA	NA	NA	NA	NA	NA	NA	NA	NA	NA	NA	NA	NA	NA	NA	NA	NA	NA	NA	NA	NA	NA	NA	NA	NA	NA	NA	NA	NA
457	dd0d4e08-63d7-4bc8-8de4-f1570d2a52ec_4	dd0d4e08-63d7-4bc8-8de4-f1570d2a52ec	ecoli	10	E. coli	2018	3258	NA	NA	NA	NA	NA	NA	NA	NA	NA	NA	NA	NA	NA	NA	NA	NA	NA	NA	NA	NA	NA	NA	NA	NA	NA	NA	NA	NA	NA	NA	NA	NA	NA	NA	NA	NA	NA	NA	NA	NA	NA	NA
3	dd652104-f063-4893-8fdc-1899ea8096dd_contig_2	dd652104-f063-4893-8fdc-1899ea8096dd	ecoli	95	E. coli	2018	151926	0	0	0	0	0	0	0	0	0	0	0	0	0	0	0	0	0	0	0	0	0	1	0	0	0	0	0	0	0	0	0	0	0	0	0	0	0	0	1	0	0	1
12	dd89fc67-b9c8-4f01-868b-3e956046d4d8_2	dd89fc67-b9c8-4f01-868b-3e956046d4d8	ecoli	73	E. coli	2009	112917	1	0	0	0	0	0	0	0	0	0	0	0	0	0	0	1	1	0	0	0	0	0	0	0	0	0	0	0	0	1	0	0	0	0	0	0	0	0	0	0	0	0
248	de5226fd-db9f-4c69-8df7-6e31abddf219_2	de5226fd-db9f-4c69-8df7-6e31abddf219	ecoli	131	E. coli	2018	147226	0	0	0	0	0	0	0	0	0	0	0	0	1	0	0	0	0	0	0	0	0	1	0	1	1	1	0	0	0	0	0	0	0	0	0	0	0	0	1	0	0	1
458	de5226fd-db9f-4c69-8df7-6e31abddf219_3	de5226fd-db9f-4c69-8df7-6e31abddf219	ecoli	131	E. coli	2018	48579	NA	NA	NA	NA	NA	NA	NA	NA	NA	NA	NA	NA	NA	NA	NA	NA	NA	NA	NA	NA	NA	NA	NA	NA	NA	NA	NA	NA	NA	NA	NA	NA	NA	NA	NA	NA	NA	NA	NA	NA	NA	NA
112	de5226fd-db9f-4c69-8df7-6e31abddf219_4	de5226fd-db9f-4c69-8df7-6e31abddf219	ecoli	131	E. coli	2018	6647	NA	NA	NA	NA	NA	NA	NA	NA	NA	NA	NA	NA	NA	NA	NA	NA	NA	NA	NA	NA	NA	NA	NA	NA	NA	NA	NA	NA	NA	NA	NA	NA	NA	NA	NA	NA	NA	NA	NA	NA	NA	NA
34	de5226fd-db9f-4c69-8df7-6e31abddf219_5	de5226fd-db9f-4c69-8df7-6e31abddf219	ecoli	131	E. coli	2018	4082	NA	NA	NA	NA	NA	NA	NA	NA	NA	NA	NA	NA	NA	NA	NA	NA	NA	NA	NA	NA	NA	NA	NA	NA	NA	NA	NA	NA	NA	NA	NA	NA	NA	NA	NA	NA	NA	NA	NA	NA	NA	NA
48	de5226fd-db9f-4c69-8df7-6e31abddf219_6	de5226fd-db9f-4c69-8df7-6e31abddf219	ecoli	131	E. coli	2018	1546	NA	NA	NA	NA	NA	NA	NA	NA	NA	NA	NA	NA	NA	NA	NA	NA	NA	NA	NA	NA	NA	NA	NA	NA	NA	NA	NA	NA	NA	NA	NA	NA	NA	NA	NA	NA	NA	NA	NA	NA	NA	NA
459	decca140-fcc8-42fc-b06f-93267467e944_2	decca140-fcc8-42fc-b06f-93267467e944	ecoli	1584	E. coli	2009	67544	NA	NA	NA	NA	NA	NA	NA	NA	NA	NA	NA	NA	NA	NA	NA	NA	NA	NA	NA	NA	NA	NA	NA	NA	NA	NA	NA	NA	NA	NA	NA	NA	NA	NA	NA	NA	NA	NA	NA	NA	NA	NA
63	dee6bcc7-326d-492b-a5c4-a583a46bed00_2	dee6bcc7-326d-492b-a5c4-a583a46bed00	kpneumoniae	-	Klebsiella spp.	2009	190594	0	0	0	0	0	0	0	0	0	0	0	0	0	0	0	0	0	0	0	0	0	0	0	0	0	0	0	0	0	0	0	0	0	0	0	0	0	0	0	0	0	0
1	df9821e8-7027-4569-9089-0412e38363e7_2	df9821e8-7027-4569-9089-0412e38363e7	ecoli	127	E. coli	other	114242	1	0	0	0	0	0	0	0	0	0	0	0	0	0	0	0	0	0	0	0	0	0	0	0	0	0	0	0	0	0	0	0	0	0	0	0	0	0	0	0	0	0
1	e07980e7-4404-45a8-9de4-65fc8e77939a_2	e07980e7-4404-45a8-9de4-65fc8e77939a	ecoli	69	E. coli	2018	124270	1	0	0	0	0	0	0	0	0	0	0	0	0	0	0	0	0	0	0	0	0	0	0	0	0	0	0	0	0	0	0	0	0	0	0	0	0	0	0	0	0	0
155	e07980e7-4404-45a8-9de4-65fc8e77939a_3	e07980e7-4404-45a8-9de4-65fc8e77939a	ecoli	69	E. coli	2018	97211	NA	NA	NA	NA	NA	NA	NA	NA	NA	NA	NA	NA	NA	NA	NA	NA	NA	NA	NA	NA	NA	NA	NA	NA	NA	NA	NA	NA	NA	NA	NA	NA	NA	NA	NA	NA	NA	NA	NA	NA	NA	NA
243	e07980e7-4404-45a8-9de4-65fc8e77939a_4	e07980e7-4404-45a8-9de4-65fc8e77939a	ecoli	69	E. coli	2018	12313	0	0	0	0	0	0	0	0	0	0	0	0	1	0	1	0	0	0	0	0	0	0	0	1	1	1	0	0	0	0	0	0	0	0	0	0	0	0	0	0	0	0
60	e07980e7-4404-45a8-9de4-65fc8e77939a_5	e07980e7-4404-45a8-9de4-65fc8e77939a	ecoli	69	E. coli	2018	9138	NA	NA	NA	NA	NA	NA	NA	NA	NA	NA	NA	NA	NA	NA	NA	NA	NA	NA	NA	NA	NA	NA	NA	NA	NA	NA	NA	NA	NA	NA	NA	NA	NA	NA	NA	NA	NA	NA	NA	NA	NA	NA
39	e07980e7-4404-45a8-9de4-65fc8e77939a_6	e07980e7-4404-45a8-9de4-65fc8e77939a	ecoli	69	E. coli	2018	5631	NA	NA	NA	NA	NA	NA	NA	NA	NA	NA	NA	NA	NA	NA	NA	NA	NA	NA	NA	NA	NA	NA	NA	NA	NA	NA	NA	NA	NA	NA	NA	NA	NA	NA	NA	NA	NA	NA	NA	NA	NA	NA
5	e07980e7-4404-45a8-9de4-65fc8e77939a_7	e07980e7-4404-45a8-9de4-65fc8e77939a	ecoli	69	E. coli	2018	5146	NA	NA	NA	NA	NA	NA	NA	NA	NA	NA	NA	NA	NA	NA	NA	NA	NA	NA	NA	NA	NA	NA	NA	NA	NA	NA	NA	NA	NA	NA	NA	NA	NA	NA	NA	NA	NA	NA	NA	NA	NA	NA
13	e09143a7-9b87-4e0b-90a2-158b74b8bd93_2	e09143a7-9b87-4e0b-90a2-158b74b8bd93	kpneumoniae	490	Klebsiella spp.	2009	224365	0	0	0	0	0	0	0	0	0	0	0	0	0	0	0	0	0	0	0	0	0	0	0	0	0	0	0	0	0	0	0	0	0	0	0	0	0	0	0	0	0	0
14	e09143a7-9b87-4e0b-90a2-158b74b8bd93_3	e09143a7-9b87-4e0b-90a2-158b74b8bd93	kpneumoniae	490	Klebsiella spp.	2009	140152	0	0	0	0	0	0	0	0	0	0	0	0	1	0	0	0	0	0	0	0	0	0	0	1	1	1	0	0	0	0	0	0	0	0	0	0	0	0	0	0	0	0
15	e09143a7-9b87-4e0b-90a2-158b74b8bd93_4	e09143a7-9b87-4e0b-90a2-158b74b8bd93	kpneumoniae	490	Klebsiella spp.	2009	15409	NA	NA	NA	NA	NA	NA	NA	NA	NA	NA	NA	NA	NA	NA	NA	NA	NA	NA	NA	NA	NA	NA	NA	NA	NA	NA	NA	NA	NA	NA	NA	NA	NA	NA	NA	NA	NA	NA	NA	NA	NA	NA
16	e09143a7-9b87-4e0b-90a2-158b74b8bd93_5	e09143a7-9b87-4e0b-90a2-158b74b8bd93	kpneumoniae	490	Klebsiella spp.	2009	9553	NA	NA	NA	NA	NA	NA	NA	NA	NA	NA	NA	NA	NA	NA	NA	NA	NA	NA	NA	NA	NA	NA	NA	NA	NA	NA	NA	NA	NA	NA	NA	NA	NA	NA	NA	NA	NA	NA	NA	NA	NA	NA
76	e09143a7-9b87-4e0b-90a2-158b74b8bd93_6	e09143a7-9b87-4e0b-90a2-158b74b8bd93	kpneumoniae	490	Klebsiella spp.	2009	1697	NA	NA	NA	NA	NA	NA	NA	NA	NA	NA	NA	NA	NA	NA	NA	NA	NA	NA	NA	NA	NA	NA	NA	NA	NA	NA	NA	NA	NA	NA	NA	NA	NA	NA	NA	NA	NA	NA	NA	NA	NA	NA
91	e112ecc6-b4be-4cd7-90a5-9eed2a8aee6f_2	e112ecc6-b4be-4cd7-90a5-9eed2a8aee6f	ecoli	131	E. coli	2018	188124	1	0	0	0	0	0	0	0	0	0	0	0	0	0	1	1	1	0	0	0	0	0	0	0	0	0	0	0	0	0	0	0	0	0	0	0	0	0	0	0	0	0
34	e112ecc6-b4be-4cd7-90a5-9eed2a8aee6f_3	e112ecc6-b4be-4cd7-90a5-9eed2a8aee6f	ecoli	131	E. coli	2018	4074	NA	NA	NA	NA	NA	NA	NA	NA	NA	NA	NA	NA	NA	NA	NA	NA	NA	NA	NA	NA	NA	NA	NA	NA	NA	NA	NA	NA	NA	NA	NA	NA	NA	NA	NA	NA	NA	NA	NA	NA	NA	NA
460	e112ecc6-b4be-4cd7-90a5-9eed2a8aee6f_4	e112ecc6-b4be-4cd7-90a5-9eed2a8aee6f	ecoli	131	E. coli	2018	3328	NA	NA	NA	NA	NA	NA	NA	NA	NA	NA	NA	NA	NA	NA	NA	NA	NA	NA	NA	NA	NA	NA	NA	NA	NA	NA	NA	NA	NA	NA	NA	NA	NA	NA	NA	NA	NA	NA	NA	NA	NA	NA
92	e112ecc6-b4be-4cd7-90a5-9eed2a8aee6f_5	e112ecc6-b4be-4cd7-90a5-9eed2a8aee6f	ecoli	131	E. coli	2018	2101	NA	NA	NA	NA	NA	NA	NA	NA	NA	NA	NA	NA	NA	NA	NA	NA	NA	NA	NA	NA	NA	NA	NA	NA	NA	NA	NA	NA	NA	NA	NA	NA	NA	NA	NA	NA	NA	NA	NA	NA	NA	NA
2	e145f371-c2bd-4528-a238-e66f3843818a_2	e145f371-c2bd-4528-a238-e66f3843818a	ecoli	998	E. coli	2009	89765	1	0	0	0	0	0	0	0	0	0	0	0	0	0	0	1	1	1	0	0	0	0	0	0	0	0	0	0	0	0	0	0	0	0	0	0	0	0	0	0	0	0
54	e15dfd21-04c3-4dff-9e22-48067a0afd3b_2	e15dfd21-04c3-4dff-9e22-48067a0afd3b	ecoli	95	E. coli	2018	101956	1	0	0	0	0	0	0	0	0	0	0	0	0	0	0	0	0	0	0	0	0	0	0	0	0	0	0	0	0	0	0	0	0	0	0	0	0	0	0	0	0	0
112	e15dfd21-04c3-4dff-9e22-48067a0afd3b_3	e15dfd21-04c3-4dff-9e22-48067a0afd3b	ecoli	95	E. coli	2018	6647	NA	NA	NA	NA	NA	NA	NA	NA	NA	NA	NA	NA	NA	NA	NA	NA	NA	NA	NA	NA	NA	NA	NA	NA	NA	NA	NA	NA	NA	NA	NA	NA	NA	NA	NA	NA	NA	NA	NA	NA	NA	NA
34	e15dfd21-04c3-4dff-9e22-48067a0afd3b_4	e15dfd21-04c3-4dff-9e22-48067a0afd3b	ecoli	95	E. coli	2018	4072	NA	NA	NA	NA	NA	NA	NA	NA	NA	NA	NA	NA	NA	NA	NA	NA	NA	NA	NA	NA	NA	NA	NA	NA	NA	NA	NA	NA	NA	NA	NA	NA	NA	NA	NA	NA	NA	NA	NA	NA	NA	NA
155	e232ee8a-1ec4-438b-92aa-4470e782605d_2	e232ee8a-1ec4-438b-92aa-4470e782605d	ecoli	127	E. coli	2018	95101	NA	NA	NA	NA	NA	NA	NA	NA	NA	NA	NA	NA	NA	NA	NA	NA	NA	NA	NA	NA	NA	NA	NA	NA	NA	NA	NA	NA	NA	NA	NA	NA	NA	NA	NA	NA	NA	NA	NA	NA	NA	NA
461	e244b918-3858-4199-8e13-8816a8fa2a22_contig_2	e244b918-3858-4199-8e13-8816a8fa2a22	ecloacae	148	other	other	94295	NA	NA	NA	NA	NA	NA	NA	NA	NA	NA	NA	NA	NA	NA	NA	NA	NA	NA	NA	NA	NA	NA	NA	NA	NA	NA	NA	NA	NA	NA	NA	NA	NA	NA	NA	NA	NA	NA	NA	NA	NA	NA
136	e244b918-3858-4199-8e13-8816a8fa2a22_contig_3	e244b918-3858-4199-8e13-8816a8fa2a22	ecloacae	148	other	other	5773	NA	NA	NA	NA	NA	NA	NA	NA	NA	NA	NA	NA	NA	NA	NA	NA	NA	NA	NA	NA	NA	NA	NA	NA	NA	NA	NA	NA	NA	NA	NA	NA	NA	NA	NA	NA	NA	NA	NA	NA	NA	NA
7	e2f185dd-551c-491e-95df-3f08b4e6b1c6_2	e2f185dd-551c-491e-95df-3f08b4e6b1c6	ecoli	-	E. coli	2009	98582	NA	NA	NA	NA	NA	NA	NA	NA	NA	NA	NA	NA	NA	NA	NA	NA	NA	NA	NA	NA	NA	NA	NA	NA	NA	NA	NA	NA	NA	NA	NA	NA	NA	NA	NA	NA	NA	NA	NA	NA	NA	NA
32	e2f185dd-551c-491e-95df-3f08b4e6b1c6_3	e2f185dd-551c-491e-95df-3f08b4e6b1c6	ecoli	-	E. coli	2009	71571	NA	NA	NA	NA	NA	NA	NA	NA	NA	NA	NA	NA	NA	NA	NA	NA	NA	NA	NA	NA	NA	NA	NA	NA	NA	NA	NA	NA	NA	NA	NA	NA	NA	NA	NA	NA	NA	NA	NA	NA	NA	NA
1	e3274d40-cc62-46eb-9a2b-1a8c47565908_2	e3274d40-cc62-46eb-9a2b-1a8c47565908	ecoli	73	E. coli	2018	114220	1	0	0	0	0	0	0	0	0	0	0	0	0	0	0	0	0	0	0	0	0	0	0	0	0	0	0	0	0	0	0	0	0	0	0	0	0	0	0	0	0	0
462	e3274d40-cc62-46eb-9a2b-1a8c47565908_3	e3274d40-cc62-46eb-9a2b-1a8c47565908	ecoli	73	E. coli	2018	5884	NA	NA	NA	NA	NA	NA	NA	NA	NA	NA	NA	NA	NA	NA	NA	NA	NA	NA	NA	NA	NA	NA	NA	NA	NA	NA	NA	NA	NA	NA	NA	NA	NA	NA	NA	NA	NA	NA	NA	NA	NA	NA
82	e3274d40-cc62-46eb-9a2b-1a8c47565908_4	e3274d40-cc62-46eb-9a2b-1a8c47565908	ecoli	73	E. coli	2018	3173	NA	NA	NA	NA	NA	NA	NA	NA	NA	NA	NA	NA	NA	NA	NA	NA	NA	NA	NA	NA	NA	NA	NA	NA	NA	NA	NA	NA	NA	NA	NA	NA	NA	NA	NA	NA	NA	NA	NA	NA	NA	NA
32	e336125b-0a49-4e98-95bc-2ad0bb860011_2	e336125b-0a49-4e98-95bc-2ad0bb860011	ecoli	349	E. coli	2009	73711	NA	NA	NA	NA	NA	NA	NA	NA	NA	NA	NA	NA	NA	NA	NA	NA	NA	NA	NA	NA	NA	NA	NA	NA	NA	NA	NA	NA	NA	NA	NA	NA	NA	NA	NA	NA	NA	NA	NA	NA	NA	NA
1	e340e655-1fde-4fba-901f-0d6a5b6342bc_2	e340e655-1fde-4fba-901f-0d6a5b6342bc	ecoli	131	E. coli	other	135786	1	0	0	0	0	0	0	0	0	0	0	0	1	0	1	1	1	0	0	0	0	0	0	1	1	1	0	0	0	0	0	0	0	0	0	0	0	0	0	0	0	0
34	e340e655-1fde-4fba-901f-0d6a5b6342bc_3	e340e655-1fde-4fba-901f-0d6a5b6342bc	ecoli	131	E. coli	other	4072	NA	NA	NA	NA	NA	NA	NA	NA	NA	NA	NA	NA	NA	NA	NA	NA	NA	NA	NA	NA	NA	NA	NA	NA	NA	NA	NA	NA	NA	NA	NA	NA	NA	NA	NA	NA	NA	NA	NA	NA	NA	NA
3	e3a209d9-d115-4471-b97b-0dad2f97f5d7_2	e3a209d9-d115-4471-b97b-0dad2f97f5d7	ecoli	141	E. coli	2018	110546	0	0	0	0	0	0	0	0	0	0	0	0	0	0	0	0	0	0	0	0	0	1	0	0	0	0	0	0	0	0	0	0	0	0	0	0	0	0	1	0	0	1
6	e3a209d9-d115-4471-b97b-0dad2f97f5d7_3	e3a209d9-d115-4471-b97b-0dad2f97f5d7	ecoli	141	E. coli	2018	1551	NA	NA	NA	NA	NA	NA	NA	NA	NA	NA	NA	NA	NA	NA	NA	NA	NA	NA	NA	NA	NA	NA	NA	NA	NA	NA	NA	NA	NA	NA	NA	NA	NA	NA	NA	NA	NA	NA	NA	NA	NA	NA
3	e3a38e94-3ffa-40d2-9803-420f6de87a16_2	e3a38e94-3ffa-40d2-9803-420f6de87a16	ecoli	95	E. coli	2009	136841	0	0	0	0	0	0	0	0	0	0	0	0	1	0	0	0	0	0	0	0	0	1	0	0	0	0	0	0	0	0	0	0	0	0	0	0	0	0	1	0	0	1
2	e3adcecf-448c-41bf-9102-bbc413ff0c04_2	e3adcecf-448c-41bf-9102-bbc413ff0c04	ecoli	73	E. coli	2018	129047	0	0	0	0	0	0	0	0	0	0	0	0	1	0	0	1	1	0	0	0	0	0	0	1	1	1	1	1	1	1	0	0	0	0	0	0	0	0	0	0	0	0
48	e3adcecf-448c-41bf-9102-bbc413ff0c04_3	e3adcecf-448c-41bf-9102-bbc413ff0c04	ecoli	73	E. coli	2018	1546	NA	NA	NA	NA	NA	NA	NA	NA	NA	NA	NA	NA	NA	NA	NA	NA	NA	NA	NA	NA	NA	NA	NA	NA	NA	NA	NA	NA	NA	NA	NA	NA	NA	NA	NA	NA	NA	NA	NA	NA	NA	NA
2	e3f15ce6-b240-4daf-88ed-83416ace34f7_2	e3f15ce6-b240-4daf-88ed-83416ace34f7	senterica	2998	E. coli	other	145467	0	0	0	0	0	0	0	0	0	0	0	0	1	0	1	0	0	0	0	0	0	0	0	1	1	1	1	1	1	1	0	0	0	0	0	0	0	0	0	0	0	0
34	e3f15ce6-b240-4daf-88ed-83416ace34f7_3	e3f15ce6-b240-4daf-88ed-83416ace34f7	senterica	2998	E. coli	other	4072	NA	NA	NA	NA	NA	NA	NA	NA	NA	NA	NA	NA	NA	NA	NA	NA	NA	NA	NA	NA	NA	NA	NA	NA	NA	NA	NA	NA	NA	NA	NA	NA	NA	NA	NA	NA	NA	NA	NA	NA	NA	NA
81	e403c466-99e5-4bb8-b636-5e18504412a0_2	e403c466-99e5-4bb8-b636-5e18504412a0	ecoli	131	E. coli	2018	113897	NA	NA	NA	NA	NA	NA	NA	NA	NA	NA	NA	NA	NA	NA	NA	NA	NA	NA	NA	NA	NA	NA	NA	NA	NA	NA	NA	NA	NA	NA	NA	NA	NA	NA	NA	NA	NA	NA	NA	NA	NA	NA
2	e403c466-99e5-4bb8-b636-5e18504412a0_3	e403c466-99e5-4bb8-b636-5e18504412a0	ecoli	131	E. coli	2018	106670	0	0	0	0	0	0	0	0	0	0	0	0	1	0	0	0	0	0	0	0	0	0	0	0	0	0	0	0	0	0	0	0	0	0	0	0	0	0	0	0	0	0
5	e403c466-99e5-4bb8-b636-5e18504412a0_4	e403c466-99e5-4bb8-b636-5e18504412a0	ecoli	131	E. coli	2018	5170	NA	NA	NA	NA	NA	NA	NA	NA	NA	NA	NA	NA	NA	NA	NA	NA	NA	NA	NA	NA	NA	NA	NA	NA	NA	NA	NA	NA	NA	NA	NA	NA	NA	NA	NA	NA	NA	NA	NA	NA	NA	NA
34	e403c466-99e5-4bb8-b636-5e18504412a0_5	e403c466-99e5-4bb8-b636-5e18504412a0	ecoli	131	E. coli	2018	4064	NA	NA	NA	NA	NA	NA	NA	NA	NA	NA	NA	NA	NA	NA	NA	NA	NA	NA	NA	NA	NA	NA	NA	NA	NA	NA	NA	NA	NA	NA	NA	NA	NA	NA	NA	NA	NA	NA	NA	NA	NA	NA
6	e403c466-99e5-4bb8-b636-5e18504412a0_6	e403c466-99e5-4bb8-b636-5e18504412a0	ecoli	131	E. coli	2018	1549	NA	NA	NA	NA	NA	NA	NA	NA	NA	NA	NA	NA	NA	NA	NA	NA	NA	NA	NA	NA	NA	NA	NA	NA	NA	NA	NA	NA	NA	NA	NA	NA	NA	NA	NA	NA	NA	NA	NA	NA	NA	NA
2	e41d6626-19eb-40fa-ae7b-0eac20c53a68_2	e41d6626-19eb-40fa-ae7b-0eac20c53a68	ecoli	69	E. coli	2018	118920	0	0	0	0	0	0	0	0	0	0	0	0	1	0	0	1	1	0	0	0	0	0	0	1	1	1	1	1	1	1	0	0	0	0	0	0	0	0	0	0	0	0
20	e41d6626-19eb-40fa-ae7b-0eac20c53a68_3	e41d6626-19eb-40fa-ae7b-0eac20c53a68	ecoli	69	E. coli	2018	36044	NA	NA	NA	NA	NA	NA	NA	NA	NA	NA	NA	NA	NA	NA	NA	NA	NA	NA	NA	NA	NA	NA	NA	NA	NA	NA	NA	NA	NA	NA	NA	NA	NA	NA	NA	NA	NA	NA	NA	NA	NA	NA
5	e41d6626-19eb-40fa-ae7b-0eac20c53a68_4	e41d6626-19eb-40fa-ae7b-0eac20c53a68	ecoli	69	E. coli	2018	5165	NA	NA	NA	NA	NA	NA	NA	NA	NA	NA	NA	NA	NA	NA	NA	NA	NA	NA	NA	NA	NA	NA	NA	NA	NA	NA	NA	NA	NA	NA	NA	NA	NA	NA	NA	NA	NA	NA	NA	NA	NA	NA
34	e41d6626-19eb-40fa-ae7b-0eac20c53a68_5	e41d6626-19eb-40fa-ae7b-0eac20c53a68	ecoli	69	E. coli	2018	4072	NA	NA	NA	NA	NA	NA	NA	NA	NA	NA	NA	NA	NA	NA	NA	NA	NA	NA	NA	NA	NA	NA	NA	NA	NA	NA	NA	NA	NA	NA	NA	NA	NA	NA	NA	NA	NA	NA	NA	NA	NA	NA
463	e45e1edc-cee1-4d7e-9746-b7786bb234f7_2	e45e1edc-cee1-4d7e-9746-b7786bb234f7	kpneumoniae	49	Klebsiella spp.	2018	89887	NA	NA	NA	NA	NA	NA	NA	NA	NA	NA	NA	NA	NA	NA	NA	NA	NA	NA	NA	NA	NA	NA	NA	NA	NA	NA	NA	NA	NA	NA	NA	NA	NA	NA	NA	NA	NA	NA	NA	NA	NA	NA
1	e5100306-af93-470d-951e-09764db62cad_2	e5100306-af93-470d-951e-09764db62cad	ecoli	-	E. coli	other	118023	1	0	0	0	0	0	0	0	0	0	0	0	0	0	0	0	0	0	0	0	0	0	0	0	0	0	0	0	0	0	0	0	0	0	0	0	0	0	0	0	0	0
3	e525c3c4-6baa-42b8-a7c4-bd821511dea5_3	e525c3c4-6baa-42b8-a7c4-bd821511dea5	ecoli	428	E. coli	2018	126069	0	0	0	0	0	0	0	0	0	0	0	0	0	0	0	0	0	0	0	0	0	1	0	0	0	0	0	0	0	0	0	0	0	0	0	0	0	0	1	0	0	1
464	e525c3c4-6baa-42b8-a7c4-bd821511dea5_4	e525c3c4-6baa-42b8-a7c4-bd821511dea5	ecoli	428	E. coli	2018	37978	NA	NA	NA	NA	NA	NA	NA	NA	NA	NA	NA	NA	NA	NA	NA	NA	NA	NA	NA	NA	NA	NA	NA	NA	NA	NA	NA	NA	NA	NA	NA	NA	NA	NA	NA	NA	NA	NA	NA	NA	NA	NA
36	e525c3c4-6baa-42b8-a7c4-bd821511dea5_5	e525c3c4-6baa-42b8-a7c4-bd821511dea5	ecoli	428	E. coli	2018	37465	NA	NA	NA	NA	NA	NA	NA	NA	NA	NA	NA	NA	NA	NA	NA	NA	NA	NA	NA	NA	NA	NA	NA	NA	NA	NA	NA	NA	NA	NA	NA	NA	NA	NA	NA	NA	NA	NA	NA	NA	NA	NA
63	e54fcd7f-97d4-4248-b8b0-057333c53f43_2	e54fcd7f-97d4-4248-b8b0-057333c53f43	kpneumoniae	307	Klebsiella spp.	other	154762	0	0	0	0	0	0	0	0	0	0	0	0	1	0	0	0	0	0	0	0	0	0	0	1	1	1	0	0	0	0	0	0	0	0	0	0	0	0	0	0	0	0
465	e54fcd7f-97d4-4248-b8b0-057333c53f43_3	e54fcd7f-97d4-4248-b8b0-057333c53f43	kpneumoniae	307	Klebsiella spp.	other	6135	NA	NA	NA	NA	NA	NA	NA	NA	NA	NA	NA	NA	NA	NA	NA	NA	NA	NA	NA	NA	NA	NA	NA	NA	NA	NA	NA	NA	NA	NA	NA	NA	NA	NA	NA	NA	NA	NA	NA	NA	NA	NA
1	e59f56b6-78d2-46dd-a11d-8313ded0aaaf_2	e59f56b6-78d2-46dd-a11d-8313ded0aaaf	ecoli	73	E. coli	other	114236	1	0	0	0	0	0	0	0	0	0	0	0	0	0	0	0	0	0	0	0	0	0	0	0	0	0	0	0	0	0	0	0	0	0	0	0	0	0	0	0	0	0
252	e59f56b6-78d2-46dd-a11d-8313ded0aaaf_3	e59f56b6-78d2-46dd-a11d-8313ded0aaaf	ecoli	73	E. coli	other	8186	NA	NA	NA	NA	NA	NA	NA	NA	NA	NA	NA	NA	NA	NA	NA	NA	NA	NA	NA	NA	NA	NA	NA	NA	NA	NA	NA	NA	NA	NA	NA	NA	NA	NA	NA	NA	NA	NA	NA	NA	NA	NA
361	e68c5250-9eaf-440e-a4cf-e78160af0f17_2	e68c5250-9eaf-440e-a4cf-e78160af0f17	ecoli	127	E. coli	2009	90587	0	0	0	0	0	0	0	0	0	0	0	0	1	0	0	0	0	0	0	0	0	0	0	0	0	0	0	0	0	0	0	0	0	0	0	0	0	0	0	0	0	0
1	e6c5f136-1ea0-4643-a236-99d4b212e09c_2	e6c5f136-1ea0-4643-a236-99d4b212e09c	ecoli	127	E. coli	2018	114236	1	0	0	0	0	0	0	0	0	0	0	0	0	0	0	0	0	0	0	0	0	0	0	0	0	0	0	0	0	0	0	0	0	0	0	0	0	0	0	0	0	0
3	e705cd5d-bf42-4bca-8837-bb5f6925a45d_2	e705cd5d-bf42-4bca-8837-bb5f6925a45d	ecoli	95	E. coli	2018	133960	0	0	0	0	0	0	0	0	0	0	0	0	0	0	0	0	0	0	0	0	0	1	0	0	0	0	0	0	0	0	0	0	0	0	0	0	0	0	1	0	0	1
466	e705cd5d-bf42-4bca-8837-bb5f6925a45d_3	e705cd5d-bf42-4bca-8837-bb5f6925a45d	ecoli	95	E. coli	2018	6268	NA	NA	NA	NA	NA	NA	NA	NA	NA	NA	NA	NA	NA	NA	NA	NA	NA	NA	NA	NA	NA	NA	NA	NA	NA	NA	NA	NA	NA	NA	NA	NA	NA	NA	NA	NA	NA	NA	NA	NA	NA	NA
34	e705cd5d-bf42-4bca-8837-bb5f6925a45d_4	e705cd5d-bf42-4bca-8837-bb5f6925a45d	ecoli	95	E. coli	2018	4074	NA	NA	NA	NA	NA	NA	NA	NA	NA	NA	NA	NA	NA	NA	NA	NA	NA	NA	NA	NA	NA	NA	NA	NA	NA	NA	NA	NA	NA	NA	NA	NA	NA	NA	NA	NA	NA	NA	NA	NA	NA	NA
6	e705cd5d-bf42-4bca-8837-bb5f6925a45d_5	e705cd5d-bf42-4bca-8837-bb5f6925a45d	ecoli	95	E. coli	2018	1551	NA	NA	NA	NA	NA	NA	NA	NA	NA	NA	NA	NA	NA	NA	NA	NA	NA	NA	NA	NA	NA	NA	NA	NA	NA	NA	NA	NA	NA	NA	NA	NA	NA	NA	NA	NA	NA	NA	NA	NA	NA	NA
303	e7200f95-eb0e-4638-9484-bb0562776550_2	e7200f95-eb0e-4638-9484-bb0562776550	ecoli	676	E. coli	2018	144619	0	0	0	0	0	0	0	0	0	0	0	0	0	0	0	0	0	0	0	0	0	1	0	0	0	0	0	0	0	0	0	0	0	0	0	0	0	0	0	0	0	1
200	e73ec738-f36c-4907-9735-e47d3523a472_2	e73ec738-f36c-4907-9735-e47d3523a472	kpneumoniae	2504	Klebsiella spp.	2018	148409	0	0	0	0	0	0	0	0	0	0	0	0	0	0	0	0	0	0	0	0	0	0	0	0	0	0	0	0	0	0	0	0	0	0	0	0	0	0	0	0	0	0
199	e73ec738-f36c-4907-9735-e47d3523a472_3	e73ec738-f36c-4907-9735-e47d3523a472	kpneumoniae	2504	Klebsiella spp.	2018	49444	NA	NA	NA	NA	NA	NA	NA	NA	NA	NA	NA	NA	NA	NA	NA	NA	NA	NA	NA	NA	NA	NA	NA	NA	NA	NA	NA	NA	NA	NA	NA	NA	NA	NA	NA	NA	NA	NA	NA	NA	NA	NA
1	e751485c-e022-4134-8ef4-b99890e3e0a0_2	e751485c-e022-4134-8ef4-b99890e3e0a0	ecoli	127	E. coli	other	114230	1	0	0	0	0	0	0	0	0	0	0	0	0	0	0	0	0	0	0	0	0	0	0	0	0	0	0	0	0	0	0	0	0	0	0	0	0	0	0	0	0	0
1	e7ebc9dc-f9ef-4b1e-b794-d1bf1199573e_2	e7ebc9dc-f9ef-4b1e-b794-d1bf1199573e	ecoli	73	E. coli	other	114237	1	0	0	0	0	0	0	0	0	0	0	0	0	0	0	0	0	0	0	0	0	0	0	0	0	0	0	0	0	0	0	0	0	0	0	0	0	0	0	0	0	0
34	e7ebc9dc-f9ef-4b1e-b794-d1bf1199573e_3	e7ebc9dc-f9ef-4b1e-b794-d1bf1199573e	ecoli	73	E. coli	other	4081	NA	NA	NA	NA	NA	NA	NA	NA	NA	NA	NA	NA	NA	NA	NA	NA	NA	NA	NA	NA	NA	NA	NA	NA	NA	NA	NA	NA	NA	NA	NA	NA	NA	NA	NA	NA	NA	NA	NA	NA	NA	NA
6	e7ebc9dc-f9ef-4b1e-b794-d1bf1199573e_4	e7ebc9dc-f9ef-4b1e-b794-d1bf1199573e	ecoli	73	E. coli	other	1549	NA	NA	NA	NA	NA	NA	NA	NA	NA	NA	NA	NA	NA	NA	NA	NA	NA	NA	NA	NA	NA	NA	NA	NA	NA	NA	NA	NA	NA	NA	NA	NA	NA	NA	NA	NA	NA	NA	NA	NA	NA	NA
257	e8481579-6283-4b68-869e-e6f321476a69_2	e8481579-6283-4b68-869e-e6f321476a69	ecoli	998	E. coli	2018	35231	NA	NA	NA	NA	NA	NA	NA	NA	NA	NA	NA	NA	NA	NA	NA	NA	NA	NA	NA	NA	NA	NA	NA	NA	NA	NA	NA	NA	NA	NA	NA	NA	NA	NA	NA	NA	NA	NA	NA	NA	NA	NA
13	e8c0a565-4668-4124-8001-3ec2d3d4683a_2	e8c0a565-4668-4124-8001-3ec2d3d4683a	kpneumoniae	490	Klebsiella spp.	other	224365	0	0	0	0	0	0	0	0	0	0	0	0	0	0	0	0	0	0	0	0	0	0	0	0	0	0	0	0	0	0	0	0	0	0	0	0	0	0	0	0	0	0
14	e8c0a565-4668-4124-8001-3ec2d3d4683a_3	e8c0a565-4668-4124-8001-3ec2d3d4683a	kpneumoniae	490	Klebsiella spp.	other	140168	0	0	0	0	0	0	0	0	0	0	0	0	1	0	0	0	0	0	0	0	0	0	0	1	1	1	0	0	0	0	0	0	0	0	0	0	0	0	0	0	0	0
15	e8c0a565-4668-4124-8001-3ec2d3d4683a_4	e8c0a565-4668-4124-8001-3ec2d3d4683a	kpneumoniae	490	Klebsiella spp.	other	15409	NA	NA	NA	NA	NA	NA	NA	NA	NA	NA	NA	NA	NA	NA	NA	NA	NA	NA	NA	NA	NA	NA	NA	NA	NA	NA	NA	NA	NA	NA	NA	NA	NA	NA	NA	NA	NA	NA	NA	NA	NA	NA
16	e8c0a565-4668-4124-8001-3ec2d3d4683a_5	e8c0a565-4668-4124-8001-3ec2d3d4683a	kpneumoniae	490	Klebsiella spp.	other	9553	NA	NA	NA	NA	NA	NA	NA	NA	NA	NA	NA	NA	NA	NA	NA	NA	NA	NA	NA	NA	NA	NA	NA	NA	NA	NA	NA	NA	NA	NA	NA	NA	NA	NA	NA	NA	NA	NA	NA	NA	NA	NA
76	e8c0a565-4668-4124-8001-3ec2d3d4683a_6	e8c0a565-4668-4124-8001-3ec2d3d4683a	kpneumoniae	490	Klebsiella spp.	other	1697	NA	NA	NA	NA	NA	NA	NA	NA	NA	NA	NA	NA	NA	NA	NA	NA	NA	NA	NA	NA	NA	NA	NA	NA	NA	NA	NA	NA	NA	NA	NA	NA	NA	NA	NA	NA	NA	NA	NA	NA	NA	NA
3	e94869fb-86d8-4d1e-90b9-c36fdf7a5fc7_2	e94869fb-86d8-4d1e-90b9-c36fdf7a5fc7	ecoli	429	E. coli	2018	191489	0	0	0	0	0	0	0	0	0	0	0	0	0	0	0	0	0	0	0	0	0	1	0	0	0	0	0	0	0	0	0	0	0	0	0	0	0	0	1	0	0	1
467	e94869fb-86d8-4d1e-90b9-c36fdf7a5fc7_3	e94869fb-86d8-4d1e-90b9-c36fdf7a5fc7	ecoli	429	E. coli	2018	10562	0	0	0	0	0	0	0	0	0	0	0	0	0	0	0	0	0	0	0	0	0	0	0	0	0	0	0	0	0	0	0	0	0	0	0	0	0	0	0	0	0	0
54	e9656982-4bea-40f7-bda1-303435629692_2	e9656982-4bea-40f7-bda1-303435629692	ecoli	1193	E. coli	2018	120210	0	0	0	0	0	0	0	0	0	0	0	0	1	0	0	0	1	0	0	0	0	0	0	1	0	0	0	0	0	0	0	0	0	0	0	0	0	0	0	0	0	0
2	e9656982-4bea-40f7-bda1-303435629692_3	e9656982-4bea-40f7-bda1-303435629692	ecoli	1193	E. coli	2018	107183	1	0	0	0	0	0	0	0	0	0	0	0	1	0	1	0	0	0	0	0	0	0	0	1	1	1	1	1	1	1	0	0	0	0	0	0	0	0	0	0	0	0
39	e9656982-4bea-40f7-bda1-303435629692_4	e9656982-4bea-40f7-bda1-303435629692	ecoli	1193	E. coli	2018	5631	NA	NA	NA	NA	NA	NA	NA	NA	NA	NA	NA	NA	NA	NA	NA	NA	NA	NA	NA	NA	NA	NA	NA	NA	NA	NA	NA	NA	NA	NA	NA	NA	NA	NA	NA	NA	NA	NA	NA	NA	NA	NA
5	e9656982-4bea-40f7-bda1-303435629692_5	e9656982-4bea-40f7-bda1-303435629692	ecoli	1193	E. coli	2018	5168	NA	NA	NA	NA	NA	NA	NA	NA	NA	NA	NA	NA	NA	NA	NA	NA	NA	NA	NA	NA	NA	NA	NA	NA	NA	NA	NA	NA	NA	NA	NA	NA	NA	NA	NA	NA	NA	NA	NA	NA	NA	NA
34	e9656982-4bea-40f7-bda1-303435629692_6	e9656982-4bea-40f7-bda1-303435629692	ecoli	1193	E. coli	2018	4083	NA	NA	NA	NA	NA	NA	NA	NA	NA	NA	NA	NA	NA	NA	NA	NA	NA	NA	NA	NA	NA	NA	NA	NA	NA	NA	NA	NA	NA	NA	NA	NA	NA	NA	NA	NA	NA	NA	NA	NA	NA	NA
92	e9656982-4bea-40f7-bda1-303435629692_7	e9656982-4bea-40f7-bda1-303435629692	ecoli	1193	E. coli	2018	2113	NA	NA	NA	NA	NA	NA	NA	NA	NA	NA	NA	NA	NA	NA	NA	NA	NA	NA	NA	NA	NA	NA	NA	NA	NA	NA	NA	NA	NA	NA	NA	NA	NA	NA	NA	NA	NA	NA	NA	NA	NA	NA
267	e9656982-4bea-40f7-bda1-303435629692_8	e9656982-4bea-40f7-bda1-303435629692	ecoli	1193	E. coli	2018	1718	NA	NA	NA	NA	NA	NA	NA	NA	NA	NA	NA	NA	NA	NA	NA	NA	NA	NA	NA	NA	NA	NA	NA	NA	NA	NA	NA	NA	NA	NA	NA	NA	NA	NA	NA	NA	NA	NA	NA	NA	NA	NA
2	e986cb30-5aac-42e6-be3e-1b2d7fa6f004_2	e986cb30-5aac-42e6-be3e-1b2d7fa6f004	ecoli	131	E. coli	other	80534	0	0	0	0	0	0	0	0	0	0	0	0	1	0	0	1	1	0	0	0	0	0	0	0	0	0	1	1	1	1	0	0	0	0	0	0	0	0	0	0	0	0
5	e986cb30-5aac-42e6-be3e-1b2d7fa6f004_3	e986cb30-5aac-42e6-be3e-1b2d7fa6f004	ecoli	131	E. coli	other	5162	NA	NA	NA	NA	NA	NA	NA	NA	NA	NA	NA	NA	NA	NA	NA	NA	NA	NA	NA	NA	NA	NA	NA	NA	NA	NA	NA	NA	NA	NA	NA	NA	NA	NA	NA	NA	NA	NA	NA	NA	NA	NA
34	e986cb30-5aac-42e6-be3e-1b2d7fa6f004_4	e986cb30-5aac-42e6-be3e-1b2d7fa6f004	ecoli	131	E. coli	other	4076	NA	NA	NA	NA	NA	NA	NA	NA	NA	NA	NA	NA	NA	NA	NA	NA	NA	NA	NA	NA	NA	NA	NA	NA	NA	NA	NA	NA	NA	NA	NA	NA	NA	NA	NA	NA	NA	NA	NA	NA	NA	NA
13	e99fefc0-6d7e-4ad8-a88e-c0edfb1e5c87_2	e99fefc0-6d7e-4ad8-a88e-c0edfb1e5c87	kpneumoniae	490	Klebsiella spp.	2009	224365	0	0	0	0	0	0	0	0	0	0	0	0	0	0	0	0	0	0	0	0	0	0	0	0	0	0	0	0	0	0	0	0	0	0	0	0	0	0	0	0	0	0
14	e99fefc0-6d7e-4ad8-a88e-c0edfb1e5c87_3	e99fefc0-6d7e-4ad8-a88e-c0edfb1e5c87	kpneumoniae	490	Klebsiella spp.	2009	140168	0	0	0	0	0	0	0	0	0	0	0	0	1	0	0	0	0	0	0	0	0	0	0	1	1	1	0	0	0	0	0	0	0	0	0	0	0	0	0	0	0	0
15	e99fefc0-6d7e-4ad8-a88e-c0edfb1e5c87_4	e99fefc0-6d7e-4ad8-a88e-c0edfb1e5c87	kpneumoniae	490	Klebsiella spp.	2009	15409	NA	NA	NA	NA	NA	NA	NA	NA	NA	NA	NA	NA	NA	NA	NA	NA	NA	NA	NA	NA	NA	NA	NA	NA	NA	NA	NA	NA	NA	NA	NA	NA	NA	NA	NA	NA	NA	NA	NA	NA	NA	NA
16	e99fefc0-6d7e-4ad8-a88e-c0edfb1e5c87_5	e99fefc0-6d7e-4ad8-a88e-c0edfb1e5c87	kpneumoniae	490	Klebsiella spp.	2009	9553	NA	NA	NA	NA	NA	NA	NA	NA	NA	NA	NA	NA	NA	NA	NA	NA	NA	NA	NA	NA	NA	NA	NA	NA	NA	NA	NA	NA	NA	NA	NA	NA	NA	NA	NA	NA	NA	NA	NA	NA	NA	NA
205	e99fefc0-6d7e-4ad8-a88e-c0edfb1e5c87_6	e99fefc0-6d7e-4ad8-a88e-c0edfb1e5c87	kpneumoniae	490	Klebsiella spp.	2009	5783	NA	NA	NA	NA	NA	NA	NA	NA	NA	NA	NA	NA	NA	NA	NA	NA	NA	NA	NA	NA	NA	NA	NA	NA	NA	NA	NA	NA	NA	NA	NA	NA	NA	NA	NA	NA	NA	NA	NA	NA	NA	NA
98	e99fefc0-6d7e-4ad8-a88e-c0edfb1e5c87_7	e99fefc0-6d7e-4ad8-a88e-c0edfb1e5c87	kpneumoniae	490	Klebsiella spp.	2009	3515	NA	NA	NA	NA	NA	NA	NA	NA	NA	NA	NA	NA	NA	NA	NA	NA	NA	NA	NA	NA	NA	NA	NA	NA	NA	NA	NA	NA	NA	NA	NA	NA	NA	NA	NA	NA	NA	NA	NA	NA	NA	NA
134	e99fefc0-6d7e-4ad8-a88e-c0edfb1e5c87_8	e99fefc0-6d7e-4ad8-a88e-c0edfb1e5c87	kpneumoniae	490	Klebsiella spp.	2009	3335	NA	NA	NA	NA	NA	NA	NA	NA	NA	NA	NA	NA	NA	NA	NA	NA	NA	NA	NA	NA	NA	NA	NA	NA	NA	NA	NA	NA	NA	NA	NA	NA	NA	NA	NA	NA	NA	NA	NA	NA	NA	NA
76	e99fefc0-6d7e-4ad8-a88e-c0edfb1e5c87_9	e99fefc0-6d7e-4ad8-a88e-c0edfb1e5c87	kpneumoniae	490	Klebsiella spp.	2009	1697	NA	NA	NA	NA	NA	NA	NA	NA	NA	NA	NA	NA	NA	NA	NA	NA	NA	NA	NA	NA	NA	NA	NA	NA	NA	NA	NA	NA	NA	NA	NA	NA	NA	NA	NA	NA	NA	NA	NA	NA	NA	NA
1	ea3c000e-ec7e-4a9a-ad27-9990f9eec8ce_2	ea3c000e-ec7e-4a9a-ad27-9990f9eec8ce	ecoli	69	E. coli	2009	131214	1	0	0	0	0	0	0	0	0	0	0	0	1	0	0	0	1	0	0	0	0	0	0	1	1	1	0	0	0	0	0	0	0	0	0	0	0	0	0	0	0	0
34	ea3c000e-ec7e-4a9a-ad27-9990f9eec8ce_3	ea3c000e-ec7e-4a9a-ad27-9990f9eec8ce	ecoli	69	E. coli	2009	4082	NA	NA	NA	NA	NA	NA	NA	NA	NA	NA	NA	NA	NA	NA	NA	NA	NA	NA	NA	NA	NA	NA	NA	NA	NA	NA	NA	NA	NA	NA	NA	NA	NA	NA	NA	NA	NA	NA	NA	NA	NA	NA
63	ead0bb5b-ebd9-4044-a58d-6417126cec07_2	ead0bb5b-ebd9-4044-a58d-6417126cec07	kpneumoniae	45	Klebsiella spp.	other	183962	0	0	0	0	0	0	0	0	0	0	0	0	0	0	0	0	0	0	0	0	0	0	0	0	0	0	0	0	0	0	0	0	0	0	0	0	0	0	0	0	0	0
468	ead0bb5b-ebd9-4044-a58d-6417126cec07_3	ead0bb5b-ebd9-4044-a58d-6417126cec07	kpneumoniae	45	Klebsiella spp.	other	63589	0	0	0	0	0	0	0	0	0	0	0	0	0	0	0	0	0	0	0	0	0	0	0	0	0	0	0	0	0	0	0	0	0	0	0	0	0	0	0	0	0	0
54	eb50dff6-73ae-40b0-8562-3890be0c2ee2_2	eb50dff6-73ae-40b0-8562-3890be0c2ee2	ecoli	95	E. coli	2009	86551	NA	NA	NA	NA	NA	NA	NA	NA	NA	NA	NA	NA	NA	NA	NA	NA	NA	NA	NA	NA	NA	NA	NA	NA	NA	NA	NA	NA	NA	NA	NA	NA	NA	NA	NA	NA	NA	NA	NA	NA	NA	NA
469	eb50dff6-73ae-40b0-8562-3890be0c2ee2_3	eb50dff6-73ae-40b0-8562-3890be0c2ee2	ecoli	95	E. coli	2009	80058	NA	NA	NA	NA	NA	NA	NA	NA	NA	NA	NA	NA	NA	NA	NA	NA	NA	NA	NA	NA	NA	NA	NA	NA	NA	NA	NA	NA	NA	NA	NA	NA	NA	NA	NA	NA	NA	NA	NA	NA	NA	NA
37	eb50dff6-73ae-40b0-8562-3890be0c2ee2_4	eb50dff6-73ae-40b0-8562-3890be0c2ee2	ecoli	95	E. coli	2009	5716	NA	NA	NA	NA	NA	NA	NA	NA	NA	NA	NA	NA	NA	NA	NA	NA	NA	NA	NA	NA	NA	NA	NA	NA	NA	NA	NA	NA	NA	NA	NA	NA	NA	NA	NA	NA	NA	NA	NA	NA	NA	NA
34	eb50dff6-73ae-40b0-8562-3890be0c2ee2_5	eb50dff6-73ae-40b0-8562-3890be0c2ee2	ecoli	95	E. coli	2009	4074	NA	NA	NA	NA	NA	NA	NA	NA	NA	NA	NA	NA	NA	NA	NA	NA	NA	NA	NA	NA	NA	NA	NA	NA	NA	NA	NA	NA	NA	NA	NA	NA	NA	NA	NA	NA	NA	NA	NA	NA	NA	NA
401	eb50dff6-73ae-40b0-8562-3890be0c2ee2_6	eb50dff6-73ae-40b0-8562-3890be0c2ee2	ecoli	95	E. coli	2009	3726	NA	NA	NA	NA	NA	NA	NA	NA	NA	NA	NA	NA	NA	NA	NA	NA	NA	NA	NA	NA	NA	NA	NA	NA	NA	NA	NA	NA	NA	NA	NA	NA	NA	NA	NA	NA	NA	NA	NA	NA	NA	NA
208	eb50dff6-73ae-40b0-8562-3890be0c2ee2_7	eb50dff6-73ae-40b0-8562-3890be0c2ee2	ecoli	95	E. coli	2009	3372	NA	NA	NA	NA	NA	NA	NA	NA	NA	NA	NA	NA	NA	NA	NA	NA	NA	NA	NA	NA	NA	NA	NA	NA	NA	NA	NA	NA	NA	NA	NA	NA	NA	NA	NA	NA	NA	NA	NA	NA	NA	NA
75	eb50dff6-73ae-40b0-8562-3890be0c2ee2_8	eb50dff6-73ae-40b0-8562-3890be0c2ee2	ecoli	95	E. coli	2009	2311	NA	NA	NA	NA	NA	NA	NA	NA	NA	NA	NA	NA	NA	NA	NA	NA	NA	NA	NA	NA	NA	NA	NA	NA	NA	NA	NA	NA	NA	NA	NA	NA	NA	NA	NA	NA	NA	NA	NA	NA	NA	NA
43	eb50dff6-73ae-40b0-8562-3890be0c2ee2_9	eb50dff6-73ae-40b0-8562-3890be0c2ee2	ecoli	95	E. coli	2009	1552	NA	NA	NA	NA	NA	NA	NA	NA	NA	NA	NA	NA	NA	NA	NA	NA	NA	NA	NA	NA	NA	NA	NA	NA	NA	NA	NA	NA	NA	NA	NA	NA	NA	NA	NA	NA	NA	NA	NA	NA	NA	NA
3	eb65b41a-400a-4581-8fe1-91b3456ae325_2	eb65b41a-400a-4581-8fe1-91b3456ae325	ecoli	95	E. coli	2009	125273	0	0	0	0	0	0	0	0	0	0	0	0	0	0	0	0	0	0	0	0	0	1	0	0	0	0	0	0	0	0	0	0	0	0	0	0	0	0	1	0	0	1
1	ec0fe6b5-c16d-4fc1-be03-c1bec3842aef_2	ec0fe6b5-c16d-4fc1-be03-c1bec3842aef	ecoli	73	E. coli	2018	114236	1	0	0	0	0	0	0	0	0	0	0	0	0	0	0	0	0	0	0	0	0	0	0	0	0	0	0	0	0	0	0	0	0	0	0	0	0	0	0	0	0	0
162	ec943d35-0532-41f1-9346-24eb7409ec57_2	ec943d35-0532-41f1-9346-24eb7409ec57	ecoli	2613	E. coli	2018	5153	NA	NA	NA	NA	NA	NA	NA	NA	NA	NA	NA	NA	NA	NA	NA	NA	NA	NA	NA	NA	NA	NA	NA	NA	NA	NA	NA	NA	NA	NA	NA	NA	NA	NA	NA	NA	NA	NA	NA	NA	NA	NA
82	ec943d35-0532-41f1-9346-24eb7409ec57_3	ec943d35-0532-41f1-9346-24eb7409ec57	ecoli	2613	E. coli	2018	3173	NA	NA	NA	NA	NA	NA	NA	NA	NA	NA	NA	NA	NA	NA	NA	NA	NA	NA	NA	NA	NA	NA	NA	NA	NA	NA	NA	NA	NA	NA	NA	NA	NA	NA	NA	NA	NA	NA	NA	NA	NA	NA
2	ee33425f-447d-468d-ae25-f4c54c51e837_2	ee33425f-447d-468d-ae25-f4c54c51e837	ecoli	38	E. coli	2018	112508	0	0	0	0	0	0	0	0	0	0	0	0	0	0	0	1	1	1	1	1	0	0	0	0	0	0	0	0	0	0	0	0	0	0	0	0	0	0	0	0	0	0
4	ee33425f-447d-468d-ae25-f4c54c51e837_3	ee33425f-447d-468d-ae25-f4c54c51e837	ecoli	38	E. coli	2018	28944	NA	NA	NA	NA	NA	NA	NA	NA	NA	NA	NA	NA	NA	NA	NA	NA	NA	NA	NA	NA	NA	NA	NA	NA	NA	NA	NA	NA	NA	NA	NA	NA	NA	NA	NA	NA	NA	NA	NA	NA	NA	NA
37	ee33425f-447d-468d-ae25-f4c54c51e837_4	ee33425f-447d-468d-ae25-f4c54c51e837	ecoli	38	E. coli	2018	5716	NA	NA	NA	NA	NA	NA	NA	NA	NA	NA	NA	NA	NA	NA	NA	NA	NA	NA	NA	NA	NA	NA	NA	NA	NA	NA	NA	NA	NA	NA	NA	NA	NA	NA	NA	NA	NA	NA	NA	NA	NA	NA
5	ee33425f-447d-468d-ae25-f4c54c51e837_5	ee33425f-447d-468d-ae25-f4c54c51e837	ecoli	38	E. coli	2018	5165	NA	NA	NA	NA	NA	NA	NA	NA	NA	NA	NA	NA	NA	NA	NA	NA	NA	NA	NA	NA	NA	NA	NA	NA	NA	NA	NA	NA	NA	NA	NA	NA	NA	NA	NA	NA	NA	NA	NA	NA	NA	NA
3	eee8cd92-55fd-4a6a-8339-c01c7ae0b86e_2	eee8cd92-55fd-4a6a-8339-c01c7ae0b86e	ecoli	95	E. coli	2018	142355	0	0	0	0	0	0	0	0	0	0	0	0	1	0	0	0	0	0	0	0	0	1	0	0	0	0	0	0	0	0	0	0	0	0	0	0	0	0	1	0	0	1
470	eee8cd92-55fd-4a6a-8339-c01c7ae0b86e_3	eee8cd92-55fd-4a6a-8339-c01c7ae0b86e	ecoli	95	E. coli	2018	46303	NA	NA	NA	NA	NA	NA	NA	NA	NA	NA	NA	NA	NA	NA	NA	NA	NA	NA	NA	NA	NA	NA	NA	NA	NA	NA	NA	NA	NA	NA	NA	NA	NA	NA	NA	NA	NA	NA	NA	NA	NA	NA
1	ef275f5c-d42e-47c9-8efd-26b03a6caf0e_2	ef275f5c-d42e-47c9-8efd-26b03a6caf0e	ecoli	95	E. coli	2018	114229	1	0	0	0	0	0	0	0	0	0	0	0	0	0	0	0	0	0	0	0	0	0	0	0	0	0	0	0	0	0	0	0	0	0	0	0	0	0	0	0	0	0
54	ef275f5c-d42e-47c9-8efd-26b03a6caf0e_3	ef275f5c-d42e-47c9-8efd-26b03a6caf0e	ecoli	95	E. coli	2018	84344	NA	NA	NA	NA	NA	NA	NA	NA	NA	NA	NA	NA	NA	NA	NA	NA	NA	NA	NA	NA	NA	NA	NA	NA	NA	NA	NA	NA	NA	NA	NA	NA	NA	NA	NA	NA	NA	NA	NA	NA	NA	NA
13	efd3227f-7387-4403-9e4c-a27f9eaf1b2f_2	efd3227f-7387-4403-9e4c-a27f9eaf1b2f	kpneumoniae	490	Klebsiella spp.	2009	224365	0	0	0	0	0	0	0	0	0	0	0	0	0	0	0	0	0	0	0	0	0	0	0	0	0	0	0	0	0	0	0	0	0	0	0	0	0	0	0	0	0	0
14	efd3227f-7387-4403-9e4c-a27f9eaf1b2f_3	efd3227f-7387-4403-9e4c-a27f9eaf1b2f	kpneumoniae	490	Klebsiella spp.	2009	140168	0	0	0	0	0	0	0	0	0	0	0	0	1	0	0	0	0	0	0	0	0	0	0	1	1	1	0	0	0	0	0	0	0	0	0	0	0	0	0	0	0	0
15	efd3227f-7387-4403-9e4c-a27f9eaf1b2f_4	efd3227f-7387-4403-9e4c-a27f9eaf1b2f	kpneumoniae	490	Klebsiella spp.	2009	15409	NA	NA	NA	NA	NA	NA	NA	NA	NA	NA	NA	NA	NA	NA	NA	NA	NA	NA	NA	NA	NA	NA	NA	NA	NA	NA	NA	NA	NA	NA	NA	NA	NA	NA	NA	NA	NA	NA	NA	NA	NA	NA
16	efd3227f-7387-4403-9e4c-a27f9eaf1b2f_5	efd3227f-7387-4403-9e4c-a27f9eaf1b2f	kpneumoniae	490	Klebsiella spp.	2009	9553	NA	NA	NA	NA	NA	NA	NA	NA	NA	NA	NA	NA	NA	NA	NA	NA	NA	NA	NA	NA	NA	NA	NA	NA	NA	NA	NA	NA	NA	NA	NA	NA	NA	NA	NA	NA	NA	NA	NA	NA	NA	NA
12	f03c097d-9067-4998-a320-296589628194_2	f03c097d-9067-4998-a320-296589628194	ecoli	38	E. coli	2018	167377	1	0	0	0	0	0	0	0	0	0	0	0	1	0	0	0	0	0	0	0	0	0	0	0	0	0	0	0	0	0	0	0	0	0	0	0	0	0	0	0	0	0
471	f03c097d-9067-4998-a320-296589628194_3	f03c097d-9067-4998-a320-296589628194	ecoli	38	E. coli	2018	67858	NA	NA	NA	NA	NA	NA	NA	NA	NA	NA	NA	NA	NA	NA	NA	NA	NA	NA	NA	NA	NA	NA	NA	NA	NA	NA	NA	NA	NA	NA	NA	NA	NA	NA	NA	NA	NA	NA	NA	NA	NA	NA
4	f03c097d-9067-4998-a320-296589628194_4	f03c097d-9067-4998-a320-296589628194	ecoli	38	E. coli	2018	31628	NA	NA	NA	NA	NA	NA	NA	NA	NA	NA	NA	NA	NA	NA	NA	NA	NA	NA	NA	NA	NA	NA	NA	NA	NA	NA	NA	NA	NA	NA	NA	NA	NA	NA	NA	NA	NA	NA	NA	NA	NA	NA
472	f03c097d-9067-4998-a320-296589628194_5	f03c097d-9067-4998-a320-296589628194	ecoli	38	E. coli	2018	8138	NA	NA	NA	NA	NA	NA	NA	NA	NA	NA	NA	NA	NA	NA	NA	NA	NA	NA	NA	NA	NA	NA	NA	NA	NA	NA	NA	NA	NA	NA	NA	NA	NA	NA	NA	NA	NA	NA	NA	NA	NA	NA
111	f03c097d-9067-4998-a320-296589628194_6	f03c097d-9067-4998-a320-296589628194	ecoli	38	E. coli	2018	7463	NA	NA	NA	NA	NA	NA	NA	NA	NA	NA	NA	NA	NA	NA	NA	NA	NA	NA	NA	NA	NA	NA	NA	NA	NA	NA	NA	NA	NA	NA	NA	NA	NA	NA	NA	NA	NA	NA	NA	NA	NA	NA
473	f03c097d-9067-4998-a320-296589628194_7	f03c097d-9067-4998-a320-296589628194	ecoli	38	E. coli	2018	5856	NA	NA	NA	NA	NA	NA	NA	NA	NA	NA	NA	NA	NA	NA	NA	NA	NA	NA	NA	NA	NA	NA	NA	NA	NA	NA	NA	NA	NA	NA	NA	NA	NA	NA	NA	NA	NA	NA	NA	NA	NA	NA
37	f03c097d-9067-4998-a320-296589628194_8	f03c097d-9067-4998-a320-296589628194	ecoli	38	E. coli	2018	5689	NA	NA	NA	NA	NA	NA	NA	NA	NA	NA	NA	NA	NA	NA	NA	NA	NA	NA	NA	NA	NA	NA	NA	NA	NA	NA	NA	NA	NA	NA	NA	NA	NA	NA	NA	NA	NA	NA	NA	NA	NA	NA
39	f03c097d-9067-4998-a320-296589628194_9	f03c097d-9067-4998-a320-296589628194	ecoli	38	E. coli	2018	5631	NA	NA	NA	NA	NA	NA	NA	NA	NA	NA	NA	NA	NA	NA	NA	NA	NA	NA	NA	NA	NA	NA	NA	NA	NA	NA	NA	NA	NA	NA	NA	NA	NA	NA	NA	NA	NA	NA	NA	NA	NA	NA
3	f03e13f4-aaae-4955-9840-da9d7f97eb1a_2	f03e13f4-aaae-4955-9840-da9d7f97eb1a	ecoli	10	E. coli	other	142358	0	0	0	0	0	0	0	0	0	0	0	0	1	0	0	0	0	0	0	0	0	1	0	0	0	0	0	0	0	0	0	0	0	0	0	0	0	0	1	0	0	1
474	f03e13f4-aaae-4955-9840-da9d7f97eb1a_3	f03e13f4-aaae-4955-9840-da9d7f97eb1a	ecoli	10	E. coli	other	10530	0	0	0	0	0	0	0	0	0	0	0	0	1	0	0	0	0	0	0	0	0	0	0	0	0	0	0	0	0	0	0	0	0	0	0	0	0	0	0	0	0	0
2	f0f6aa08-7b03-4c59-950e-d34ecf4e74ae_2	f0f6aa08-7b03-4c59-950e-d34ecf4e74ae	ecoli	1193	E. coli	other	99476	1	0	0	0	0	0	0	0	0	0	0	0	0	0	0	0	0	0	0	0	0	0	0	1	1	1	1	1	1	1	0	0	0	0	0	0	0	0	0	0	0	0
475	f0f6aa08-7b03-4c59-950e-d34ecf4e74ae_3	f0f6aa08-7b03-4c59-950e-d34ecf4e74ae	ecoli	1193	E. coli	other	42447	NA	NA	NA	NA	NA	NA	NA	NA	NA	NA	NA	NA	NA	NA	NA	NA	NA	NA	NA	NA	NA	NA	NA	NA	NA	NA	NA	NA	NA	NA	NA	NA	NA	NA	NA	NA	NA	NA	NA	NA	NA	NA
341	f0f6aa08-7b03-4c59-950e-d34ecf4e74ae_4	f0f6aa08-7b03-4c59-950e-d34ecf4e74ae	ecoli	1193	E. coli	other	4371	0	0	0	0	0	0	0	0	0	0	0	0	0	0	1	0	0	0	0	0	0	0	0	0	0	0	0	0	0	0	0	0	0	0	0	0	0	0	0	0	0	0
92	f0f6aa08-7b03-4c59-950e-d34ecf4e74ae_5	f0f6aa08-7b03-4c59-950e-d34ecf4e74ae	ecoli	1193	E. coli	other	2113	NA	NA	NA	NA	NA	NA	NA	NA	NA	NA	NA	NA	NA	NA	NA	NA	NA	NA	NA	NA	NA	NA	NA	NA	NA	NA	NA	NA	NA	NA	NA	NA	NA	NA	NA	NA	NA	NA	NA	NA	NA	NA
2	f14f08da-aafc-45c5-b3ec-5f969189b1f5_2	f14f08da-aafc-45c5-b3ec-5f969189b1f5	ecoli	131	E. coli	2009	107523	0	0	0	0	0	0	0	0	0	0	0	0	1	0	0	1	1	0	0	0	0	0	0	0	0	0	1	1	1	1	0	0	0	0	0	0	0	0	0	0	0	0
155	f1bc35a7-fc3e-4efe-8b49-ffd460bcd07b_2	f1bc35a7-fc3e-4efe-8b49-ffd460bcd07b	ecoli	69	E. coli	2018	98188	NA	NA	NA	NA	NA	NA	NA	NA	NA	NA	NA	NA	NA	NA	NA	NA	NA	NA	NA	NA	NA	NA	NA	NA	NA	NA	NA	NA	NA	NA	NA	NA	NA	NA	NA	NA	NA	NA	NA	NA	NA	NA
5	f1bc35a7-fc3e-4efe-8b49-ffd460bcd07b_3	f1bc35a7-fc3e-4efe-8b49-ffd460bcd07b	ecoli	69	E. coli	2018	5163	NA	NA	NA	NA	NA	NA	NA	NA	NA	NA	NA	NA	NA	NA	NA	NA	NA	NA	NA	NA	NA	NA	NA	NA	NA	NA	NA	NA	NA	NA	NA	NA	NA	NA	NA	NA	NA	NA	NA	NA	NA	NA
34	f1bc35a7-fc3e-4efe-8b49-ffd460bcd07b_4	f1bc35a7-fc3e-4efe-8b49-ffd460bcd07b	ecoli	69	E. coli	2018	4083	NA	NA	NA	NA	NA	NA	NA	NA	NA	NA	NA	NA	NA	NA	NA	NA	NA	NA	NA	NA	NA	NA	NA	NA	NA	NA	NA	NA	NA	NA	NA	NA	NA	NA	NA	NA	NA	NA	NA	NA	NA	NA
2	f20d24f8-b810-4af6-8d1a-c1ecae8ad8cf_2	f20d24f8-b810-4af6-8d1a-c1ecae8ad8cf	ecoli	1193	E. coli	2018	103699	1	0	0	0	0	0	0	0	0	0	0	0	1	0	0	0	0	0	0	0	0	0	0	1	1	1	1	1	1	1	0	0	0	0	0	0	0	0	0	0	0	0
92	f20d24f8-b810-4af6-8d1a-c1ecae8ad8cf_3	f20d24f8-b810-4af6-8d1a-c1ecae8ad8cf	ecoli	1193	E. coli	2018	2113	NA	NA	NA	NA	NA	NA	NA	NA	NA	NA	NA	NA	NA	NA	NA	NA	NA	NA	NA	NA	NA	NA	NA	NA	NA	NA	NA	NA	NA	NA	NA	NA	NA	NA	NA	NA	NA	NA	NA	NA	NA	NA
3	f226e717-a8a0-4661-8672-9ae48d60b74e_2	f226e717-a8a0-4661-8672-9ae48d60b74e	ecoli	95	E. coli	other	142042	0	0	0	0	0	0	0	0	0	0	0	0	0	0	0	0	0	0	0	0	0	1	0	0	0	0	1	1	1	1	0	0	0	0	0	0	0	0	1	0	0	1
162	f226e717-a8a0-4661-8672-9ae48d60b74e_3	f226e717-a8a0-4661-8672-9ae48d60b74e	ecoli	95	E. coli	other	5153	NA	NA	NA	NA	NA	NA	NA	NA	NA	NA	NA	NA	NA	NA	NA	NA	NA	NA	NA	NA	NA	NA	NA	NA	NA	NA	NA	NA	NA	NA	NA	NA	NA	NA	NA	NA	NA	NA	NA	NA	NA	NA
1	f2850458-a0bf-4ecc-a055-5737cac03637_contig_2	f2850458-a0bf-4ecc-a055-5737cac03637	ecoli	14	E. coli	other	119416	1	0	0	0	0	0	0	0	0	0	0	0	0	0	0	0	0	0	0	0	0	0	0	0	0	0	0	0	0	0	0	0	0	0	0	0	0	0	0	0	0	0
5	f2850458-a0bf-4ecc-a055-5737cac03637_contig_3	f2850458-a0bf-4ecc-a055-5737cac03637	ecoli	14	E. coli	other	5167	NA	NA	NA	NA	NA	NA	NA	NA	NA	NA	NA	NA	NA	NA	NA	NA	NA	NA	NA	NA	NA	NA	NA	NA	NA	NA	NA	NA	NA	NA	NA	NA	NA	NA	NA	NA	NA	NA	NA	NA	NA	NA
48	f2850458-a0bf-4ecc-a055-5737cac03637_contig_4	f2850458-a0bf-4ecc-a055-5737cac03637	ecoli	14	E. coli	other	1539	NA	NA	NA	NA	NA	NA	NA	NA	NA	NA	NA	NA	NA	NA	NA	NA	NA	NA	NA	NA	NA	NA	NA	NA	NA	NA	NA	NA	NA	NA	NA	NA	NA	NA	NA	NA	NA	NA	NA	NA	NA	NA
34	f2850458-a0bf-4ecc-a055-5737cac03637_contig_5	f2850458-a0bf-4ecc-a055-5737cac03637	ecoli	14	E. coli	other	4070	NA	NA	NA	NA	NA	NA	NA	NA	NA	NA	NA	NA	NA	NA	NA	NA	NA	NA	NA	NA	NA	NA	NA	NA	NA	NA	NA	NA	NA	NA	NA	NA	NA	NA	NA	NA	NA	NA	NA	NA	NA	NA
476	f28adece-07b1-4c9b-93db-8bf6376d3053_10	f28adece-07b1-4c9b-93db-8bf6376d3053	kpneumoniae	250	Klebsiella spp.	2018	4426	NA	NA	NA	NA	NA	NA	NA	NA	NA	NA	NA	NA	NA	NA	NA	NA	NA	NA	NA	NA	NA	NA	NA	NA	NA	NA	NA	NA	NA	NA	NA	NA	NA	NA	NA	NA	NA	NA	NA	NA	NA	NA
300	f28adece-07b1-4c9b-93db-8bf6376d3053_11	f28adece-07b1-4c9b-93db-8bf6376d3053	kpneumoniae	250	Klebsiella spp.	2018	3898	NA	NA	NA	NA	NA	NA	NA	NA	NA	NA	NA	NA	NA	NA	NA	NA	NA	NA	NA	NA	NA	NA	NA	NA	NA	NA	NA	NA	NA	NA	NA	NA	NA	NA	NA	NA	NA	NA	NA	NA	NA	NA
477	f28adece-07b1-4c9b-93db-8bf6376d3053_12	f28adece-07b1-4c9b-93db-8bf6376d3053	kpneumoniae	250	Klebsiella spp.	2018	3672	NA	NA	NA	NA	NA	NA	NA	NA	NA	NA	NA	NA	NA	NA	NA	NA	NA	NA	NA	NA	NA	NA	NA	NA	NA	NA	NA	NA	NA	NA	NA	NA	NA	NA	NA	NA	NA	NA	NA	NA	NA	NA
478	f28adece-07b1-4c9b-93db-8bf6376d3053_13	f28adece-07b1-4c9b-93db-8bf6376d3053	kpneumoniae	250	Klebsiella spp.	2018	3665	NA	NA	NA	NA	NA	NA	NA	NA	NA	NA	NA	NA	NA	NA	NA	NA	NA	NA	NA	NA	NA	NA	NA	NA	NA	NA	NA	NA	NA	NA	NA	NA	NA	NA	NA	NA	NA	NA	NA	NA	NA	NA
150	f28adece-07b1-4c9b-93db-8bf6376d3053_14	f28adece-07b1-4c9b-93db-8bf6376d3053	kpneumoniae	250	Klebsiella spp.	2018	3549	NA	NA	NA	NA	NA	NA	NA	NA	NA	NA	NA	NA	NA	NA	NA	NA	NA	NA	NA	NA	NA	NA	NA	NA	NA	NA	NA	NA	NA	NA	NA	NA	NA	NA	NA	NA	NA	NA	NA	NA	NA	NA
339	f28adece-07b1-4c9b-93db-8bf6376d3053_15	f28adece-07b1-4c9b-93db-8bf6376d3053	kpneumoniae	250	Klebsiella spp.	2018	3544	NA	NA	NA	NA	NA	NA	NA	NA	NA	NA	NA	NA	NA	NA	NA	NA	NA	NA	NA	NA	NA	NA	NA	NA	NA	NA	NA	NA	NA	NA	NA	NA	NA	NA	NA	NA	NA	NA	NA	NA	NA	NA
301	f28adece-07b1-4c9b-93db-8bf6376d3053_16	f28adece-07b1-4c9b-93db-8bf6376d3053	kpneumoniae	250	Klebsiella spp.	2018	2051	NA	NA	NA	NA	NA	NA	NA	NA	NA	NA	NA	NA	NA	NA	NA	NA	NA	NA	NA	NA	NA	NA	NA	NA	NA	NA	NA	NA	NA	NA	NA	NA	NA	NA	NA	NA	NA	NA	NA	NA	NA	NA
202	f28adece-07b1-4c9b-93db-8bf6376d3053_2	f28adece-07b1-4c9b-93db-8bf6376d3053	kpneumoniae	250	Klebsiella spp.	2018	261609	0	0	0	0	0	0	0	0	0	0	0	0	0	0	0	0	0	0	0	0	0	0	0	0	0	0	0	0	0	0	0	0	0	0	0	0	0	0	0	0	0	0
479	f28adece-07b1-4c9b-93db-8bf6376d3053_3	f28adece-07b1-4c9b-93db-8bf6376d3053	kpneumoniae	250	Klebsiella spp.	2018	114091	NA	NA	NA	NA	NA	NA	NA	NA	NA	NA	NA	NA	NA	NA	NA	NA	NA	NA	NA	NA	NA	NA	NA	NA	NA	NA	NA	NA	NA	NA	NA	NA	NA	NA	NA	NA	NA	NA	NA	NA	NA	NA
480	f28adece-07b1-4c9b-93db-8bf6376d3053_4	f28adece-07b1-4c9b-93db-8bf6376d3053	kpneumoniae	250	Klebsiella spp.	2018	83757	NA	NA	NA	NA	NA	NA	NA	NA	NA	NA	NA	NA	NA	NA	NA	NA	NA	NA	NA	NA	NA	NA	NA	NA	NA	NA	NA	NA	NA	NA	NA	NA	NA	NA	NA	NA	NA	NA	NA	NA	NA	NA
117	f28adece-07b1-4c9b-93db-8bf6376d3053_5	f28adece-07b1-4c9b-93db-8bf6376d3053	kpneumoniae	250	Klebsiella spp.	2018	72055	NA	NA	NA	NA	NA	NA	NA	NA	NA	NA	NA	NA	NA	NA	NA	NA	NA	NA	NA	NA	NA	NA	NA	NA	NA	NA	NA	NA	NA	NA	NA	NA	NA	NA	NA	NA	NA	NA	NA	NA	NA	NA
481	f28adece-07b1-4c9b-93db-8bf6376d3053_6	f28adece-07b1-4c9b-93db-8bf6376d3053	kpneumoniae	250	Klebsiella spp.	2018	70148	NA	NA	NA	NA	NA	NA	NA	NA	NA	NA	NA	NA	NA	NA	NA	NA	NA	NA	NA	NA	NA	NA	NA	NA	NA	NA	NA	NA	NA	NA	NA	NA	NA	NA	NA	NA	NA	NA	NA	NA	NA	NA
199	f28adece-07b1-4c9b-93db-8bf6376d3053_7	f28adece-07b1-4c9b-93db-8bf6376d3053	kpneumoniae	250	Klebsiella spp.	2018	54549	NA	NA	NA	NA	NA	NA	NA	NA	NA	NA	NA	NA	NA	NA	NA	NA	NA	NA	NA	NA	NA	NA	NA	NA	NA	NA	NA	NA	NA	NA	NA	NA	NA	NA	NA	NA	NA	NA	NA	NA	NA	NA
205	f28adece-07b1-4c9b-93db-8bf6376d3053_8	f28adece-07b1-4c9b-93db-8bf6376d3053	kpneumoniae	250	Klebsiella spp.	2018	5771	NA	NA	NA	NA	NA	NA	NA	NA	NA	NA	NA	NA	NA	NA	NA	NA	NA	NA	NA	NA	NA	NA	NA	NA	NA	NA	NA	NA	NA	NA	NA	NA	NA	NA	NA	NA	NA	NA	NA	NA	NA	NA
482	f28adece-07b1-4c9b-93db-8bf6376d3053_9	f28adece-07b1-4c9b-93db-8bf6376d3053	kpneumoniae	250	Klebsiella spp.	2018	5333	NA	NA	NA	NA	NA	NA	NA	NA	NA	NA	NA	NA	NA	NA	NA	NA	NA	NA	NA	NA	NA	NA	NA	NA	NA	NA	NA	NA	NA	NA	NA	NA	NA	NA	NA	NA	NA	NA	NA	NA	NA	NA
483	f2e04719-2704-4d20-a249-613ad4378506_2	f2e04719-2704-4d20-a249-613ad4378506	kpneumoniae	697	Klebsiella spp.	2009	140609	NA	NA	NA	NA	NA	NA	NA	NA	NA	NA	NA	NA	NA	NA	NA	NA	NA	NA	NA	NA	NA	NA	NA	NA	NA	NA	NA	NA	NA	NA	NA	NA	NA	NA	NA	NA	NA	NA	NA	NA	NA	NA
484	f2e04719-2704-4d20-a249-613ad4378506_3	f2e04719-2704-4d20-a249-613ad4378506	kpneumoniae	697	Klebsiella spp.	2009	5291	NA	NA	NA	NA	NA	NA	NA	NA	NA	NA	NA	NA	NA	NA	NA	NA	NA	NA	NA	NA	NA	NA	NA	NA	NA	NA	NA	NA	NA	NA	NA	NA	NA	NA	NA	NA	NA	NA	NA	NA	NA	NA
485	f2e9f249-a27a-4c83-a224-96e1da841fc6_2	f2e9f249-a27a-4c83-a224-96e1da841fc6	kpneumoniae	3234	Klebsiella spp.	2009	147669	NA	NA	NA	NA	NA	NA	NA	NA	NA	NA	NA	NA	NA	NA	NA	NA	NA	NA	NA	NA	NA	NA	NA	NA	NA	NA	NA	NA	NA	NA	NA	NA	NA	NA	NA	NA	NA	NA	NA	NA	NA	NA
1	f34c9476-0e70-49da-822b-08ca2e371721_2	f34c9476-0e70-49da-822b-08ca2e371721	ecoli	95	E. coli	2018	114229	1	0	0	0	0	0	0	0	0	0	0	0	0	0	0	0	0	0	0	0	0	0	0	0	0	0	0	0	0	0	0	0	0	0	0	0	0	0	0	0	0	0
1	f385fc8e-8a6d-4954-88cd-d07b1cfa288f_2	f385fc8e-8a6d-4954-88cd-d07b1cfa288f	ecoli	131	E. coli	2018	116203	1	0	0	0	0	0	0	0	0	0	0	0	1	0	0	0	0	0	0	0	0	0	0	0	0	0	0	0	0	0	0	0	0	0	0	0	0	0	0	0	0	0
1	f478749a-6818-474e-980b-1115005f6427_2	f478749a-6818-474e-980b-1115005f6427	ecoli	2619	E. coli	2009	114270	1	0	0	0	0	0	0	0	0	0	0	0	0	0	0	0	0	0	0	0	0	0	0	0	0	0	0	0	0	0	0	0	0	0	0	0	0	0	0	0	0	0
486	f4cce94a-d4b2-4636-9764-b707c36bcf1e_2	f4cce94a-d4b2-4636-9764-b707c36bcf1e	koxytoca	-	Klebsiella spp.	2018	203861	0	0	0	0	0	0	0	0	0	0	0	0	0	0	0	0	0	0	0	0	0	0	0	0	0	0	0	1	1	1	0	0	0	0	0	0	0	0	0	0	0	0
5	f51de740-a6bf-45e2-a6dd-24ecddbef512_10	f51de740-a6bf-45e2-a6dd-24ecddbef512	ecoli	404	E. coli	other	5179	NA	NA	NA	NA	NA	NA	NA	NA	NA	NA	NA	NA	NA	NA	NA	NA	NA	NA	NA	NA	NA	NA	NA	NA	NA	NA	NA	NA	NA	NA	NA	NA	NA	NA	NA	NA	NA	NA	NA	NA	NA	NA
5	f51de740-a6bf-45e2-a6dd-24ecddbef512_11	f51de740-a6bf-45e2-a6dd-24ecddbef512	ecoli	404	E. coli	other	5165	NA	NA	NA	NA	NA	NA	NA	NA	NA	NA	NA	NA	NA	NA	NA	NA	NA	NA	NA	NA	NA	NA	NA	NA	NA	NA	NA	NA	NA	NA	NA	NA	NA	NA	NA	NA	NA	NA	NA	NA	NA	NA
229	f51de740-a6bf-45e2-a6dd-24ecddbef512_12	f51de740-a6bf-45e2-a6dd-24ecddbef512	ecoli	404	E. coli	other	4237	NA	NA	NA	NA	NA	NA	NA	NA	NA	NA	NA	NA	NA	NA	NA	NA	NA	NA	NA	NA	NA	NA	NA	NA	NA	NA	NA	NA	NA	NA	NA	NA	NA	NA	NA	NA	NA	NA	NA	NA	NA	NA
34	f51de740-a6bf-45e2-a6dd-24ecddbef512_13	f51de740-a6bf-45e2-a6dd-24ecddbef512	ecoli	404	E. coli	other	4072	NA	NA	NA	NA	NA	NA	NA	NA	NA	NA	NA	NA	NA	NA	NA	NA	NA	NA	NA	NA	NA	NA	NA	NA	NA	NA	NA	NA	NA	NA	NA	NA	NA	NA	NA	NA	NA	NA	NA	NA	NA	NA
109	f51de740-a6bf-45e2-a6dd-24ecddbef512_14	f51de740-a6bf-45e2-a6dd-24ecddbef512	ecoli	404	E. coli	other	2747	NA	NA	NA	NA	NA	NA	NA	NA	NA	NA	NA	NA	NA	NA	NA	NA	NA	NA	NA	NA	NA	NA	NA	NA	NA	NA	NA	NA	NA	NA	NA	NA	NA	NA	NA	NA	NA	NA	NA	NA	NA	NA
109	f51de740-a6bf-45e2-a6dd-24ecddbef512_15	f51de740-a6bf-45e2-a6dd-24ecddbef512	ecoli	404	E. coli	other	2743	NA	NA	NA	NA	NA	NA	NA	NA	NA	NA	NA	NA	NA	NA	NA	NA	NA	NA	NA	NA	NA	NA	NA	NA	NA	NA	NA	NA	NA	NA	NA	NA	NA	NA	NA	NA	NA	NA	NA	NA	NA	NA
59	f51de740-a6bf-45e2-a6dd-24ecddbef512_16	f51de740-a6bf-45e2-a6dd-24ecddbef512	ecoli	404	E. coli	other	1308	NA	NA	NA	NA	NA	NA	NA	NA	NA	NA	NA	NA	NA	NA	NA	NA	NA	NA	NA	NA	NA	NA	NA	NA	NA	NA	NA	NA	NA	NA	NA	NA	NA	NA	NA	NA	NA	NA	NA	NA	NA	NA
256	f51de740-a6bf-45e2-a6dd-24ecddbef512_2	f51de740-a6bf-45e2-a6dd-24ecddbef512	ecoli	404	E. coli	other	294581	0	0	0	0	0	0	0	0	0	0	0	0	0	0	0	0	0	0	0	0	0	0	0	0	0	0	0	0	0	0	0	0	0	0	0	0	0	0	0	0	0	0
54	f51de740-a6bf-45e2-a6dd-24ecddbef512_3	f51de740-a6bf-45e2-a6dd-24ecddbef512	ecoli	404	E. coli	other	102758	0	0	0	0	0	0	0	0	0	0	0	0	0	0	0	0	0	0	0	0	0	0	0	0	0	0	0	0	0	0	0	0	0	0	0	0	0	0	0	0	0	0
32	f51de740-a6bf-45e2-a6dd-24ecddbef512_4	f51de740-a6bf-45e2-a6dd-24ecddbef512	ecoli	404	E. coli	other	63350	NA	NA	NA	NA	NA	NA	NA	NA	NA	NA	NA	NA	NA	NA	NA	NA	NA	NA	NA	NA	NA	NA	NA	NA	NA	NA	NA	NA	NA	NA	NA	NA	NA	NA	NA	NA	NA	NA	NA	NA	NA	NA
21	f51de740-a6bf-45e2-a6dd-24ecddbef512_5	f51de740-a6bf-45e2-a6dd-24ecddbef512	ecoli	404	E. coli	other	35847	NA	NA	NA	NA	NA	NA	NA	NA	NA	NA	NA	NA	NA	NA	NA	NA	NA	NA	NA	NA	NA	NA	NA	NA	NA	NA	NA	NA	NA	NA	NA	NA	NA	NA	NA	NA	NA	NA	NA	NA	NA	NA
4	f51de740-a6bf-45e2-a6dd-24ecddbef512_6	f51de740-a6bf-45e2-a6dd-24ecddbef512	ecoli	404	E. coli	other	31017	NA	NA	NA	NA	NA	NA	NA	NA	NA	NA	NA	NA	NA	NA	NA	NA	NA	NA	NA	NA	NA	NA	NA	NA	NA	NA	NA	NA	NA	NA	NA	NA	NA	NA	NA	NA	NA	NA	NA	NA	NA	NA
351	f51de740-a6bf-45e2-a6dd-24ecddbef512_7	f51de740-a6bf-45e2-a6dd-24ecddbef512	ecoli	404	E. coli	other	7235	NA	NA	NA	NA	NA	NA	NA	NA	NA	NA	NA	NA	NA	NA	NA	NA	NA	NA	NA	NA	NA	NA	NA	NA	NA	NA	NA	NA	NA	NA	NA	NA	NA	NA	NA	NA	NA	NA	NA	NA	NA	NA
487	f51de740-a6bf-45e2-a6dd-24ecddbef512_8	f51de740-a6bf-45e2-a6dd-24ecddbef512	ecoli	404	E. coli	other	6031	NA	NA	NA	NA	NA	NA	NA	NA	NA	NA	NA	NA	NA	NA	NA	NA	NA	NA	NA	NA	NA	NA	NA	NA	NA	NA	NA	NA	NA	NA	NA	NA	NA	NA	NA	NA	NA	NA	NA	NA	NA	NA
37	f51de740-a6bf-45e2-a6dd-24ecddbef512_9	f51de740-a6bf-45e2-a6dd-24ecddbef512	ecoli	404	E. coli	other	5716	NA	NA	NA	NA	NA	NA	NA	NA	NA	NA	NA	NA	NA	NA	NA	NA	NA	NA	NA	NA	NA	NA	NA	NA	NA	NA	NA	NA	NA	NA	NA	NA	NA	NA	NA	NA	NA	NA	NA	NA	NA	NA
250	f58a6151-3089-45ea-92b9-804706530bea_2	f58a6151-3089-45ea-92b9-804706530bea	kpneumoniae	4226	Klebsiella spp.	2009	47619	NA	NA	NA	NA	NA	NA	NA	NA	NA	NA	NA	NA	NA	NA	NA	NA	NA	NA	NA	NA	NA	NA	NA	NA	NA	NA	NA	NA	NA	NA	NA	NA	NA	NA	NA	NA	NA	NA	NA	NA	NA	NA
[truncated: 94 more rows]
[truncated: 271 more columns]
