# Supplementary material for: The plasmidome associated with Gram-negative bloodstream infections: A large-scale observational study using complete plasmid assemblies
Source: Nat Commun. 2024 Feb 22;15:1612. doi: 10.1038/s41467-024-45761-7 (PMC10881496; doi:10.1038/s41467-024-45761-7)
Supplement: Supplementary file 5 — Supplementary Dataset 3-8 [file 41467_2024_45761_MOESM5_ESM.xlsx]

## Sheet: Sheet1
Supplementary Tables and Figures:
Supplementary Data 3.
		2009 E. coli	2009 Klebsiella spp.	2009 other	2018 E. coli	2018 Klebsiella spp.	2018 other	Other E. coli	Other Klebsiella spp.	Other other
Total N (%)		153 (20.8)	39 (5.3)	1 (0.1)	297 (40.4)	58 (7.9)	13 (1.8)	102* (13.9)	64 (8.7)	9* (1.2)
Age	Median (IQR)	72.0 (52.0 to 82.0)	69.0 (52.5 to 80.0)	90.0 NA	74.0 (62.0 to 84.0)	75.5 (66.0 to 83.0)	71.0 (66.0 to 83.0)	69.5 (52.2 to 82.8)	71.0 (50.8 to 83.2)	73.0 (61.0 to 90.0)
Sex	F	76 (49.7)	18 (46.2)		141 (47.5)	18 (31.0)	6 (46.2)	52 (51.0)	22 (34.4)	5 (55.6)
	M	77 (50.3)	21 (53.8)	1 (100.0)	156 (52.5)	40 (69.0)	7 (53.8)	50 (49.0)	42 (65.6)	4 (44.4)
Isolate provenance	community	46 (30.1)	4 (10.3)		106 (35.7)	13 (22.4)	2 (15.4)	27 (26.5)	6 (9.4)	2 (22.2)
	healthcare associated 0-30d	31 (20.3)	10 (25.6)		52 (17.5)	11 (19.0)	3 (23.1)	19 (18.6)	19 (29.7)	2 (22.2)
	healthcare associated 31-365d	34 (22.2)	10 (25.6)	1 (100.0)	81 (27.3)	14 (24.1)	1 (7.7)	24 (23.5)	15 (23.4)
	nosocomial	42 (27.5)	15 (38.5)		58 (19.5)	20 (34.5)	7 (53.8)	32 (31.4)	24 (37.5)	5 (55.6)
Mortality within 30 days	No	125 (81.7)	27 (69.2)	1 (100.0)	256 (86.2)	42 (72.4)	10 (76.9)	88 (86.3)	51 (79.7)	5 (55.6)
	Yes	28 (18.3)	12 (30.8)	0 (0.0)	41 (13.8)	16 (27.6)	3 (23.1)	14 (13.7)	13 (20.3)	4 (44.4)
*Missing data for one isolate in each of these categories
Supplementary Data 4.
Clustering Method	N clusters	Median (IQR, max) cluster size	N singleton clusters	N untypeable
Plasmidfinder (Replicon)	136	2 (1-224, 224)	55	317
COPLA (PTU)	57	7 (2-19, 380)	12	554
This manuscript (Graph/Louvain)	513	1 (1-2, 126)	349	0
MOB-suite (Relaxase)	15	11 (9-153, 316)	2	622
Supplementary Data 5a.
Assigned PTU	-	PTU-?	PTU-B/O/K/Z	PTU-FE	PTU-FK	PTU-I1	PTU-X4	PTU-Y
Non-ARG containing	439	40	21	174	24	1	14	0
ARG-containing	48	27	37	206	58	3	11	4
Supplementary data 5b.
Assigned Rep-type	Col156	IncFIA	IncFIB(AP001918)	IncFIC(FII)	IncFII	IncFII_pKP91	IncFII(29)_pUTI89	IncFII_pRSB107
Non-ARG-Containing	220	12	154	52	16	37	81	14
ARG-containing	107	97	206	74	47	48	41	45
Supplementary data 6.
Variable	Univariable Rate Ratio (95% CI)	P value	Multivariable Rate Ratio (95% CI)	P value
Number of species in which the plasmid group was found in	6.05 (5.41-6.75)	<0.001	4.89 (4.29-5.57)	<0.001
Median number of AMR genes	1.34 (1.30-1.37)	<0.001	1.23 (1.19–1.27)	<0.001
Median number of virulence genes	1.48 (1.41-1.54)	<0.001	1.44 (1.36-1.53)	<0.001
Median number of stress genes	1.00 (0.98-1.02)	0.99	1.00 (0.98-1.02)	0.87
Median number of known plasmid replicon sequences	2.73 (2.36-3.16)	<0.001	0.83 (0.69-0.98)	0.032
Median number of toxin/antitoxin genes	1.54 (1.45-1.64)	<0.001	1.32 (1.18-1.47)	<0.001
Size category small (<10,000bp)	-	-	-	-
Size category medium (≥ 10,000bp-99,999bp)	0.77 (0.68-0.86)	<0.001	0.53 (0.45-0.63) 0	<0.001
Size category large (≥ 100,000bp)	1.62 (1.46-1.79)	<0.001	0.63 (0.50-0.79)	<0.001
GC content	1.03 (1.02-1.04)	<0.001	1.01 (1.00-1.03)	<0.001
Non-mobilisable (reference category)	-	-	-	-
Mobilisable	1.73 (1.53-1.96)	<0.001	1.29 (1.13-1.48)	<0.001
Conjugative	2.35 (2.08-2.66)	<0.001	1.73 (1.47-2.04)	<0.001
Supplementary data 7.
Variable	Odds Ratio (Univariable)	Lower confidence interval	Upper confidence interval	p value	Odds Ratio (Multivariable)	Lower confidence interval	Upper confidence interval	p value
Antimicrobial resistance gene present (ARG)	3.46	1.98	6.02	<0.001	2.88	1.53	5.41	<0.001
Virulence gene	1.37	0.56	3.08	0.46	1.63	0.57	4.35	0.34
Stress response gene	1.77	1	3.07	0.04	1.58	0.68	3.66	0.29
Medium Size (10,000-99,999bp)	0.92	0.54	1.53	0.75	0.55	0.26	1.11	0.11
Large Size (≥ 100,000bp)	1.41	0.82	2.41	0.21	0.61	0.22	1.62	0.34
Conjugative	2.2	1.25	3.9	0.01	1.71	0.84	3.57	0.15
Mobilisable	1.68	0.99	2.91	0.06	1.24	0.69	2.25	0.48
GC content	1.06	1.01	1.12	0.01	1.04	0.99	1.1	0.14
Number of species in which the plasmid was found in the Oxfordshire dataset	9.44	3.91	26.7	<0.001	7.79	3.07	22.9	<0.001
Supplementary data 8.
Gene	N in ARG-carrying plasmids	N in non-ARG-carrying plasmids	Odds Ratio	P value
psiB	437	51	17.52	<0.001
iucD	105	8	21.57	<0.001
insB_1	327	178	18.69	<0.001
shiF	97	8	20.95	<0.001
iucB	97	8	20.95	<0.001
tnpA	272	53	6.47	<0.001
sitD	96	3	53.63	<0.001
sitC	96	3	53.63	<0.001
sitB	95	3	53.61	<0.001
sitA	93	3	53.56	<0.001
ntdC	83	2	91.82	<0.001
orf156_1	331	22	6.28	<0.001
orf157_1	304	21	6.6	<0.001
cvaA	86	2	91.07	<0.001
KF37082	430	53	3.99	<0.001
repA_1	269	56	195.73	<0.001
areA	441	49	8.04	<0.001
hha	32	20	75.45	<0.001
pemK_2	185	4	33.7	<0.001
pemI	185	4	33.7	<0.001
orf36	34	4	23.24	<0.001
yjcC_3	32	2	62.29	<0.001
ycgB_1	452	54	3.62	<0.001
arsH	29	4	24.13	<0.001
orf34	28	4	24.11	<0.001
repI	342	32	5.21	<0.001
yuaT	92	2	59.47	<0.001
orf05	358	93	4.2	<0.001
parM_1	45	3	47.37	<0.001
tnpA	78	4	21.27	<0.001
ydfA	292	24	4.57	<0.001
ydeA	340	53	3.51	<0.001
higA_1	73	13	7.79	<0.001
insE	18	33	0.09	<0.001
yehA	310	26	4.84	<0.001
topIII_1	28	17	32.11	<0.001
higB	73	12	7.73	<0.001
traE_1	28	7	11.7	<0.001
tnpA_3	113	143	0.23	<0.001
etsA	85	11	8.88	0.0012
etsB	85	11	8.88	0.0012
etsC	85	11	8.88	0.0012
mob2	17	83	9.85	0.0013
hnh	10	76	0.12	0.0014
tnpA_3	73	3	38.33	0.0018
TF134_00008	95	1	153.05	0.002
hlyF	86	12	8.03	0.002
celG	3	20	0.04	0.0025
repL	12	8	14.98	0.0027
ant	12	8	14.98	0.0027
topB_1	32	29	34.37	0.004
ppfA	13	8	14.39	0.0046
upfB	13	8	14.39	0.0046
ydcB	463	83	2.97	0.0056
pdcB	58	10	10.48	0.0057
pDCA	58	10	10.48	0.0057
mobA	72	29	9.45	0.0058
doc	58	11	9.53	0.008
ybaA	258	13	5.05	0.0083
arsD	29	12	6.75	0.0084
arsA_2	29	12	6.75	0.0084
cra	13	8	13.09	0.0091
int	379	113	3.97	0.0092
int2	99	25	4.29	0.01
pmgS	13	8	12.52	0.013
hdmD	13	8	12.52	0.013
yacA	130	21	4.6	0.013
toxin_1	9	34	0.11	0.015
traY	124	11	5.98	0.017
arsA	30	13	6.05	0.018
traJ	123	11	5.96	0.018
ydiL	190	10	6.77	0.024
dnaQ	91	7	7.23	0.038
mat	13	8	11.44	0.039
traM_2	511	114	2.94	0.042
