# Supplementary material for: The plasmidome associated with Gram-negative bloodstream infections: A large-scale observational study using complete plasmid assemblies
Source: Nat Commun. 2024 Feb 22;15:1612. doi: 10.1038/s41467-024-45761-7 (PMC10881496; doi:10.1038/s41467-024-45761-7)
Supplement: Supplementary file 7 — Source Data [file 41467_2024_45761_MOESM7_ESM.gz]

Archive with 14 entries (13 files):
- final
- final/dataset_figS5.zip
- final/dataset_figure_4.zip
- final/dataset_figS8.zip
- final/dataset_figS2.zip
- final/dataset_figure2.zip
- final/dataset_figS6.zip
- final/dataset_figS3.zip
- final/dataset_figS10.zip
- final/dataset_figure5.zip
- final/dataset_figS7.zip
- final/dataset_figS4.zip
- final/dataset_figure1.zip
- final/dataset_figure3.zip
